# Supplementary material for: Cloud Coverage Acts as an Amplifier for Ecological Light Pollution in Urban Ecosystems
Source: PLoS One. 2011 Mar 2;6(3):e17307. doi: 10.1371/journal.pone.0017307 (PMC3047560; doi:10.1371/journal.pone.0017307)
Supplement: File S1 — (TXT) [file pone.0017307.s001.txt]

date ham sqm1 sqm2 okt croc base vis elev illum dist
20100422 0.0083 17.90 20.06 3 0 7 40000 17.687 0.522 368512.5
20100422 0.0250 18.00 20.05 3 0 7 40000 17.538 0.522 368526.9
20100422 0.0417 18.08 20.07 3 0 7 40000 17.389 0.522 368541.3
20100422 0.0583 18.16 20.11 3 0 7 40000 17.240 0.523 368555.7
20100422 0.0750 18.17 20.09 3 0 7 40000 17.091 0.523 368570.1
20100422 0.0917 18.26 20.08 3 0 7 40000 16.942 0.523 368584.5
20100422 0.1083 18.35 20.06 3 0 7 40000 16.794 0.523 368598.9
20100422 0.1250 18.43 20.08 3 0 7 40000 16.645 0.523 368613.4
20100422 0.1417 18.50 20.13 3 0 7 40000 16.496 0.523 368627.8
20100422 0.1583 18.52 20.11 3 0 7 40000 16.348 0.523 368642.3
20100422 0.1750 18.54 20.12 3 0 7 40000 16.200 0.523 368656.7
20100422 0.1917 18.57 20.10 3 0 7 40000 16.051 0.523 368671.2
20100422 0.2083 18.58 20.11 3 0 7 40000 15.903 0.523 368685.7
20100422 0.2250 18.58 20.12 3 0 7 40000 15.755 0.523 368700.2
20100422 0.2417 18.58 20.13 3 0 7 40000 15.607 0.523 368714.7
20100422 0.2583 18.58 20.14 3 0 7 40000 15.458 0.523 368729.1
20100422 0.2750 18.59 20.17 3 0 7 40000 15.311 0.524 368743.6
20100422 0.2917 18.58 20.15 3 0 7 40000 15.163 0.524 368758.1
20100422 0.3083 18.58 20.14 3 0 7 40000 15.015 0.524 368772.6
20100422 0.3250 18.51 20.14 3 0 7 40000 14.867 0.524 368787.2
20100422 0.3417 18.51 20.14 3 0 7 40000 14.719 0.524 368801.7
20100422 0.3583 18.53 20.14 3 0 7 40000 14.572 0.524 368816.2
20100422 0.3750 18.53 20.14 3 0 7 40000 14.424 0.524 368830.7
20100422 0.3917 18.47 20.14 3 0 7 40000 14.277 0.524 368845.2
20100422 0.4083 18.32 20.20 3 0 7 40000 14.130 0.524 368859.8
20100422 0.4250 18.09 20.22 3 0 7 40000 13.982 0.524 368874.3
20100422 0.4417 17.79 20.23 3 0 7 40000 13.835 0.524 368888.8
20100422 0.4583 17.55 20.24 3 0 7 40000 13.688 0.524 368903.4
20100422 0.4750 17.45 20.23 3 0 7 40000 13.541 0.524 368917.9
20100422 0.4917 17.54 20.21 3 0 7 40000 13.395 0.525 368932.4
20100422 0.5083 17.83 20.20 3 0 7 40000 13.248 0.525 368947.0
20100422 0.5250 18.01 20.19 3 0 7 40000 13.101 0.525 368961.5
20100422 0.5417 18.11 20.20 3 0 7 40000 12.955 0.525 368976.0
20100422 0.5583 18.35 20.17 3 0 7 40000 12.808 0.525 368990.6
20100422 0.5750 18.57 20.17 3 0 7 40000 12.662 0.525 369005.1
20100422 0.5917 18.64 20.22 3 0 7 40000 12.516 0.525 369019.7
20100422 0.6083 18.65 20.23 3 0 7 40000 12.370 0.525 369034.2
20100422 0.6250 18.66 20.23 3 0 7 40000 12.224 0.525 369048.7
20100422 0.6417 18.70 20.24 3 0 7 40000 12.078 0.525 369063.3
20100422 0.6583 18.70 20.25 3 0 7 40000 11.932 0.525 369077.8
20100422 0.6750 18.71 20.24 3 0 7 40000 11.787 0.525 369092.3
20100422 0.6917 18.72 20.26 3 0 7 40000 11.641 0.526 369106.9
20100422 0.7083 18.72 20.27 3 0 7 40000 11.496 0.526 369121.4
20100422 0.7250 18.72 20.28 3 0 7 40000 11.351 0.526 369135.9
20100422 0.7417 18.72 20.28 3 0 7 40000 11.206 0.526 369150.4
20100422 0.7583 18.72 20.29 3 0 7 40000 11.061 0.526 369165.0
20100422 0.7750 18.72 20.30 3 0 7 40000 10.916 0.526 369179.5
20100422 0.7917 18.72 20.32 3 0 7 40000 10.771 0.526 369194.0
20100422 0.8083 18.71 20.31 3 0 7 40000 10.627 0.526 369208.5
20100422 0.8250 18.72 20.32 3 0 7 40000 10.482 0.526 369223.0
20100422 0.8417 18.72 20.33 3 0 7 40000 10.338 0.526 369237.5
20100422 0.8583 18.73 20.33 3 0 7 40000 10.194 0.526 369252.0
20100422 0.8750 18.74 20.35 3 0 7 40000 10.050 0.526 369266.5
20100422 0.8917 18.73 20.35 3 0 7 40000 9.906 0.526 369281.0
20100422 0.9083 18.71 20.36 3 0 7 40000 9.763 0.527 369295.5
20100422 0.9250 18.65 20.36 3 0 7 40000 9.619 0.527 369309.9
20100422 0.9417 18.58 20.37 3 0 7 40000 9.476 0.527 369324.4
20100422 0.9583 18.48 20.37 3 0 7 40000 9.332 0.527 369338.9
20100422 0.9750 18.35 20.36 3 0 7 40000 9.189 0.527 369353.3
20100422 0.9917 18.19 20.35 3 0 7 40000 9.047 0.527 369367.8
20100422 -0.9917 17.83 18.46 1 0 9 40000 30.399 0.631 365498.5
20100422 -0.9750 17.80 18.47 1 0 9 40000 30.258 0.631 365510.9
20100422 -0.9583 17.75 18.47 1 0 9 40000 30.116 0.631 365523.4
20100422 -0.9417 17.75 18.58 1 0 9 40000 29.975 0.631 365535.9
20100422 -0.9250 17.77 18.78 1 0 9 40000 29.833 0.631 365548.4
20100422 -0.9083 17.79 18.89 1 0 9 40000 29.691 0.631 365561.0
20100422 -0.8917 17.82 18.84 1 0 9 40000 29.549 0.631 365573.6
20100422 -0.8750 17.83 18.79 1 0 9 40000 29.407 0.632 365586.3
20100422 -0.8583 17.84 18.83 1 0 9 40000 29.264 0.632 365599.0
20100422 -0.8417 17.83 18.83 1 0 9 40000 29.121 0.632 365611.7
20100422 -0.8250 17.85 18.88 1 0 9 40000 28.978 0.632 365624.5
20100422 -0.8083 17.89 18.84 1 0 9 40000 28.835 0.632 365637.3
20100422 -0.7917 17.89 18.89 1 0 9 40000 28.692 0.632 365650.1
20100422 -0.7750 17.90 18.82 1 0 9 40000 28.549 0.632 365663.0
20100422 -0.7583 17.93 18.74 1 0 9 40000 28.405 0.632 365675.9
20100422 -0.7417 17.93 18.99 1 0 9 40000 28.261 0.632 365688.9
20100422 -0.7250 17.94 19.00 1 0 9 40000 28.117 0.632 365701.9
20100422 -0.7083 17.94 19.03 1 0 9 40000 27.973 0.632 365714.9
20100422 -0.6917 17.95 18.89 1 0 9 40000 27.829 0.632 365728.0
20100422 -0.6750 17.96 18.97 1 0 9 40000 27.685 0.632 365741.1
20100422 -0.6583 17.96 19.08 1 0 9 40000 27.540 0.633 365754.2
20100422 -0.6417 17.96 19.08 1 0 9 40000 27.396 0.633 365767.4
20100422 -0.6250 17.96 18.96 1 0 9 40000 27.251 0.633 365780.6
20100422 -0.6083 17.95 18.97 1 0 9 40000 27.106 0.633 365793.8
20100422 -0.5917 17.99 19.07 1 0 9 40000 26.961 0.633 365807.1
20100422 -0.5750 18.02 19.00 1 0 9 40000 26.815 0.633 365820.4
20100422 -0.5583 18.03 18.91 1 0 9 40000 26.670 0.633 365833.7
20100422 -0.5417 18.03 19.04 1 0 9 40000 26.524 0.633 365847.1
20100422 -0.5250 18.03 19.04 1 0 9 40000 26.379 0.633 365860.5
20100422 -0.5083 18.04 18.99 1 0 9 40000 26.233 0.633 365873.9
20100422 -0.4917 18.03 18.83 1 0 9 40000 26.087 0.633 365887.4
20100422 -0.4750 18.03 18.98 1 0 9 40000 25.941 0.633 365900.9
20100422 -0.4583 18.03 19.06 1 0 9 40000 25.795 0.633 365914.4
20100422 -0.4417 18.03 18.86 1 0 9 40000 25.649 0.634 365928.0
20100422 -0.4250 18.03 18.77 1 0 9 40000 25.502 0.634 365941.6
20100422 -0.4083 18.03 18.92 1 0 9 40000 25.356 0.634 365955.2
20100422 -0.3917 18.03 18.92 1 0 9 40000 25.209 0.634 365968.8
20100422 -0.3750 18.04 18.82 1 0 9 40000 25.062 0.634 365982.5
20100422 -0.3583 18.05 18.82 1 0 9 40000 24.915 0.634 365996.2
20100422 -0.3417 18.05 18.75 1 0 9 40000 24.768 0.634 366010.0
20100422 -0.3250 18.05 18.63 1 0 9 40000 24.621 0.634 366023.7
20100422 -0.3083 18.06 18.59 1 0 9 40000 24.474 0.634 366037.5
20100422 -0.2917 18.06 18.57 1 0 9 40000 24.327 0.634 366051.4
20100422 -0.2750 18.07 18.62 1 0 9 40000 24.179 0.634 366065.2
20100422 -0.2583 18.07 18.66 1 0 9 40000 24.032 0.634 366079.1
20100422 -0.2417 18.08 18.62 1 0 9 40000 23.884 0.634 366093.0
20100422 -0.2250 18.08 18.63 1 0 9 40000 23.736 0.635 366107.0
20100422 -0.2083 18.09 18.63 1 0 9 40000 23.589 0.635 366121.0
20100422 -0.1917 18.09 18.68 1 0 9 40000 23.441 0.635 366135.0
20100422 -0.1750 18.08 18.76 1 0 9 40000 23.293 0.635 366149.0
20100422 -0.1583 18.09 18.87 1 0 9 40000 23.145 0.635 366163.0
20100422 -0.1417 18.11 18.98 1 0 9 40000 22.996 0.635 366177.1
20100422 -0.1250 18.05 19.07 1 0 9 40000 22.848 0.635 366191.2
20100422 -0.1083 18.12 19.12 1 0 9 40000 22.700 0.635 366205.4
20100422 -0.0917 18.13 19.17 1 0 9 40000 22.551 0.635 366219.5
20100422 -0.0750 18.13 19.20 1 0 9 40000 22.403 0.635 366233.7
20100422 -0.0583 18.14 19.24 1 0 9 40000 22.254 0.635 366247.9
20100422 -0.0417 18.16 19.27 1 0 9 40000 22.106 0.635 366262.2
20100422 -0.0250 18.15 19.27 1 0 9 40000 21.957 0.635 366276.4
20100422 -0.0083 18.15 19.29 1 0 9 40000 21.808 0.636 366290.7
20100423 0.0083 18.17 19.32 1 -1 9 40000 21.659 0.636 366305.0
20100423 0.0250 18.17 19.32 1 -1 9 40000 21.510 0.636 366319.4
20100423 0.0417 18.18 19.35 1 -1 9 40000 21.361 0.636 366333.7
20100423 0.0583 18.18 19.36 1 -1 9 40000 21.212 0.636 366348.1
20100423 0.0750 18.18 19.36 1 -1 9 40000 21.063 0.636 366362.5
20100423 0.0917 18.19 19.39 1 -1 9 40000 20.914 0.636 366376.9
20100423 0.1083 18.20 19.40 1 -1 9 40000 20.765 0.636 366391.4
20100423 0.1250 18.19 19.40 1 -1 9 40000 20.616 0.636 366405.9
20100423 0.1417 18.20 19.40 1 -1 9 40000 20.466 0.636 366420.3
20100423 0.1583 18.20 19.40 1 -1 9 40000 20.317 0.636 366434.9
20100423 0.1750 18.21 19.43 1 -1 9 40000 20.168 0.636 366449.4
20100423 0.1917 18.20 19.44 1 -1 9 40000 20.018 0.636 366464.0
20100423 0.2083 18.22 19.44 1 -1 9 40000 19.869 0.637 366478.5
20100423 0.2250 18.24 19.43 1 -1 9 40000 19.719 0.637 366493.1
20100423 0.2417 18.23 19.44 1 -1 9 40000 19.569 0.637 366507.8
20100423 0.2583 18.23 19.46 1 -1 9 40000 19.420 0.637 366522.4
20100423 0.2750 18.23 19.47 1 -1 9 40000 19.270 0.637 366537.1
20100423 0.2917 18.24 19.50 1 -1 9 40000 19.120 0.637 366551.8
20100423 0.3083 18.24 19.51 1 -1 9 40000 18.971 0.637 366566.5
20100423 0.3250 18.25 19.53 1 -1 9 40000 18.821 0.637 366581.2
20100423 0.3417 18.25 19.54 1 -1 9 40000 18.671 0.637 366595.9
20100423 0.3583 18.25 19.56 1 -1 9 40000 18.521 0.637 366610.7
20100423 0.3750 18.25 19.56 1 -1 9 40000 18.371 0.637 366625.5
20100423 0.3917 18.26 19.57 1 -1 9 40000 18.221 0.637 366640.3
20100423 0.4083 18.25 19.58 1 -1 9 40000 18.071 0.637 366655.1
20100423 0.4250 18.27 19.58 1 -1 9 40000 17.921 0.638 366669.9
20100423 0.4417 18.26 19.58 1 -1 9 40000 17.771 0.638 366684.7
20100423 0.4583 18.27 19.60 1 -1 9 40000 17.621 0.638 366699.6
20100423 0.4750 18.28 19.60 1 -1 9 40000 17.471 0.638 366714.5
20100423 0.4917 18.28 19.60 1 -1 9 40000 17.321 0.638 366729.4
20100423 0.5083 18.27 19.60 0 -1 9 40000 17.171 0.638 366744.3
20100423 0.5250 18.29 19.60 0 -1 9 40000 17.021 0.638 366759.2
20100423 0.5417 18.28 19.61 0 -1 9 40000 16.871 0.638 366774.2
20100423 0.5583 18.28 19.61 0 -1 9 40000 16.721 0.638 366789.1
20100423 0.5750 18.29 19.60 0 -1 9 40000 16.571 0.638 366804.1
20100423 0.5917 18.29 19.60 0 -1 9 40000 16.421 0.638 366819.1
20100423 0.6083 18.29 19.62 0 -1 9 40000 16.271 0.638 366834.1
20100423 0.6250 18.29 19.64 0 -1 9 40000 16.121 0.638 366849.1
20100423 0.6417 18.31 19.66 0 -1 9 40000 15.971 0.639 366864.2
20100423 0.6583 18.33 19.66 0 -1 9 40000 15.821 0.639 366879.2
20100423 0.6750 18.35 19.68 0 -1 9 40000 15.671 0.639 366894.3
20100423 0.6917 18.34 19.69 0 -1 9 40000 15.521 0.639 366909.3
20100423 0.7083 18.33 19.70 0 -1 9 40000 15.371 0.639 366924.4
20100423 0.7250 18.35 19.70 0 -1 9 40000 15.221 0.639 366939.5
20100423 0.7417 18.35 19.72 0 -1 9 40000 15.071 0.639 366954.6
20100423 0.7583 18.35 19.72 0 -1 9 40000 14.921 0.639 366969.8
20100423 0.7750 18.35 19.72 0 -1 9 40000 14.771 0.639 366984.9
20100423 0.7917 18.35 19.73 0 -1 9 40000 14.621 0.639 367000.0
20100423 0.8083 18.36 19.72 0 -1 9 40000 14.471 0.639 367015.2
20100423 0.8250 18.40 19.73 0 -1 9 40000 14.321 0.639 367030.4
20100423 0.8417 18.36 19.75 0 -1 9 40000 14.171 0.639 367045.5
20100423 0.8583 18.36 19.75 0 -1 9 40000 14.021 0.640 367060.7
20100423 0.8750 18.37 19.75 0 -1 9 40000 13.871 0.640 367075.9
20100423 0.8917 18.37 19.75 0 -1 9 40000 13.722 0.640 367091.1
20100423 0.9083 18.37 19.75 0 -1 9 40000 13.572 0.640 367106.4
20100423 0.9250 18.38 19.77 0 -1 9 40000 13.422 0.640 367121.6
20100423 0.9417 18.37 19.77 0 -1 9 40000 13.272 0.640 367136.8
20100423 0.9583 18.40 19.78 0 -1 9 40000 13.123 0.640 367152.1
20100423 0.9750 18.41 19.78 0 -1 9 40000 12.973 0.640 367167.3
20100423 0.9917 18.42 19.80 0 -1 9 40000 12.824 0.640 367182.6
20100423 -0.9917 17.45 18.63 0 0 9 40000 32.264 0.739 364115.1
20100423 -0.9750 17.45 18.60 0 0 9 40000 32.142 0.739 364125.9
20100423 -0.9583 17.47 18.60 0 0 9 40000 32.019 0.739 364136.9
20100423 -0.9417 17.49 18.66 0 0 9 40000 31.896 0.739 364147.9
20100423 -0.9250 17.50 18.67 0 0 9 40000 31.772 0.739 364158.9
20100423 -0.9083 17.49 18.68 0 0 9 40000 31.648 0.739 364170.0
20100423 -0.8917 17.50 18.53 0 0 9 40000 31.524 0.739 364181.1
20100423 -0.8750 17.51 18.48 0 0 9 40000 31.399 0.739 364192.3
20100423 -0.8583 17.53 18.55 0 0 9 40000 31.275 0.739 364203.5
20100423 -0.8417 17.51 18.62 0 0 9 40000 31.149 0.739 364214.8
20100423 -0.8250 17.52 18.64 0 0 9 40000 31.024 0.739 364226.1
20100423 -0.8083 17.50 18.70 0 0 9 40000 30.898 0.740 364237.5
20100423 -0.7917 17.55 18.88 0 0 9 40000 30.771 0.740 364248.9
20100423 -0.7750 17.56 18.96 0 0 9 40000 30.645 0.740 364260.4
20100423 -0.7583 17.58 18.96 0 0 9 40000 30.518 0.740 364271.9
20100423 -0.7417 17.58 18.96 0 0 9 40000 30.390 0.740 364283.5
20100423 -0.7250 17.60 18.96 0 0 9 40000 30.263 0.740 364295.1
20100423 -0.7083 17.60 18.87 0 0 9 40000 30.135 0.740 364306.8
20100423 -0.6917 17.61 18.71 0 0 9 40000 30.006 0.740 364318.5
20100423 -0.6750 17.63 18.52 0 0 9 40000 29.878 0.740 364330.3
20100423 -0.6583 17.63 18.68 0 0 9 40000 29.749 0.740 364342.1
20100423 -0.6417 17.62 18.72 0 0 9 40000 29.620 0.740 364353.9
20100423 -0.6250 17.66 18.54 0 0 9 40000 29.490 0.740 364365.8
20100423 -0.6083 17.65 18.55 0 0 9 40000 29.360 0.740 364377.8
20100423 -0.5917 17.66 18.63 0 0 9 40000 29.230 0.740 364389.8
20100423 -0.5750 17.67 18.65 0 0 9 40000 29.100 0.741 364401.8
20100423 -0.5583 17.68 18.66 0 0 9 40000 28.969 0.741 364413.9
20100423 -0.5417 17.69 18.71 0 0 9 40000 28.838 0.741 364426.1
20100423 -0.5250 17.70 18.65 0 0 9 40000 28.706 0.741 364438.2
20100423 -0.5083 17.71 18.63 0 0 9 40000 28.575 0.741 364450.5
20100423 -0.4917 17.72 18.63 0 0 9 40000 28.443 0.741 364462.8
20100423 -0.4750 17.74 18.51 0 0 9 40000 28.310 0.741 364475.1
20100423 -0.4583 17.77 18.56 0 0 9 40000 28.178 0.741 364487.4
20100423 -0.4417 17.76 18.64 0 0 9 40000 28.045 0.741 364499.8
20100423 -0.4250 17.77 18.59 0 0 9 40000 27.912 0.741 364512.3
20100423 -0.4083 17.77 18.65 0 0 9 40000 27.779 0.741 364524.8
20100423 -0.3917 17.78 18.61 0 0 9 40000 27.645 0.741 364537.3
20100423 -0.3750 17.79 18.47 0 0 9 40000 27.511 0.741 364549.9
20100423 -0.3583 17.79 18.48 0 0 9 40000 27.377 0.741 364562.5
20100423 -0.3417 17.80 18.47 0 0 9 40000 27.242 0.742 364575.2
20100423 -0.3250 17.80 18.49 0 0 9 40000 27.108 0.742 364587.9
20100423 -0.3083 17.80 18.61 0 0 9 40000 26.973 0.742 364600.7
20100423 -0.2917 17.82 18.82 0 0 9 40000 26.838 0.742 364613.5
20100423 -0.2750 17.82 18.78 0 0 9 40000 26.702 0.742 364626.3
20100423 -0.2583 17.83 18.85 0 0 9 40000 26.566 0.742 364639.2
20100423 -0.2417 17.83 19.02 0 0 9 40000 26.430 0.742 364652.1
20100423 -0.2250 17.84 19.07 0 0 9 40000 26.294 0.742 364665.1
20100423 -0.2083 17.85 19.07 0 0 9 40000 26.158 0.742 364678.1
20100423 -0.1917 17.89 19.07 0 0 9 40000 26.021 0.742 364691.2
20100423 -0.1750 17.88 19.07 0 0 9 40000 25.884 0.742 364704.3
20100423 -0.1583 17.90 19.07 0 0 9 40000 25.747 0.742 364717.4
20100423 -0.1417 17.91 19.07 0 0 9 40000 25.609 0.742 364730.6
20100423 -0.1250 17.93 19.01 0 0 9 40000 25.472 0.742 364743.8
20100423 -0.1083 17.91 18.84 0 0 9 40000 25.334 0.743 364757.0
20100423 -0.0917 17.93 18.84 0 0 9 40000 25.196 0.743 364770.3
20100423 -0.0750 17.95 18.84 0 0 9 40000 25.057 0.743 364783.6
20100423 -0.0583 17.94 18.82 0 0 9 40000 24.919 0.743 364797.0
20100423 -0.0417 17.95 18.74 0 0 9 40000 24.780 0.743 364810.4
20100423 -0.0250 17.95 18.78 0 0 9 40000 24.641 0.743 364823.9
20100423 -0.0083 17.95 18.99 0 0 9 40000 24.502 0.743 364837.3
20100424 0.0083 17.95 19.10 0 0 9 40000 24.363 0.743 364850.9
20100424 0.0250 17.99 19.12 0 0 9 40000 24.223 0.743 364864.4
20100424 0.0417 18.03 19.12 0 0 9 40000 24.083 0.743 364878.0
20100424 0.0583 18.04 19.12 0 0 9 40000 23.943 0.743 364891.6
20100424 0.0750 18.02 19.12 0 0 9 40000 23.803 0.743 364905.3
20100424 0.0917 18.03 19.10 0 0 9 40000 23.662 0.743 364919.0
20100424 0.1083 18.03 18.95 0 0 9 40000 23.522 0.743 364932.8
20100424 0.1250 18.03 18.87 0 0 9 40000 23.381 0.744 364946.6
20100424 0.1417 18.05 18.90 0 0 9 40000 23.240 0.744 364960.4
20100424 0.1583 18.04 18.90 0 0 9 40000 23.099 0.744 364974.2
20100424 0.1750 18.04 18.96 0 0 9 40000 22.957 0.744 364988.1
20100424 0.1917 18.04 19.00 0 0 9 40000 22.816 0.744 365002.0
20100424 0.2083 18.05 19.01 0 0 9 40000 22.674 0.744 365016.0
20100424 0.2250 18.06 18.96 0 0 9 40000 22.532 0.744 365030.0
20100424 0.2417 18.06 18.96 0 0 9 40000 22.390 0.744 365044.0
20100424 0.2583 18.06 19.02 0 0 9 40000 22.248 0.744 365058.1
20100424 0.2750 18.07 19.04 0 0 9 40000 22.105 0.744 365072.2
20100424 0.2917 18.08 19.01 0 0 9 40000 21.963 0.744 365086.3
20100424 0.3083 18.08 19.01 0 0 9 40000 21.820 0.744 365100.5
20100424 0.3250 18.09 19.06 0 0 9 40000 21.677 0.744 365114.7
20100424 0.3417 18.09 19.06 0 0 9 40000 21.534 0.744 365128.9
20100424 0.3583 18.09 19.10 0 0 9 40000 21.390 0.744 365143.2
20100424 0.3750 18.08 19.11 0 0 9 40000 21.247 0.745 365157.5
20100424 0.3917 18.12 19.15 0 0 9 40000 21.103 0.745 365171.8
20100424 0.4083 18.13 19.12 0 0 9 40000 20.960 0.745 365186.2
20100424 0.4250 18.15 19.11 0 0 9 40000 20.816 0.745 365200.6
20100424 0.4417 18.15 19.11 0 0 9 40000 20.672 0.745 365215.0
20100424 0.4583 18.14 19.11 0 0 9 40000 20.527 0.745 365229.4
20100424 0.4750 18.14 19.11 0 0 9 40000 20.383 0.745 365243.9
20100424 0.4917 18.15 19.16 0 0 9 40000 20.238 0.745 365258.4
20100424 0.5083 18.16 19.16 0 0 9 40000 20.094 0.745 365273.0
20100424 0.5250 18.19 19.16 0 0 9 40000 19.949 0.745 365287.6
20100424 0.5417 18.17 19.20 0 0 9 40000 19.804 0.745 365302.2
20100424 0.5583 18.16 19.20 0 0 9 40000 19.659 0.745 365316.8
20100424 0.5750 18.16 19.20 0 0 9 40000 19.514 0.745 365331.5
20100424 0.5917 18.17 19.25 0 0 9 40000 19.368 0.745 365346.2
20100424 0.6083 18.17 19.25 0 0 9 40000 19.223 0.746 365360.9
20100424 0.6250 18.18 19.25 0 0 9 40000 19.077 0.746 365375.6
20100424 0.6417 18.18 19.27 0 0 9 40000 18.932 0.746 365390.4
20100424 0.6583 18.18 19.25 0 0 9 40000 18.786 0.746 365405.2
20100424 0.6750 18.19 19.25 0 0 9 40000 18.640 0.746 365420.1
20100424 0.6917 18.20 19.29 0 0 9 40000 18.494 0.746 365434.9
20100424 0.7083 18.18 19.29 0 0 9 40000 18.347 0.746 365449.8
20100424 0.7250 18.18 19.29 0 0 9 40000 18.201 0.746 365464.7
20100424 0.7417 18.18 19.29 0 0 9 40000 18.055 0.746 365479.7
20100424 0.7583 18.22 19.29 0 0 9 40000 17.908 0.746 365494.7
20100424 0.7750 18.24 19.31 0 0 9 40000 17.761 0.746 365509.7
20100424 0.7917 18.24 19.33 0 0 9 40000 17.615 0.746 365524.7
20100424 0.8083 18.29 19.33 0 0 9 40000 17.468 0.746 365539.7
20100424 0.8250 18.25 19.33 0 0 9 40000 17.321 0.746 365554.8
20100424 0.8417 18.25 19.32 0 0 9 40000 17.174 0.747 365569.9
20100424 0.8583 18.26 19.33 0 0 9 40000 17.027 0.747 365585.0
20100424 0.8750 18.26 19.33 0 0 9 40000 16.879 0.747 365600.2
20100424 0.8917 18.27 19.35 0 0 9 40000 16.732 0.747 365615.3
20100424 0.9083 18.27 19.36 0 0 9 40000 16.585 0.747 365630.5
20100424 0.9250 18.28 19.36 0 0 9 40000 16.437 0.747 365645.8
20100424 0.9417 18.29 19.37 0 0 9 40000 16.289 0.747 365661.0
20100424 0.9583 18.30 19.39 0 0 9 40000 16.142 0.747 365676.3
20100424 0.9750 18.30 19.40 0 0 9 40000 15.994 0.747 365691.6
20100424 0.9917 18.30 19.40 0 0 9 40000 15.846 0.747 365706.9
20100424 -0.9917 17.22 17.98 1 0 9 25000 32.029 0.834 363718.7
20100424 -0.9750 17.23 17.99 1 0 9 25000 31.935 0.834 363727.5
20100424 -0.9583 17.23 18.01 1 0 9 25000 31.841 0.834 363736.3
20100424 -0.9417 17.23 18.01 1 0 9 25000 31.747 0.835 363745.3
20100424 -0.9250 17.26 18.01 1 0 9 25000 31.652 0.835 363754.3
20100424 -0.9083 17.25 18.03 1 0 9 25000 31.556 0.835 363763.3
20100424 -0.8917 17.25 18.02 1 0 9 25000 31.460 0.835 363772.4
20100424 -0.8750 17.26 18.03 1 0 9 25000 31.363 0.835 363781.6
20100424 -0.8583 17.28 18.05 1 0 9 25000 31.266 0.835 363790.8
20100424 -0.8417 17.26 18.03 1 0 9 25000 31.168 0.835 363800.1
20100424 -0.8250 17.28 18.01 1 0 9 25000 31.070 0.835 363809.4
20100424 -0.8083 17.29 18.03 1 0 9 25000 30.971 0.835 363818.8
20100424 -0.7917 17.28 18.02 1 0 9 25000 30.872 0.835 363828.2
20100424 -0.7750 17.27 18.05 1 0 9 25000 30.773 0.835 363837.8
20100424 -0.7583 17.28 18.04 1 0 9 25000 30.672 0.835 363847.3
20100424 -0.7417 17.27 18.04 1 0 9 25000 30.571 0.835 363857.0
20100424 -0.7250 17.29 18.06 1 0 9 25000 30.470 0.835 363866.7
20100424 -0.7083 17.31 18.10 1 0 9 25000 30.368 0.835 363876.4
20100424 -0.6917 17.34 18.17 1 0 9 25000 30.266 0.835 363886.2
20100424 -0.6750 17.32 18.15 1 0 9 25000 30.163 0.836 363896.1
20100424 -0.6583 17.33 18.15 1 0 9 25000 30.060 0.836 363906.0
20100424 -0.6417 17.34 18.16 1 0 9 25000 29.957 0.836 363916.0
20100424 -0.6250 17.35 18.16 1 0 9 25000 29.852 0.836 363926.0
20100424 -0.6083 17.35 18.19 1 0 9 25000 29.748 0.836 363936.1
20100424 -0.5917 17.37 18.20 1 0 9 25000 29.643 0.836 363946.3
20100424 -0.5750 17.37 18.25 1 0 9 25000 29.537 0.836 363956.5
20100424 -0.5583 17.37 18.30 1 0 9 25000 29.431 0.836 363966.7
20100424 -0.5417 17.38 18.26 1 0 9 25000 29.324 0.836 363977.0
20100424 -0.5250 17.42 18.20 1 0 9 25000 29.217 0.836 363987.4
20100424 -0.5083 17.39 18.23 1 0 9 25000 29.110 0.836 363997.8
20100424 -0.4917 17.38 18.27 1 0 9 25000 29.002 0.836 364008.3
20100424 -0.4750 17.39 18.29 1 0 9 25000 28.894 0.836 364018.9
20100424 -0.4583 17.40 18.26 1 0 9 25000 28.785 0.836 364029.5
20100424 -0.4417 17.41 18.32 1 0 9 25000 28.676 0.836 364040.1
20100424 -0.4250 17.41 18.39 1 0 9 25000 28.566 0.836 364050.8
20100424 -0.4083 17.43 18.48 1 0 9 25000 28.456 0.836 364061.6
20100424 -0.3917 17.42 18.43 1 0 9 25000 28.345 0.837 364072.4
20100424 -0.3750 17.42 18.42 1 0 9 25000 28.234 0.837 364083.3
20100424 -0.3583 17.45 18.41 1 0 9 25000 28.123 0.837 364094.2
20100424 -0.3417 17.45 18.40 1 0 9 25000 28.011 0.837 364105.2
20100424 -0.3250 17.45 18.42 1 0 9 25000 27.899 0.837 364116.2
20100424 -0.3083 17.45 18.38 1 0 9 25000 27.786 0.837 364127.3
20100424 -0.2917 17.46 18.39 1 0 9 25000 27.673 0.837 364138.5
20100424 -0.2750 17.47 18.37 1 0 9 25000 27.559 0.837 364149.7
20100424 -0.2583 17.48 18.39 1 0 9 25000 27.446 0.837 364160.9
20100424 -0.2417 17.47 18.38 1 0 9 25000 27.331 0.837 364172.2
20100424 -0.2250 17.46 18.32 1 0 9 25000 27.216 0.837 364183.6
20100424 -0.2083 17.47 18.27 1 0 9 25000 27.101 0.837 364195.0
20100424 -0.1917 17.49 18.32 1 0 9 25000 26.986 0.837 364206.4
20100424 -0.1750 17.51 18.37 1 0 9 25000 26.870 0.837 364217.9
20100424 -0.1583 17.49 18.39 1 0 9 25000 26.753 0.837 364229.5
20100424 -0.1417 17.50 18.43 1 0 9 25000 26.637 0.837 364241.1
20100424 -0.1250 17.50 18.47 1 0 9 25000 26.519 0.838 364252.8
20100424 -0.1083 17.50 18.53 1 0 9 25000 26.402 0.838 364264.5
20100424 -0.0917 17.51 18.56 1 0 9 25000 26.284 0.838 364276.3
20100424 -0.0750 17.50 18.63 1 0 9 25000 26.166 0.838 364288.1
20100424 -0.0583 17.52 18.63 1 0 9 25000 26.047 0.838 364299.9
20100424 -0.0417 17.53 18.63 1 0 9 25000 25.928 0.838 364311.9
20100424 -0.0250 17.56 18.58 1 0 9 25000 25.808 0.838 364323.8
20100424 -0.0083 17.58 18.58 1 0 9 25000 25.689 0.838 364335.9
20100425 0.0083 17.58 18.61 1 0 9 25000 25.568 0.838 364347.9
20100425 0.0250 17.59 18.62 1 0 9 25000 25.448 0.838 364360.0
20100425 0.0417 17.61 18.62 1 0 9 25000 25.327 0.838 364372.2
20100425 0.0583 17.59 18.70 1 0 9 25000 25.206 0.838 364384.4
20100425 0.0750 17.59 18.70 1 0 9 25000 25.084 0.838 364396.7
20100425 0.0917 17.60 18.65 1 0 9 25000 24.962 0.838 364409.0
20100425 0.1083 17.61 18.63 1 0 9 25000 24.840 0.838 364421.4
20100425 0.1250 17.62 18.62 1 0 9 25000 24.717 0.838 364433.8
20100425 0.1417 17.62 18.63 1 0 9 25000 24.594 0.838 364446.3
20100425 0.1583 17.62 18.63 1 0 9 25000 24.471 0.839 364458.8
20100425 0.1750 17.64 18.63 1 0 9 25000 24.347 0.839 364471.3
20100425 0.1917 17.65 18.69 1 0 9 25000 24.223 0.839 364483.9
20100425 0.2083 17.65 18.71 1 0 9 25000 24.099 0.839 364496.6
20100425 0.2250 17.65 18.76 1 0 9 25000 23.974 0.839 364509.3
20100425 0.2417 17.67 18.77 1 0 9 25000 23.849 0.839 364522.0
20100425 0.2583 17.67 18.77 1 0 9 25000 23.724 0.839 364534.8
20100425 0.2750 17.67 18.77 1 0 9 25000 23.598 0.839 364547.6
20100425 0.2917 17.66 18.77 1 0 9 25000 23.472 0.839 364560.5
20100425 0.3083 17.69 18.77 1 0 9 25000 23.346 0.839 364573.5
20100425 0.3250 17.69 18.77 1 0 9 25000 23.219 0.839 364586.4
20100425 0.3417 17.69 18.75 1 0 9 25000 23.092 0.839 364599.4
20100425 0.3583 17.70 18.70 1 0 9 25000 22.965 0.839 364612.5
20100425 0.3750 17.69 18.76 1 0 9 25000 22.837 0.839 364625.6
20100425 0.3917 17.74 18.77 1 0 9 25000 22.710 0.839 364638.8
20100425 0.4083 17.74 18.80 1 0 9 25000 22.581 0.839 364652.0
20100425 0.4250 17.77 18.78 1 0 9 25000 22.453 0.839 364665.2
20100425 0.4417 17.76 18.79 1 0 9 25000 22.324 0.840 364678.5
20100425 0.4583 17.76 18.79 1 0 9 25000 22.195 0.840 364691.8
20100425 0.4750 17.78 18.79 1 0 9 25000 22.066 0.840 364705.2
20100425 0.4917 17.77 18.77 1 0 9 25000 21.936 0.840 364718.6
20100425 0.5083 17.78 18.76 1 0 9 20000 21.806 0.840 364732.1
20100425 0.5250 17.78 18.77 1 0 9 20000 21.676 0.840 364745.6
20100425 0.5417 17.78 18.78 1 0 9 20000 21.545 0.840 364759.2
20100425 0.5583 17.77 18.79 1 0 9 20000 21.415 0.840 364772.7
20100425 0.5750 17.79 18.82 1 0 9 20000 21.284 0.840 364786.4
20100425 0.5917 17.78 18.82 1 0 9 20000 21.152 0.840 364800.1
20100425 0.6083 17.80 18.79 1 0 9 20000 21.021 0.840 364813.8
20100425 0.6250 17.80 18.79 1 0 9 20000 20.889 0.840 364827.5
20100425 0.6417 17.78 18.79 1 0 9 20000 20.757 0.840 364841.3
20100425 0.6583 17.86 18.80 1 0 9 20000 20.624 0.840 364855.2
20100425 0.6750 17.83 18.80 1 0 9 20000 20.492 0.840 364869.0
20100425 0.6917 17.81 18.82 1 0 9 20000 20.359 0.840 364883.0
20100425 0.7083 17.82 18.83 1 0 9 20000 20.225 0.841 364896.9
20100425 0.7250 17.83 18.83 1 0 9 20000 20.092 0.841 364910.9
20100425 0.7417 17.84 18.85 1 0 9 20000 19.958 0.841 364925.0
20100425 0.7583 17.83 18.87 1 0 9 20000 19.824 0.841 364939.0
20100425 0.7750 17.83 18.85 1 0 9 20000 19.690 0.841 364953.2
20100425 0.7917 17.84 18.84 1 0 9 20000 19.556 0.841 364967.3
20100425 0.8083 17.84 18.84 1 0 9 20000 19.421 0.841 364981.5
20100425 0.8250 17.83 18.84 1 0 9 20000 19.286 0.841 364995.8
20100425 0.8417 17.82 18.90 1 0 9 20000 19.151 0.841 365010.0
20100425 0.8583 17.88 18.90 1 0 9 20000 19.016 0.841 365024.3
20100425 0.8750 17.90 18.91 1 0 9 20000 18.880 0.841 365038.7
20100425 0.8917 17.89 18.92 1 0 9 20000 18.744 0.841 365053.1
20100425 0.9083 17.89 18.94 1 0 9 20000 18.608 0.841 365067.5
20100425 0.9250 17.89 18.95 1 0 9 20000 18.472 0.841 365082.0
20100425 0.9417 17.90 18.95 1 0 9 20000 18.335 0.841 365096.5
20100425 0.9583 17.89 18.96 1 0 9 20000 18.198 0.841 365111.0
20100425 0.9750 17.90 18.96 1 0 9 20000 18.061 0.841 365125.6
20100425 0.9917 17.91 18.97 1 0 9 20000 17.924 0.842 365140.2
20100425 -0.9917 17.31 18.16 3 1 9 35000 29.748 0.912 364474.4
20100425 -0.9750 17.33 18.16 3 1 9 35000 29.690 0.912 364480.7
20100425 -0.9583 17.33 18.15 3 1 9 35000 29.631 0.912 364487.1
20100425 -0.9417 17.33 18.15 3 1 9 35000 29.572 0.912 364493.6
20100425 -0.9250 17.33 18.16 3 1 9 35000 29.512 0.912 364500.1
20100425 -0.9083 17.33 18.15 3 1 9 35000 29.451 0.912 364506.7
20100425 -0.8917 17.33 18.16 3 1 9 35000 29.390 0.912 364513.4
20100425 -0.8750 17.34 18.16 3 1 9 35000 29.328 0.912 364520.1
20100425 -0.8583 17.33 18.16 3 1 9 35000 29.265 0.912 364526.9
20100425 -0.8417 17.33 18.16 3 1 9 35000 29.202 0.912 364533.7
20100425 -0.8250 17.34 18.16 3 1 9 35000 29.138 0.912 364540.7
20100425 -0.8083 17.33 18.16 3 1 9 35000 29.073 0.912 364547.6
20100425 -0.7917 17.33 18.18 3 1 9 35000 29.008 0.912 364554.7
20100425 -0.7750 17.33 18.17 3 1 9 35000 28.942 0.912 364561.8
20100425 -0.7583 17.33 18.16 3 1 9 35000 28.876 0.913 364569.0
20100425 -0.7417 17.33 18.17 3 1 9 35000 28.809 0.913 364576.3
20100425 -0.7250 17.33 18.18 3 1 9 35000 28.741 0.913 364583.6
20100425 -0.7083 17.33 18.17 3 1 9 35000 28.673 0.913 364591.0
20100425 -0.6917 17.33 18.17 3 1 9 35000 28.604 0.913 364598.4
20100425 -0.6750 17.34 18.18 3 1 9 35000 28.535 0.913 364605.9
20100425 -0.6583 17.33 18.19 3 1 9 35000 28.465 0.913 364613.5
20100425 -0.6417 17.35 18.18 3 1 9 35000 28.394 0.913 364621.1
20100425 -0.6250 17.34 18.19 3 1 9 35000 28.323 0.913 364628.8
20100425 -0.6083 17.33 18.19 3 1 9 35000 28.251 0.913 364636.6
20100425 -0.5917 17.34 18.19 3 1 9 35000 28.178 0.913 364644.4
20100425 -0.5750 17.34 18.19 3 1 9 35000 28.105 0.913 364652.3
20100425 -0.5583 17.35 18.20 3 1 9 35000 28.031 0.913 364660.3
20100425 -0.5417 17.34 18.21 3 1 9 35000 27.957 0.913 364668.3
20100425 -0.5250 17.32 18.19 3 1 9 35000 27.882 0.913 364676.4
20100425 -0.5083 17.36 18.18 3 1 9 35000 27.807 0.913 364684.5
20100425 -0.4750 17.42 18.17 4 1 9 35000 27.654 0.913 364701.0
20100425 -0.4583 17.38 18.20 4 1 9 35000 27.577 0.913 364709.3
20100425 -0.4417 17.39 18.21 4 1 9 35000 27.499 0.913 364717.7
20100425 -0.4250 17.42 18.20 4 1 9 35000 27.421 0.913 364726.2
20100425 -0.4083 17.43 18.22 4 1 9 35000 27.342 0.913 364734.7
20100425 -0.3917 17.45 18.21 4 1 9 35000 27.262 0.914 364743.3
20100425 -0.3750 17.43 18.21 4 1 9 35000 27.182 0.914 364752.0
20100425 -0.3583 17.43 18.21 4 1 9 35000 27.102 0.914 364760.7
20100425 -0.3417 17.42 18.21 4 1 9 35000 27.020 0.914 364769.4
20100425 -0.3250 17.42 18.21 4 1 9 35000 26.939 0.914 364778.3
20100425 -0.3083 17.42 18.21 4 1 9 35000 26.856 0.914 364787.2
20100425 -0.2917 17.41 18.24 4 1 9 35000 26.773 0.914 364796.1
20100425 -0.2750 17.41 18.24 4 1 9 35000 26.690 0.914 364805.2
20100425 -0.2583 17.41 18.25 4 1 9 35000 26.606 0.914 364814.2
20100425 -0.2417 17.41 18.24 4 1 9 35000 26.522 0.914 364823.4
20100425 -0.2250 17.41 18.26 4 1 9 35000 26.436 0.914 364832.6
20100425 -0.2083 17.41 18.26 4 1 9 35000 26.351 0.914 364841.8
20100425 -0.1917 17.43 18.26 4 1 9 35000 26.265 0.914 364851.2
20100425 -0.1750 17.44 18.27 4 1 9 35000 26.178 0.914 364860.6
20100425 -0.1583 17.42 18.27 4 1 9 35000 26.091 0.914 364870.0
20100425 -0.1417 17.42 18.28 4 1 9 35000 26.003 0.914 364879.5
20100425 -0.1250 17.41 18.29 4 1 9 35000 25.915 0.914 364889.1
20100425 -0.1083 17.43 18.30 4 1 9 35000 25.826 0.914 364898.7
20100425 -0.0917 17.44 18.30 4 1 9 35000 25.737 0.914 364908.4
20100425 -0.0750 17.45 18.35 4 1 9 35000 25.647 0.914 364918.1
20100425 -0.0583 17.45 18.32 4 1 9 35000 25.557 0.914 364927.9
20100425 -0.0417 17.47 18.32 4 1 9 35000 25.466 0.914 364937.8
20100425 -0.0250 17.46 18.30 4 1 9 35000 25.374 0.915 364947.7
20100425 -0.0083 17.45 18.29 4 1 9 35000 25.282 0.915 364957.7
20100426 0.0083 17.45 18.29 4 -1 9 35000 25.190 0.915 364967.7
20100426 0.0250 17.45 18.30 4 -1 9 35000 25.097 0.915 364977.8
20100426 0.0417 17.47 18.29 4 -1 9 35000 25.004 0.915 364988.0
20100426 0.0583 17.45 18.31 4 -1 9 35000 24.910 0.915 364998.2
20100426 0.0750 17.46 18.32 4 -1 9 35000 24.816 0.915 365008.5
20100426 0.0917 17.50 18.35 4 -1 9 35000 24.721 0.915 365018.8
20100426 0.1083 17.51 18.29 4 -1 9 35000 24.625 0.915 365029.2
20100426 0.1250 17.50 18.31 4 -1 9 35000 24.529 0.915 365039.7
20100426 0.1417 17.51 18.32 4 -1 9 35000 24.433 0.915 365050.2
20100426 0.1583 17.50 18.34 4 -1 9 35000 24.336 0.915 365060.7
20100426 0.1750 17.51 18.32 4 -1 9 35000 24.239 0.915 365071.3
20100426 0.1917 17.53 18.32 4 -1 9 35000 24.141 0.915 365082.0
20100426 0.2083 17.52 18.34 4 -1 9 35000 24.043 0.915 365092.7
20100426 0.2250 17.52 18.37 4 -1 9 35000 23.944 0.915 365103.5
20100426 0.2417 17.54 18.39 4 -1 9 35000 23.845 0.915 365114.4
20100426 0.2583 17.50 18.48 4 -1 9 35000 23.745 0.915 365125.3
20100426 0.2750 17.51 18.55 4 -1 9 35000 23.645 0.915 365136.2
20100426 0.2917 17.51 18.55 4 -1 9 35000 23.544 0.915 365147.2
20100426 0.3083 17.49 18.55 4 -1 9 35000 23.443 0.915 365158.3
20100426 0.3250 17.50 18.54 4 -1 9 35000 23.342 0.915 365169.4
20100426 0.3417 17.51 18.48 4 -1 9 35000 23.240 0.916 365180.6
20100426 0.3583 17.53 18.55 4 -1 9 35000 23.137 0.916 365191.9
20100426 0.3750 17.53 18.56 4 -1 9 35000 23.034 0.916 365203.1
20100426 0.3917 17.55 18.57 4 -1 9 35000 22.931 0.916 365214.5
20100426 0.4083 17.59 18.62 4 -1 9 35000 22.827 0.916 365225.9
20100426 0.4250 17.61 18.62 4 -1 9 35000 22.723 0.916 365237.3
20100426 0.4417 17.60 18.55 4 -1 9 35000 22.618 0.916 365248.9
20100426 0.4583 17.59 18.58 4 -1 9 35000 22.513 0.916 365260.4
20100426 0.4750 17.58 18.58 4 -1 9 35000 22.408 0.916 365272.0
20100426 0.4917 17.59 18.56 4 -1 9 35000 22.302 0.916 365283.7
20100426 0.5083 17.60 18.55 3 -1 9 35000 22.195 0.916 365295.4
20100426 0.5250 17.59 18.55 3 -1 9 35000 22.089 0.916 365307.2
20100426 0.5417 17.59 18.52 3 -1 9 35000 21.981 0.916 365319.0
20100426 0.5583 17.58 18.55 3 -1 9 35000 21.874 0.916 365330.9
20100426 0.5750 17.58 18.55 3 -1 9 35000 21.766 0.916 365342.8
20100426 0.5917 17.60 18.55 3 -1 9 35000 21.657 0.916 365354.8
20100426 0.6083 17.60 18.55 3 -1 9 35000 21.548 0.916 365366.9
20100426 0.6250 17.62 18.56 3 -1 9 35000 21.439 0.916 365379.0
20100426 0.6417 17.64 18.62 3 -1 9 35000 21.329 0.916 365391.1
20100426 0.6583 17.63 18.56 3 -1 9 35000 21.219 0.916 365403.3
20100426 0.6750 17.66 18.55 3 -1 9 35000 21.108 0.916 365415.5
20100426 0.6917 17.68 18.56 3 -1 9 35000 20.997 0.916 365427.8
20100426 0.7083 17.66 18.63 3 -1 9 35000 20.886 0.917 365440.2
20100426 0.7250 17.65 18.63 3 -1 9 35000 20.774 0.917 365452.6
20100426 0.7417 17.66 18.64 3 -1 9 35000 20.662 0.917 365465.0
20100426 0.7583 17.64 18.70 3 -1 9 35000 20.550 0.917 365477.5
20100426 0.7750 17.64 18.70 3 -1 9 35000 20.437 0.917 365490.1
20100426 0.7917 17.65 18.69 3 -1 9 35000 20.323 0.917 365502.7
20100426 0.8083 17.62 18.70 3 -1 9 35000 20.210 0.917 365515.3
20100426 0.8250 17.61 18.70 3 -1 9 35000 20.096 0.917 365528.0
20100426 0.8417 17.60 18.70 3 -1 9 35000 19.981 0.917 365540.8
20100426 0.8583 17.60 18.70 3 -1 9 35000 19.866 0.917 365553.6
20100426 0.8750 17.60 18.75 3 -1 9 35000 19.751 0.917 365566.4
20100426 0.8917 17.57 18.77 3 -1 9 35000 19.636 0.917 365579.3
20100426 0.9083 17.60 18.77 3 -1 9 35000 19.520 0.917 365592.3
20100426 0.9250 17.59 18.77 3 -1 9 35000 19.404 0.917 365605.3
20100426 0.9417 17.56 18.82 3 -1 9 35000 19.287 0.917 365618.3
20100426 0.9583 17.55 18.84 3 -1 9 35000 19.170 0.917 365631.4
20100426 0.9750 17.53 18.83 3 -1 9 35000 19.052 0.917 365644.5
20100426 0.9917 17.53 18.83 3 -1 9 35000 18.935 0.917 365657.7
20100426 -0.9917 15.95 18.15 8 0 4 8000 25.749 0.966 366475.1
20100426 -0.9750 15.98 18.16 8 0 4 8000 25.727 0.967 366478.7
20100426 -0.9583 15.96 18.02 8 0 4 8000 25.706 0.967 366482.4
20100426 -0.9417 15.93 17.83 8 0 4 8000 25.683 0.967 366486.1
20100426 -0.9250 16.01 17.78 8 0 4 8000 25.660 0.967 366489.9
20100426 -0.9083 16.02 17.77 8 0 4 8000 25.636 0.967 366493.8
20100426 -0.8917 16.06 17.73 8 0 4 8000 25.612 0.967 366497.8
20100426 -0.8750 16.06 17.82 8 0 4 8000 25.587 0.967 366501.8
20100426 -0.8583 16.11 17.75 8 0 4 8000 25.561 0.967 366505.9
20100426 -0.8417 16.13 17.79 8 0 4 8000 25.534 0.967 366510.0
20100426 -0.8250 16.07 17.89 8 0 4 8000 25.507 0.967 366514.2
20100426 -0.8083 16.14 17.98 8 0 4 8000 25.479 0.967 366518.5
20100426 -0.7917 16.15 17.93 8 0 4 8000 25.451 0.967 366522.9
20100426 -0.7750 16.07 18.11 8 0 4 8000 25.422 0.967 366527.3
20100426 -0.7583 16.04 18.28 8 0 4 8000 25.392 0.967 366531.8
20100426 -0.7417 16.03 18.19 8 0 4 8000 25.361 0.967 366536.4
20100426 -0.7250 16.00 18.06 8 0 4 8000 25.330 0.967 366541.0
20100426 -0.7083 16.06 18.26 8 0 4 8000 25.299 0.967 366545.7
20100426 -0.6917 16.04 18.21 8 0 4 8000 25.266 0.967 366550.5
20100426 -0.6750 15.97 18.21 8 0 4 8000 25.233 0.967 366555.3
20100426 -0.6583 16.01 18.31 8 0 4 8000 25.199 0.967 366560.2
20100426 -0.6417 16.14 18.47 8 0 4 8000 25.165 0.967 366565.2
20100426 -0.6250 16.06 18.51 8 0 4 8000 25.130 0.967 366570.2
20100426 -0.6083 16.01 18.55 8 0 4 8000 25.094 0.967 366575.3
20100426 -0.5917 15.97 18.49 8 0 4 8000 25.057 0.967 366580.5
20100426 -0.5750 16.01 18.49 8 0 4 8000 25.020 0.967 366585.7
20100426 -0.5583 15.95 18.42 8 0 4 8000 24.983 0.967 366591.0
20100426 -0.5417 15.98 18.34 8 0 4 8000 24.944 0.967 366596.4
20100426 -0.5250 16.03 18.28 8 0 4 8000 24.905 0.967 366601.8
20100426 -0.5083 16.01 18.36 8 0 4 8000 24.866 0.967 366607.3
20100426 -0.4917 15.99 18.56 8 0 4 8000 24.825 0.967 366612.9
20100426 -0.4750 16.06 18.44 8 0 4 8000 24.784 0.967 366618.5
20100426 -0.4583 16.06 18.64 8 0 4 8000 24.743 0.967 366624.3
20100426 -0.4417 16.02 18.82 8 0 4 8000 24.700 0.967 366630.0
20100426 -0.4250 15.99 18.98 8 0 4 8000 24.657 0.967 366635.9
20100426 -0.4083 16.03 19.08 8 0 4 8000 24.614 0.967 366641.8
20100426 -0.3917 15.97 19.19 8 0 4 8000 24.570 0.968 366647.8
20100426 -0.3750 15.98 19.40 8 0 4 8000 24.525 0.968 366653.8
20100426 -0.3583 16.04 19.72 8 0 4 8000 24.480 0.968 366659.9
20100426 -0.3417 16.04 19.94 8 0 4 8000 24.433 0.968 366666.1
20100426 -0.3250 16.01 19.90 8 0 4 8000 24.387 0.968 366672.3
20100426 -0.3083 16.06 20.05 8 0 4 8000 24.339 0.968 366678.6
20100426 -0.2917 16.06 20.05 8 0 4 8000 24.291 0.968 366685.0
20100426 -0.2750 16.05 20.22 8 0 4 8000 24.243 0.968 366691.4
20100426 -0.2583 16.10 20.33 8 0 4 8000 24.194 0.968 366697.9
20100426 -0.2417 16.09 20.38 8 0 4 8000 24.144 0.968 366704.5
20100426 -0.2250 16.11 20.30 8 0 4 8000 24.093 0.968 366711.1
20100426 -0.2083 16.14 20.05 8 0 4 8000 24.042 0.968 366717.8
20100426 -0.1917 16.17 19.97 8 0 4 8000 23.990 0.968 366724.6
20100426 -0.1750 16.14 19.98 8 0 4 8000 23.938 0.968 366731.4
20100426 -0.1583 16.10 19.98 8 0 4 8000 23.885 0.968 366738.3
20100426 -0.1417 16.17 20.08 8 0 4 8000 23.832 0.968 366745.3
20100426 -0.1250 16.15 19.98 8 0 4 8000 23.777 0.968 366752.3
20100426 -0.1083 16.23 19.89 8 0 4 8000 23.723 0.968 366759.4
20100426 -0.0917 16.05 19.72 8 0 4 8000 23.667 0.968 366766.6
20100426 -0.0750 16.18 19.75 8 0 4 8000 23.611 0.968 366773.8
20100426 -0.0583 16.13 19.59 8 0 4 8000 23.555 0.968 366781.1
20100426 -0.0417 16.22 19.23 8 0 4 8000 23.497 0.968 366788.5
20100426 -0.0250 16.35 19.11 8 0 4 8000 23.440 0.968 366795.9
20100426 -0.0083 16.43 18.96 8 0 4 8000 23.381 0.968 366803.4
20100427 0.0083 16.31 18.92 8 -1 4 8000 23.322 0.968 366810.9
20100427 0.0250 16.17 18.78 8 -1 4 8000 23.263 0.968 366818.5
20100427 0.0417 16.25 18.67 8 -1 4 8000 23.202 0.968 366826.2
20100427 0.0583 16.25 18.55 8 -1 4 8000 23.141 0.968 366833.9
20100427 0.0750 16.44 18.50 8 -1 4 8000 23.080 0.968 366841.7
20100427 0.0917 16.37 18.11 8 -1 4 8000 23.018 0.968 366849.6
20100427 0.1083 16.39 18.04 8 -1 4 8000 22.956 0.968 366857.5
20100427 0.1250 16.62 18.27 8 -1 4 8000 22.892 0.968 366865.5
20100427 0.1417 16.73 18.43 8 -1 4 8000 22.829 0.968 366873.6
20100427 0.1583 16.73 18.40 8 -1 4 8000 22.764 0.968 366881.7
20100427 0.1750 16.84 18.18 8 -1 4 8000 22.699 0.968 366889.9
20100427 0.1917 16.66 18.28 8 -1 4 8000 22.634 0.969 366898.1
20100427 0.2083 16.72 18.29 8 -1 4 8000 22.568 0.969 366906.4
20100427 0.2250 16.78 18.24 8 -1 4 8000 22.501 0.969 366914.8
20100427 0.2417 16.61 18.15 8 -1 4 8000 22.434 0.969 366923.2
20100427 0.2583 16.44 18.23 8 -1 4 8000 22.366 0.969 366931.7
20100427 0.2750 16.45 18.22 8 -1 4 8000 22.298 0.969 366940.3
20100427 0.2917 16.58 18.04 8 -1 4 8000 22.229 0.969 366948.9
20100427 0.3083 16.86 17.98 8 -1 4 8000 22.159 0.969 366957.6
20100427 0.3250 16.84 18.14 8 -1 4 8000 22.089 0.969 366966.4
20100427 0.3417 16.90 18.44 8 -1 4 8000 22.019 0.969 366975.2
20100427 0.3583 17.01 18.45 8 -1 4 8000 21.948 0.969 366984.0
20100427 0.3750 17.02 18.13 8 -1 4 8000 21.876 0.969 366993.0
20100427 0.3917 17.00 18.07 8 -1 4 8000 21.804 0.969 367002.0
20100427 0.4083 16.97 18.13 8 -1 4 8000 21.731 0.969 367011.0
20100427 0.4250 16.93 18.03 8 -1 4 8000 21.657 0.969 367020.2
20100427 0.4417 16.89 18.03 8 -1 4 8000 21.583 0.969 367029.3
20100427 0.4583 16.80 18.18 8 -1 4 8000 21.509 0.969 367038.6
20100427 0.4750 16.64 18.02 8 -1 4 8000 21.434 0.969 367047.9
20100427 0.4917 16.57 18.04 8 -1 4 8000 21.358 0.969 367057.2
20100427 0.5083 16.59 18.21 7 -1 4 9000 21.282 0.969 367066.7
20100427 0.5250 16.56 18.10 7 -1 4 9000 21.206 0.969 367076.1
20100427 0.5417 16.59 18.15 7 -1 4 9000 21.129 0.969 367085.7
20100427 0.5583 16.58 18.19 7 -1 4 9000 21.051 0.969 367095.3
20100427 0.5750 16.60 18.35 7 -1 4 9000 20.973 0.969 367105.0
20100427 0.5917 16.61 18.23 7 -1 4 9000 20.894 0.969 367114.7
20100427 0.6083 16.51 18.18 7 -1 4 9000 20.814 0.969 367124.5
20100427 0.6250 16.44 18.36 7 -1 4 9000 20.735 0.969 367134.3
20100427 0.6417 16.40 18.28 7 -1 4 9000 20.654 0.969 367144.2
20100427 0.6583 16.45 18.27 7 -1 4 9000 20.573 0.969 367154.2
20100427 0.6750 16.45 18.42 7 -1 4 9000 20.492 0.969 367164.2
20100427 0.6917 16.43 18.48 7 -1 4 9000 20.410 0.969 367174.3
20100427 0.7083 16.46 18.47 7 -1 4 9000 20.328 0.969 367184.4
20100427 0.7250 16.52 18.46 7 -1 4 9000 20.245 0.969 367194.6
20100427 0.7417 16.49 18.35 7 -1 4 9000 20.161 0.969 367204.9
20100427 0.7583 16.49 18.45 7 -1 4 9000 20.078 0.969 367215.2
20100427 0.7750 16.48 18.51 7 -1 4 9000 19.993 0.970 367225.6
20100427 0.7917 16.46 18.49 7 -1 4 9000 19.908 0.970 367236.0
20100427 0.8083 16.40 18.42 7 -1 4 9000 19.823 0.970 367246.5
20100427 0.8250 16.42 18.39 7 -1 4 9000 19.737 0.970 367257.1
20100427 0.8417 16.43 18.27 7 -1 4 9000 19.650 0.970 367267.7
20100427 0.8583 16.42 18.05 7 -1 4 9000 19.563 0.970 367278.3
20100427 0.8750 16.44 17.83 7 -1 4 9000 19.476 0.970 367289.1
20100427 0.8917 16.44 17.82 7 -1 4 9000 19.388 0.970 367299.8
20100427 0.9083 16.47 17.96 7 -1 4 9000 19.300 0.970 367310.7
20100427 0.9250 16.46 17.94 7 -1 4 9000 19.211 0.970 367321.6
20100427 0.9417 16.50 17.92 7 -1 4 9000 19.121 0.970 367332.5
20100427 0.9583 16.46 17.84 7 -1 4 9000 19.032 0.970 367343.5
20100427 0.9750 16.48 17.81 7 -1 4 9000 18.941 0.970 367354.6
20100427 0.9917 16.34 17.68 7 -1 4 9000 18.850 0.970 367365.7
20100427 -0.9917 17.62 18.24 0 0 9 40000 20.508 0.995 369704.2
20100427 -0.9750 17.61 18.26 0 0 9 40000 20.522 0.995 369705.0
20100427 -0.9583 17.63 18.27 0 0 9 40000 20.535 0.995 369705.9
20100427 -0.9417 17.62 18.25 0 0 9 40000 20.548 0.995 369706.8
20100427 -0.9250 17.63 18.26 0 0 9 40000 20.560 0.995 369707.7
20100427 -0.9083 17.62 18.26 0 0 9 40000 20.572 0.995 369708.8
20100427 -0.8917 17.63 18.25 0 0 9 40000 20.582 0.995 369709.9
20100427 -0.8583 17.61 18.20 0 0 9 40000 20.602 0.995 369712.3
20100427 -0.8417 17.63 18.19 0 0 9 40000 20.611 0.995 369713.6
20100427 -0.8250 17.63 18.18 0 0 9 40000 20.620 0.995 369715.0
20100427 -0.8083 17.66 18.20 0 0 9 40000 20.627 0.995 369716.4
20100427 -0.7917 17.64 18.19 0 0 9 40000 20.634 0.995 369717.9
20100427 -0.7750 17.65 18.23 0 0 9 40000 20.641 0.996 369719.5
20100427 -0.7583 17.62 18.25 0 0 9 40000 20.646 0.996 369721.1
20100427 -0.7417 17.64 18.26 0 0 9 40000 20.651 0.996 369722.8
20100427 -0.7250 17.64 18.25 0 0 9 40000 20.656 0.996 369724.6
20100427 -0.7083 17.64 18.25 0 0 9 40000 20.660 0.996 369726.4
20100427 -0.6917 17.63 18.25 0 0 9 40000 20.663 0.996 369728.3
20100427 -0.6750 17.63 18.20 0 0 9 40000 20.665 0.996 369730.3
20100427 -0.6583 17.64 18.20 0 0 9 40000 20.667 0.996 369732.4
20100427 -0.6417 17.63 18.21 0 0 9 40000 20.669 0.996 369734.5
20100427 -0.6250 17.64 18.21 0 0 9 40000 20.669 0.996 369736.7
20100427 -0.6083 17.64 18.22 0 0 9 40000 20.669 0.996 369738.9
20100427 -0.5917 17.63 18.20 0 0 9 40000 20.669 0.996 369741.2
20100427 -0.5750 17.63 18.21 0 0 9 40000 20.667 0.996 369743.6
20100427 -0.5583 17.62 18.20 0 0 9 40000 20.665 0.996 369746.0
20100427 -0.5417 17.63 18.20 0 0 9 40000 20.663 0.996 369748.5
20100427 -0.5250 17.63 18.20 0 0 9 40000 20.660 0.996 369751.1
20100427 -0.5083 17.61 18.20 0 0 9 40000 20.656 0.996 369753.8
20100427 -0.4917 17.61 18.20 0 0 9 35000 20.651 0.996 369756.5
20100427 -0.4750 17.62 18.21 0 0 9 35000 20.646 0.996 369759.3
20100427 -0.4583 17.61 18.22 0 0 9 35000 20.640 0.996 369762.1
20100427 -0.4417 17.62 18.22 0 0 9 35000 20.634 0.996 369765.0
20100427 -0.4250 17.62 18.21 0 0 9 35000 20.627 0.996 369768.0
20100427 -0.4083 17.63 18.21 0 0 9 35000 20.619 0.996 369771.1
20100427 -0.3917 17.62 18.21 0 0 9 35000 20.611 0.996 369774.2
20100427 -0.3750 17.62 18.21 0 0 9 35000 20.602 0.996 369777.4
20100427 -0.3583 17.63 18.19 0 0 9 35000 20.592 0.996 369780.6
20100427 -0.3417 17.69 18.20 0 0 9 35000 20.582 0.996 369783.9
20100427 -0.3250 17.63 18.19 0 0 9 35000 20.571 0.996 369787.3
20100427 -0.3083 17.64 18.20 0 0 9 35000 20.559 0.996 369790.8
20100427 -0.2917 17.61 18.22 0 0 9 35000 20.547 0.996 369794.3
20100427 -0.2750 17.62 18.27 0 0 9 35000 20.534 0.996 369797.9
20100427 -0.2583 17.63 18.24 0 0 9 35000 20.521 0.996 369801.5
20100427 -0.2417 17.63 18.20 0 0 9 35000 20.507 0.996 369805.2
20100427 -0.2250 17.63 18.21 0 0 9 35000 20.492 0.996 369809.0
20100427 -0.2083 17.62 18.23 0 0 9 35000 20.477 0.996 369812.9
20100427 -0.1917 17.64 18.21 0 0 9 35000 20.461 0.996 369816.8
20100427 -0.1750 17.63 18.21 0 0 9 35000 20.444 0.996 369820.8
20100427 -0.1583 17.63 18.20 0 0 9 35000 20.427 0.996 369824.9
20100427 -0.1417 17.66 18.24 0 0 9 35000 20.409 0.996 369829.0
20100427 -0.1250 17.66 18.25 0 0 9 35000 20.390 0.996 369833.2
20100427 -0.1083 17.64 18.24 0 0 9 35000 20.371 0.996 369837.4
20100427 -0.0917 17.64 18.25 0 0 9 35000 20.351 0.996 369841.7
20100427 -0.0750 17.63 18.25 0 0 9 35000 20.331 0.996 369846.1
20100427 -0.0583 17.64 18.25 0 0 9 35000 20.310 0.996 369850.6
20100427 -0.0417 17.64 18.26 0 0 9 35000 20.288 0.996 369855.1
20100427 -0.0250 17.64 18.26 0 0 9 35000 20.266 0.996 369859.7
20100427 -0.0083 17.64 18.24 0 0 9 35000 20.243 0.996 369864.3
20100428 0.0250 17.65 18.25 0 0 9 35000 20.195 0.996 369873.8
20100428 0.0417 17.65 18.26 0 0 9 35000 20.170 0.996 369878.7
20100428 0.0583 17.64 18.28 0 0 9 35000 20.145 0.996 369883.6
20100428 0.0750 17.66 18.26 0 0 9 35000 20.119 0.996 369888.6
20100428 0.0917 17.65 18.27 0 0 9 35000 20.092 0.996 369893.6
20100428 0.1083 17.65 18.27 0 0 9 35000 20.065 0.996 369898.8
20100428 0.1250 17.66 18.29 0 0 9 35000 20.037 0.996 369903.9
20100428 0.1417 17.67 18.28 0 0 9 35000 20.008 0.996 369909.2
20100428 0.1583 17.66 18.26 0 0 9 35000 19.979 0.996 369914.5
20100428 0.1750 17.67 18.26 0 0 9 35000 19.949 0.996 369919.9
20100428 0.1917 17.67 18.27 0 0 9 35000 19.919 0.996 369925.3
20100428 0.2083 17.67 18.28 0 0 9 35000 19.888 0.996 369930.9
20100428 0.2250 17.68 18.29 0 0 9 35000 19.856 0.996 369936.4
20100428 0.2417 17.67 18.29 0 0 9 35000 19.824 0.996 369942.1
20100428 0.2583 17.68 18.28 0 0 9 35000 19.791 0.996 369947.8
20100428 0.2750 17.68 18.30 0 0 9 35000 19.757 0.996 369953.6
20100428 0.2917 17.68 18.30 0 0 9 35000 19.723 0.996 369959.4
20100428 0.3083 17.68 18.28 0 0 9 35000 19.688 0.996 369965.3
20100428 0.3250 17.69 18.28 0 0 9 35000 19.653 0.996 369971.3
20100428 0.3417 17.71 18.29 0 0 9 35000 19.617 0.996 369977.3
20100428 0.3583 17.72 18.29 0 0 9 35000 19.580 0.996 369983.4
20100428 0.3750 17.70 18.29 0 0 9 35000 19.543 0.996 369989.6
20100428 0.3917 17.71 18.28 0 0 9 35000 19.505 0.996 369995.8
20100428 0.4083 17.70 18.28 0 0 9 35000 19.467 0.996 370002.1
20100428 0.4250 17.71 18.28 0 0 9 35000 19.428 0.996 370008.5
20100428 0.4417 17.69 18.28 0 0 9 35000 19.388 0.996 370014.9
20100428 0.4583 17.67 18.27 0 0 9 35000 19.348 0.996 370021.4
20100428 0.4750 17.73 18.27 0 0 9 35000 19.307 0.996 370028.0
20100428 0.4917 17.73 18.26 0 0 9 35000 19.266 0.996 370034.6
20100428 0.5083 17.73 18.26 0 0 9 35000 19.224 0.996 370041.3
20100428 0.5250 17.75 18.25 0 0 9 35000 19.181 0.996 370048.0
20100428 0.5417 17.76 18.26 0 0 9 35000 19.138 0.996 370054.8
20100428 0.5583 17.78 18.26 0 0 9 35000 19.094 0.996 370061.7
20100428 0.5750 17.76 18.28 0 0 9 35000 19.050 0.996 370068.7
20100428 0.5917 17.75 18.27 0 0 9 35000 19.005 0.996 370075.7
20100428 0.6083 17.76 18.22 0 0 9 35000 18.959 0.996 370082.8
20100428 0.6250 17.78 18.18 0 0 9 35000 18.913 0.996 370089.9
20100428 0.6417 17.79 18.17 0 0 9 35000 18.866 0.996 370097.1
20100428 0.6583 17.77 18.16 0 0 9 35000 18.819 0.996 370104.4
20100428 0.6750 17.79 18.08 0 0 9 35000 18.771 0.996 370111.7
20100428 0.6917 17.80 18.07 0 0 9 35000 18.723 0.996 370119.1
20100428 0.7083 17.78 18.09 0 0 9 35000 18.673 0.996 370126.5
20100428 0.7250 17.79 18.10 0 0 9 35000 18.624 0.996 370134.1
20100428 0.7417 17.80 18.07 0 0 9 35000 18.573 0.996 370141.6
20100428 0.7583 17.79 18.05 0 0 9 35000 18.523 0.996 370149.3
20100428 0.7750 17.79 18.06 0 0 9 35000 18.471 0.996 370157.0
20100428 0.7917 17.80 18.06 0 0 9 35000 18.419 0.996 370164.8
20100428 0.8083 17.79 18.07 0 0 9 35000 18.367 0.996 370172.6
20100428 0.8250 17.79 18.07 0 0 9 35000 18.313 0.996 370180.5
20100428 0.8417 17.80 18.10 0 0 9 35000 18.260 0.996 370188.5
20100428 0.8583 17.80 18.15 0 0 9 35000 18.205 0.996 370196.5
20100428 0.8750 17.79 18.16 0 0 9 35000 18.151 0.996 370204.6
20100428 0.8917 17.79 18.15 0 0 9 35000 18.095 0.997 370212.7
20100428 0.9083 17.80 18.15 0 0 9 35000 18.039 0.997 370220.9
20100428 0.9250 17.79 18.15 0 0 9 35000 17.982 0.997 370229.2
20100428 0.9417 17.78 18.15 0 0 9 35000 17.925 0.997 370237.6
20100428 0.9583 17.79 18.16 0 0 9 35000 17.868 0.997 370246.0
20100428 0.9750 17.78 18.17 0 0 9 35000 17.809 0.997 370254.4
20100428 0.9917 17.80 18.18 0 0 9 35000 17.751 0.997 370262.9
20100428 -0.9917 16.90 18.03 7 0 9 30000 14.521 0.998 374017.2
20100428 -0.9750 16.91 18.03 7 0 9 30000 14.566 0.998 374015.1
20100428 -0.9583 16.92 18.01 7 0 9 30000 14.611 0.998 374013.1
20100428 -0.9417 16.89 18.01 7 0 9 30000 14.656 0.998 374011.2
20100428 -0.9250 16.89 17.98 7 0 9 30000 14.699 0.998 374009.3
20100428 -0.9083 16.85 17.97 7 0 9 30000 14.743 0.998 374007.5
20100428 -0.8917 16.82 17.95 7 0 9 30000 14.785 0.998 374005.8
20100428 -0.8750 16.78 17.96 7 0 9 30000 14.827 0.998 374004.1
20100428 -0.8583 16.76 17.95 7 0 9 30000 14.869 0.998 374002.5
20100428 -0.8417 16.74 17.93 7 0 9 30000 14.910 0.998 374000.9
20100428 -0.8250 16.71 17.92 7 0 9 30000 14.950 0.998 373999.4
20100428 -0.8083 16.72 17.92 7 0 9 30000 14.990 0.998 373998.0
20100428 -0.7917 16.68 17.91 7 0 9 30000 15.029 0.998 373996.6
20100428 -0.7750 16.68 17.90 7 0 9 30000 15.067 0.998 373995.3
20100428 -0.7583 16.69 17.89 7 0 9 30000 15.106 0.998 373994.1
20100428 -0.7417 16.68 17.89 7 0 9 30000 15.143 0.998 373992.9
20100428 -0.7250 16.65 17.89 7 0 9 30000 15.180 0.998 373991.8
20100428 -0.7083 16.67 17.89 7 0 9 30000 15.216 0.998 373990.7
20100428 -0.6917 16.66 17.90 7 0 9 30000 15.252 0.998 373989.7
20100428 -0.6750 16.63 17.91 7 0 9 30000 15.287 0.998 373988.8
20100428 -0.6583 16.68 17.92 7 0 9 30000 15.322 0.998 373987.9
20100428 -0.6417 16.62 17.91 7 0 9 30000 15.356 0.998 373987.1
20100428 -0.6250 16.64 17.92 7 0 9 30000 15.389 0.998 373986.4
20100428 -0.6083 16.59 17.92 7 0 9 30000 15.422 0.998 373985.7
20100428 -0.5917 16.62 17.91 7 0 9 30000 15.455 0.998 373985.1
20100428 -0.5750 16.59 17.89 7 0 9 30000 15.486 0.998 373984.5
20100428 -0.5583 16.58 17.89 7 0 9 30000 15.518 0.998 373984.0
20100428 -0.5417 16.57 17.87 7 0 9 30000 15.548 0.998 373983.6
20100428 -0.5250 16.56 17.93 7 0 9 30000 15.578 0.998 373983.3
20100428 -0.5083 16.57 17.88 7 0 9 30000 15.607 0.998 373983.0
20100428 -0.4917 16.57 17.84 7 0 9 25000 15.636 0.998 373982.7
20100428 -0.4750 16.56 17.80 7 0 9 25000 15.665 0.998 373982.6
20100428 -0.4417 16.57 17.84 7 0 9 25000 15.719 0.998 373982.4
20100428 -0.4250 16.55 17.80 7 0 9 25000 15.746 0.998 373982.4
20100428 -0.3917 16.55 17.80 7 0 9 25000 15.797 0.998 373982.7
20100428 -0.3750 16.55 17.80 7 0 9 25000 15.822 0.998 373982.9
20100428 -0.3583 16.56 17.85 7 0 9 25000 15.846 0.998 373983.2
20100428 -0.3417 16.53 17.85 7 0 9 25000 15.869 0.998 373983.5
20100428 -0.3250 16.59 17.80 7 0 9 25000 15.892 0.998 373983.9
20100428 -0.3083 16.60 17.81 7 0 9 25000 15.915 0.998 373984.4
20100428 -0.2917 16.54 17.82 7 0 9 25000 15.936 0.998 373984.9
20100428 -0.2750 16.54 17.82 7 0 9 25000 15.957 0.998 373985.5
20100428 -0.2583 16.56 17.82 7 0 9 25000 15.978 0.998 373986.2
20100428 -0.2417 16.57 17.81 7 0 9 25000 15.998 0.998 373986.9
20100428 -0.2250 16.56 17.80 7 0 9 25000 16.017 0.998 373987.7
20100428 -0.2083 16.61 17.80 7 0 9 25000 16.036 0.998 373988.6
20100428 -0.1917 16.57 17.80 7 0 9 25000 16.054 0.998 373989.5
20100428 -0.1750 16.58 17.82 7 0 9 25000 16.072 0.998 373990.5
20100428 -0.1583 16.57 17.82 7 0 9 25000 16.089 0.998 373991.5
20100428 -0.1417 16.59 17.81 7 0 9 25000 16.105 0.998 373992.6
20100428 -0.1250 16.61 17.80 7 0 9 25000 16.121 0.998 373993.8
20100428 -0.1083 16.58 17.80 7 0 9 25000 16.136 0.998 373995.1
20100428 -0.0917 16.61 17.79 7 0 9 25000 16.151 0.998 373996.4
20100428 -0.0750 16.64 17.80 7 0 9 25000 16.165 0.998 373997.7
20100428 -0.0583 16.64 17.78 7 0 9 25000 16.178 0.997 373999.2
20100428 -0.0417 16.64 17.78 7 0 9 25000 16.191 0.997 374000.7
20100428 -0.0250 16.63 17.78 7 0 9 25000 16.203 0.997 374002.2
20100428 -0.0083 16.68 17.77 7 0 9 25000 16.215 0.997 374003.9
20100429 0.0083 16.68 17.76 7 0 9 25000 16.226 0.997 374005.6
20100429 0.0250 16.70 17.75 7 0 9 25000 16.236 0.997 374007.3
20100429 0.0417 16.73 17.75 7 0 9 25000 16.246 0.997 374009.2
20100429 0.0583 16.73 17.74 7 0 9 25000 16.255 0.997 374011.1
20100429 0.0750 16.70 17.72 7 0 9 25000 16.263 0.997 374013.0
20100429 0.0917 16.77 17.71 7 0 9 25000 16.271 0.997 374015.0
20100429 0.1083 16.75 17.73 7 0 9 25000 16.279 0.997 374017.1
20100429 0.1250 16.73 17.73 7 0 9 25000 16.285 0.997 374019.3
20100429 0.1417 16.78 17.74 7 0 9 25000 16.292 0.997 374021.5
20100429 0.1583 16.76 17.74 7 0 9 25000 16.297 0.997 374023.8
20100429 0.1750 16.83 17.74 7 0 9 25000 16.302 0.997 374026.1
20100429 0.1917 16.90 17.74 7 0 9 25000 16.306 0.997 374028.5
20100429 0.2083 16.82 17.74 7 0 9 25000 16.310 0.997 374031.0
20100429 0.2250 16.83 17.75 7 0 9 25000 16.313 0.997 374033.6
20100429 0.2417 16.84 17.75 7 0 9 25000 16.316 0.997 374036.2
20100429 0.2583 16.84 17.75 7 0 9 25000 16.318 0.997 374038.8
20100429 0.2750 16.84 17.74 7 0 9 25000 16.319 0.997 374041.6
20100429 0.2917 16.82 17.76 7 0 9 25000 16.320 0.997 374044.4
20100429 0.3083 16.83 17.76 7 0 9 25000 16.320 0.997 374047.3
20100429 0.3250 16.86 17.76 7 0 9 25000 16.319 0.997 374050.2
20100429 0.3583 16.76 17.80 7 0 9 25000 16.316 0.997 374056.3
20100429 0.3750 16.79 17.81 7 0 9 25000 16.314 0.997 374059.4
20100429 0.3917 16.77 17.81 7 0 9 25000 16.311 0.997 374062.6
20100429 0.4083 16.75 17.87 7 0 9 25000 16.308 0.997 374065.8
20100429 0.4250 16.76 17.88 7 0 9 25000 16.303 0.997 374069.2
20100429 0.4417 16.74 17.89 7 0 9 25000 16.299 0.997 374072.6
20100429 0.4583 16.74 17.90 7 0 9 25000 16.293 0.997 374076.0
20100429 0.4750 16.76 17.91 7 0 9 25000 16.287 0.997 374079.5
20100429 0.4917 16.73 17.90 7 0 9 25000 16.281 0.997 374083.1
20100429 0.5083 16.76 17.91 7 0 9 25000 16.274 0.997 374086.8
20100429 0.5250 16.77 17.91 7 0 9 25000 16.266 0.997 374090.5
20100429 0.5417 16.79 17.91 7 0 9 25000 16.258 0.997 374094.3
20100429 0.5583 16.85 17.89 7 0 9 25000 16.249 0.997 374098.1
20100429 0.5750 16.82 17.90 7 0 9 25000 16.239 0.997 374102.0
20100429 0.5917 16.84 17.89 7 0 9 25000 16.229 0.997 374106.0
20100429 0.6083 16.83 17.90 7 0 9 25000 16.218 0.997 374110.0
20100429 0.6250 16.84 17.90 7 0 9 25000 16.207 0.997 374114.1
20100429 0.6417 16.82 17.90 7 0 9 25000 16.195 0.997 374118.3
20100429 0.6583 16.81 17.88 7 0 9 25000 16.182 0.997 374122.5
20100429 0.6750 16.78 17.88 7 0 9 25000 16.169 0.997 374126.8
20100429 0.6917 16.75 17.87 7 0 9 25000 16.155 0.997 374131.2
20100429 0.7083 16.75 17.88 7 0 9 25000 16.141 0.997 374135.6
20100429 0.7250 16.71 17.88 7 0 9 25000 16.126 0.997 374140.1
20100429 0.7417 16.68 17.89 7 0 9 25000 16.110 0.997 374144.7
20100429 0.7583 16.66 17.88 7 0 9 25000 16.094 0.997 374149.3
20100429 0.7750 16.64 17.89 7 0 9 25000 16.077 0.997 374154.0
20100429 0.7917 16.62 17.89 7 0 9 25000 16.060 0.997 374158.8
20100429 0.8083 16.60 17.89 7 0 9 25000 16.042 0.997 374163.6
20100429 0.8250 16.61 17.88 7 0 9 25000 16.023 0.997 374168.5
20100429 0.8417 16.61 17.88 7 0 9 25000 16.004 0.997 374173.4
20100429 0.8583 16.56 17.88 7 0 9 25000 15.984 0.997 374178.4
20100429 0.8750 16.58 17.83 7 0 9 25000 15.964 0.997 374183.5
20100429 0.8917 16.59 17.82 7 0 9 25000 15.943 0.997 374188.6
20100429 0.9083 16.61 17.81 7 0 9 25000 15.921 0.997 374193.8
20100429 0.9250 16.62 17.82 7 0 9 25000 15.899 0.997 374199.1
20100429 0.9417 16.63 17.82 7 0 9 25000 15.876 0.997 374204.4
20100429 0.9583 16.60 17.80 7 0 9 25000 15.853 0.997 374209.8
20100429 0.9750 16.62 17.78 7 0 9 25000 15.829 0.997 374215.3
20100429 0.9917 16.57 17.78 7 0 9 25000 15.804 0.997 374220.8
20100429 -0.9917 17.81 18.78 7 0 9 40000 8.231 0.976 379147.6
20100429 -0.9750 17.79 18.78 7 0 9 40000 8.303 0.976 379142.8
20100429 -0.9583 17.80 18.78 7 0 9 40000 8.374 0.976 379138.1
20100429 -0.9417 17.78 18.78 7 0 9 40000 8.446 0.976 379133.5
20100429 -0.9250 17.77 18.77 7 0 9 40000 8.516 0.976 379128.9
20100429 -0.9083 17.78 18.77 7 0 9 40000 8.587 0.976 379124.4
20100429 -0.8917 17.77 18.75 7 0 9 40000 8.656 0.976 379119.9
20100429 -0.8750 17.77 18.72 7 0 9 40000 8.726 0.976 379115.5
20100429 -0.8583 17.76 18.71 7 0 9 40000 8.794 0.975 379111.1
20100429 -0.8417 17.76 18.70 7 0 9 40000 8.863 0.975 379106.8
20100429 -0.8250 17.76 18.69 7 0 9 40000 8.931 0.975 379102.5
20100429 -0.8083 17.75 18.69 7 0 9 40000 8.998 0.975 379098.3
20100429 -0.7917 17.75 18.69 7 0 9 40000 9.065 0.975 379094.1
20100429 -0.7750 17.75 18.68 7 0 9 40000 9.132 0.975 379090.0
20100429 -0.7583 17.76 18.68 7 0 9 40000 9.198 0.975 379086.0
20100429 -0.7417 17.76 18.65 7 0 9 40000 9.263 0.975 379082.0
20100429 -0.7250 17.78 18.66 7 0 9 40000 9.328 0.975 379078.1
20100429 -0.7083 17.76 18.65 7 0 9 40000 9.393 0.975 379074.2
20100429 -0.6917 17.76 18.64 7 0 9 40000 9.457 0.975 379070.4
20100429 -0.6750 17.79 18.64 7 0 9 40000 9.521 0.975 379066.6
20100429 -0.6583 17.77 18.63 7 0 9 40000 9.584 0.975 379062.9
20100429 -0.6417 17.80 18.63 7 0 9 40000 9.647 0.975 379059.2
20100429 -0.6250 17.80 18.63 7 0 9 40000 9.709 0.975 379055.6
20100429 -0.6083 17.80 18.63 7 0 9 40000 9.771 0.975 379052.1
20100429 -0.5917 17.81 18.62 7 0 9 40000 9.832 0.975 379048.6
20100429 -0.5750 17.82 18.61 7 0 9 40000 9.893 0.975 379045.2
20100429 -0.5583 17.82 18.58 7 0 9 40000 9.953 0.975 379041.8
20100429 -0.5417 17.81 18.58 7 0 9 40000 10.013 0.975 379038.5
20100429 -0.5250 17.82 18.56 7 0 9 40000 10.072 0.975 379035.2
20100429 -0.5083 17.81 18.56 7 0 9 40000 10.131 0.975 379032.0
20100429 -0.4917 17.81 18.57 7 0 9 40000 10.189 0.975 379028.9
20100429 -0.4750 17.81 18.56 7 0 9 40000 10.247 0.975 379025.8
20100429 -0.4583 17.82 18.56 7 0 9 40000 10.304 0.975 379022.7
20100429 -0.4417 17.81 18.57 7 0 9 40000 10.361 0.975 379019.8
20100429 -0.4250 17.83 18.56 7 0 9 40000 10.417 0.975 379016.9
20100429 -0.4083 17.81 18.56 7 0 9 40000 10.473 0.975 379014.0
20100429 -0.3917 17.81 18.56 7 0 9 40000 10.528 0.975 379011.2
20100429 -0.3750 17.78 18.56 7 0 9 40000 10.583 0.975 379008.4
20100429 -0.3583 17.80 18.56 7 0 9 40000 10.637 0.975 379005.8
20100429 -0.3417 17.79 18.55 7 0 9 40000 10.690 0.975 379003.1
20100429 -0.3250 17.79 18.55 7 0 9 40000 10.744 0.975 379000.6
20100429 -0.3083 17.77 18.55 7 0 9 40000 10.796 0.975 378998.1
20100429 -0.2917 17.76 18.55 7 0 9 40000 10.849 0.975 378995.6
20100429 -0.2750 17.76 18.55 7 0 9 40000 10.900 0.975 378993.2
20100429 -0.2583 17.75 18.55 7 0 9 40000 10.951 0.975 378990.9
20100429 -0.2417 17.72 18.55 7 0 9 40000 11.002 0.975 378988.6
20100429 -0.2250 17.71 18.55 7 0 9 40000 11.052 0.975 378986.4
20100429 -0.2083 17.69 18.56 7 0 9 40000 11.102 0.975 378984.2
20100429 -0.1917 17.70 18.56 7 0 9 40000 11.151 0.975 378982.1
20100429 -0.1750 17.68 18.56 7 0 9 40000 11.199 0.975 378980.1
20100429 -0.1583 17.67 18.55 7 0 9 40000 11.247 0.974 378978.1
20100429 -0.1417 17.68 18.55 7 0 9 40000 11.295 0.974 378976.2
20100429 -0.1250 17.67 18.56 7 0 9 40000 11.342 0.974 378974.3
20100429 -0.1083 17.71 18.55 7 0 9 40000 11.388 0.974 378972.5
20100429 -0.0917 17.67 18.57 7 0 9 40000 11.434 0.974 378970.8
20100429 -0.0750 17.65 18.55 7 0 9 40000 11.479 0.974 378969.1
20100429 -0.0583 17.64 18.55 7 0 9 40000 11.524 0.974 378967.5
20100429 -0.0417 17.63 18.55 7 0 9 40000 11.568 0.974 378965.9
20100429 -0.0250 17.61 18.54 7 0 9 40000 11.612 0.974 378964.4
20100429 -0.0083 17.59 18.55 7 0 9 40000 11.655 0.974 378962.9
20100430 0.0083 17.52 18.55 7 0 9 40000 11.698 0.974 378961.6
20100430 0.0250 17.49 18.55 7 0 9 40000 11.740 0.974 378960.2
20100430 0.0417 17.43 18.54 7 0 9 40000 11.782 0.974 378959.0
20100430 0.0583 17.39 18.51 7 0 9 40000 11.823 0.974 378957.8
20100430 0.0750 17.32 18.48 7 0 9 40000 11.863 0.974 378956.6
20100430 0.0917 17.31 18.46 7 0 9 40000 11.903 0.974 378955.5
20100430 0.1083 17.30 18.45 7 0 9 40000 11.942 0.974 378954.5
20100430 0.1250 17.30 18.40 7 0 9 40000 11.981 0.974 378953.6
20100430 0.1417 17.33 18.39 7 0 9 40000 12.020 0.974 378952.7
20100430 0.1583 17.34 18.37 7 0 9 40000 12.057 0.974 378951.8
20100430 0.1750 17.35 18.34 7 0 9 40000 12.095 0.974 378951.0
20100430 0.1917 17.37 18.31 7 0 9 40000 12.131 0.974 378950.3
20100430 0.2083 17.39 18.28 7 0 9 40000 12.168 0.974 378949.7
20100430 0.2250 17.39 18.25 7 0 9 40000 12.203 0.974 378949.1
20100430 0.2417 17.39 18.21 7 0 9 40000 12.238 0.974 378948.5
20100430 0.2583 17.39 18.18 7 0 9 40000 12.273 0.974 378948.1
20100430 0.2750 17.39 18.16 7 0 9 40000 12.307 0.974 378947.6
20100430 0.2917 17.39 18.16 7 0 9 40000 12.340 0.974 378947.3
20100430 0.3083 17.40 18.17 7 0 9 40000 12.373 0.974 378947.0
20100430 0.3250 17.38 18.18 7 0 9 40000 12.405 0.974 378946.8
20100430 0.3417 17.37 18.18 7 0 9 40000 12.437 0.974 378946.6
20100430 0.3583 17.42 18.20 7 0 9 40000 12.468 0.974 378946.5
20100430 0.3750 17.35 18.24 7 0 9 40000 12.498 0.974 378946.5
20100430 0.3917 17.35 18.26 7 0 9 40000 12.528 0.974 378946.5
20100430 0.4083 17.35 18.27 7 0 9 40000 12.558 0.974 378946.6
20100430 0.4250 17.34 18.27 7 0 9 40000 12.587 0.974 378946.7
20100430 0.4417 17.33 18.27 7 0 9 40000 12.615 0.974 378946.9
20100430 0.4583 17.33 18.27 7 0 9 40000 12.643 0.974 378947.2
20100430 0.4750 17.32 18.28 7 0 9 40000 12.670 0.974 378947.5
20100430 0.4917 17.28 18.27 7 0 9 40000 12.697 0.974 378947.9
20100430 0.5083 17.31 18.27 7 0 9 40000 12.723 0.974 378948.4
20100430 0.5250 17.31 18.27 7 0 9 40000 12.748 0.973 378948.9
20100430 0.5417 17.34 18.26 7 0 9 40000 12.773 0.973 378949.5
20100430 0.5583 17.33 18.26 7 0 9 40000 12.798 0.973 378950.1
20100430 0.5750 17.35 18.26 7 0 9 40000 12.821 0.973 378950.8
20100430 0.5917 17.37 18.26 7 0 9 40000 12.845 0.973 378951.6
20100430 0.6083 17.39 18.26 7 0 9 40000 12.867 0.973 378952.4
20100430 0.6250 17.40 18.26 7 0 9 40000 12.889 0.973 378953.3
20100430 0.6417 17.42 18.26 7 0 9 40000 12.911 0.973 378954.3
20100430 0.6583 17.43 18.26 7 0 9 40000 12.932 0.973 378955.3
20100430 0.6750 17.45 18.27 7 0 9 40000 12.952 0.973 378956.3
20100430 0.6917 17.46 18.26 7 0 9 40000 12.972 0.973 378957.5
20100430 0.7083 17.46 18.26 7 0 9 40000 12.991 0.973 378958.7
20100430 0.7250 17.47 18.26 7 0 9 40000 13.010 0.973 378960.0
20100430 0.7417 17.51 18.27 7 0 9 40000 13.028 0.973 378961.3
20100430 0.7583 17.50 18.28 7 0 9 40000 13.046 0.973 378962.7
20100430 0.7750 17.52 18.27 7 0 9 40000 13.063 0.973 378964.1
20100430 0.7917 17.53 18.27 7 0 9 40000 13.079 0.973 378965.7
20100430 0.8083 17.58 18.26 7 0 9 40000 13.095 0.973 378967.2
20100430 0.8250 17.60 18.26 7 0 9 40000 13.110 0.973 378968.9
20100430 0.8417 17.60 18.24 7 0 9 40000 13.125 0.973 378970.6
20100430 0.8583 17.60 18.22 7 0 9 40000 13.139 0.973 378972.4
20100430 0.8750 17.61 18.21 7 0 9 40000 13.152 0.973 378974.2
20100430 0.8917 17.62 18.20 7 0 9 40000 13.165 0.973 378976.1
20100430 0.9083 17.64 18.19 7 0 9 40000 13.177 0.973 378978.1
20100430 0.9250 17.65 18.19 7 0 9 40000 13.189 0.973 378980.1
20100430 0.9417 17.66 18.17 7 0 9 40000 13.200 0.973 378982.2
20100430 0.9583 17.66 18.17 7 0 9 40000 13.211 0.973 378984.3
20100430 0.9750 17.67 18.17 7 0 9 40000 13.221 0.973 378986.5
20100430 0.9917 17.65 18.15 7 0 9 40000 13.231 0.973 378988.8
20100430 -0.9917 16.67 19.54 7 0 7 20000 2.089 0.932 384737.3
20100430 -0.9750 16.61 19.49 7 0 7 20000 2.178 0.932 384730.1
20100430 -0.9583 16.66 19.43 7 0 7 20000 2.267 0.932 384722.9
20100430 -0.9417 16.71 19.40 7 0 7 20000 2.356 0.932 384715.8
20100430 -0.9250 16.66 19.40 7 0 7 20000 2.445 0.932 384708.7
20100430 -0.9083 16.62 19.39 7 0 7 20000 2.534 0.932 384701.6
20100430 -0.8917 16.58 19.38 7 0 7 20000 2.623 0.932 384694.6
20100430 -0.8750 16.61 19.37 7 0 7 20000 2.712 0.931 384687.6
20100430 -0.8583 16.63 19.34 7 0 7 20000 2.800 0.931 384680.7
20100430 -0.8417 16.62 19.32 7 0 7 20000 2.888 0.931 384673.8
20100430 -0.8250 16.59 19.30 7 0 7 20000 2.976 0.931 384666.9
20100430 -0.8083 16.57 19.29 7 0 7 20000 3.064 0.931 384660.1
20100430 -0.7917 16.57 19.30 7 0 7 20000 3.151 0.931 384653.4
20100430 -0.7750 16.55 19.30 7 0 7 20000 3.238 0.931 384646.7
20100430 -0.7583 16.57 19.34 7 0 7 20000 3.325 0.931 384640.0
20100430 -0.7417 16.59 19.34 7 0 7 20000 3.412 0.931 384633.4
20100430 -0.7250 16.63 19.34 7 0 7 20000 3.499 0.931 384626.8
20100430 -0.7083 16.70 19.34 7 0 7 20000 3.585 0.931 384620.3
20100430 -0.6917 16.77 19.37 7 0 7 20000 3.671 0.931 384613.8
20100430 -0.6750 16.84 19.37 7 0 7 20000 3.756 0.931 384607.3
20100430 -0.6583 16.85 19.37 7 0 7 20000 3.842 0.931 384601.0
20100430 -0.6417 16.88 19.36 7 0 7 20000 3.927 0.931 384594.6
20100430 -0.6250 16.86 19.37 7 0 7 20000 4.012 0.931 384588.3
20100430 -0.6083 16.87 19.37 7 0 7 20000 4.096 0.931 384582.1
20100430 -0.5917 16.85 19.34 7 0 7 20000 4.180 0.931 384575.9
20100430 -0.5750 16.86 19.36 7 0 7 20000 4.264 0.931 384569.7
20100430 -0.5583 16.88 19.38 7 0 7 20000 4.347 0.931 384563.6
20100430 -0.5417 16.87 19.37 7 0 7 20000 4.431 0.931 384557.5
20100430 -0.5250 16.91 19.36 7 0 7 20000 4.513 0.931 384551.5
20100430 -0.5083 16.95 19.34 7 0 7 20000 4.596 0.931 384545.5
20100430 -0.4917 16.90 19.33 7 0 9 20000 4.678 0.931 384539.6
20100430 -0.4750 16.88 19.30 7 0 9 20000 4.760 0.931 384533.8
20100430 -0.4583 16.83 19.30 7 0 9 20000 4.841 0.931 384527.9
20100430 -0.4417 16.79 19.29 7 0 9 20000 4.922 0.930 384522.2
20100430 -0.4250 16.76 19.26 7 0 9 20000 5.003 0.930 384516.4
20100430 -0.4083 16.77 19.22 7 0 9 20000 5.083 0.930 384510.8
20100430 -0.3917 16.80 19.18 7 0 9 20000 5.163 0.930 384505.1
20100430 -0.3750 16.86 19.14 7 0 9 20000 5.243 0.930 384499.5
20100430 -0.3583 16.78 19.08 7 0 9 20000 5.322 0.930 384494.0
20100430 -0.3417 16.73 19.07 7 0 9 20000 5.401 0.930 384488.5
20100430 -0.3250 16.72 19.07 7 0 9 20000 5.479 0.930 384483.1
20100430 -0.3083 16.74 19.10 7 0 9 20000 5.557 0.930 384477.7
20100430 -0.2917 16.76 19.10 7 0 9 20000 5.635 0.930 384472.4
20100430 -0.2750 16.85 19.07 7 0 9 20000 5.712 0.930 384467.1
20100430 -0.2583 16.91 19.02 7 0 9 20000 5.789 0.930 384461.9
20100430 -0.2417 17.00 19.00 7 0 9 20000 5.865 0.930 384456.7
20100430 -0.2250 17.08 18.97 7 0 9 20000 5.941 0.930 384451.6
20100430 -0.2083 17.17 18.96 7 0 9 20000 6.017 0.930 384446.5
20100430 -0.1917 17.22 18.96 7 0 9 20000 6.092 0.930 384441.5
20100430 -0.1750 17.26 18.97 7 0 9 20000 6.167 0.930 384436.5
20100430 -0.1583 17.34 18.97 7 0 9 20000 6.241 0.930 384431.6
20100430 -0.1417 17.40 18.97 7 0 9 20000 6.315 0.930 384426.7
20100430 -0.1250 17.44 18.97 7 0 9 20000 6.389 0.930 384421.9
20100430 -0.1083 17.45 18.96 7 0 9 20000 6.462 0.930 384417.1
20100430 -0.0917 17.42 18.96 7 0 9 20000 6.535 0.930 384412.4
20100430 -0.0750 17.39 18.97 7 0 9 20000 6.607 0.930 384407.7
20100430 -0.0583 17.28 19.03 7 0 9 20000 6.679 0.930 384403.1
20100430 -0.0417 17.24 19.10 7 0 9 20000 6.750 0.930 384398.5
20100430 -0.0250 17.23 19.19 7 0 9 20000 6.821 0.930 384394.0
20100430 -0.0083 17.25 19.24 7 0 9 20000 6.892 0.930 384389.6
20100501 0.0083 17.28 19.23 7 -3 9 20000 6.962 0.929 384385.2
20100501 0.0250 17.41 19.19 7 -3 9 20000 7.032 0.929 384380.8
20100501 0.0417 17.49 19.14 7 -3 9 20000 7.101 0.929 384376.5
20100501 0.0583 17.63 19.08 7 -3 9 20000 7.170 0.929 384372.3
20100501 0.0750 17.70 19.06 7 -3 9 20000 7.238 0.929 384368.1
20100501 0.0917 17.74 19.02 7 -3 9 20000 7.306 0.929 384363.9
20100501 0.1083 17.70 19.02 7 -3 9 20000 7.373 0.929 384359.8
20100501 0.1250 17.66 19.02 7 -3 9 20000 7.440 0.929 384355.8
20100501 0.1417 17.64 19.02 7 -3 9 20000 7.507 0.929 384351.8
20100501 0.1583 17.65 19.01 7 -3 9 20000 7.573 0.929 384347.9
20100501 0.1750 17.66 18.97 7 -3 9 20000 7.638 0.929 384344.0
20100501 0.1917 17.69 18.96 7 -3 9 20000 7.704 0.929 384340.2
20100501 0.2083 17.68 18.91 7 -3 9 20000 7.768 0.929 384336.5
20100501 0.2250 17.66 18.90 7 -3 9 20000 7.833 0.929 384332.8
20100501 0.2417 17.65 18.91 7 -3 9 20000 7.896 0.929 384329.1
20100501 0.2583 17.64 18.91 7 -3 9 20000 7.960 0.929 384325.5
20100501 0.2750 17.67 18.91 7 -3 9 20000 8.022 0.929 384322.0
20100501 0.2917 17.69 18.90 7 -3 9 20000 8.085 0.929 384318.5
20100501 0.3083 17.75 18.91 7 -3 9 20000 8.147 0.929 384315.0
20100501 0.3250 17.73 18.91 7 -3 9 20000 8.208 0.929 384311.7
20100501 0.3417 17.70 18.91 7 -3 9 20000 8.269 0.929 384308.3
20100501 0.3583 17.69 18.90 7 -3 9 20000 8.329 0.929 384305.1
20100501 0.3750 17.64 18.90 7 -3 9 20000 8.389 0.929 384301.9
20100501 0.3917 17.57 18.85 7 -3 9 20000 8.449 0.929 384298.7
20100501 0.4083 17.49 18.83 7 -3 9 20000 8.508 0.929 384295.6
20100501 0.4250 17.41 18.77 7 -3 9 20000 8.566 0.929 384292.6
20100501 0.4417 17.39 18.69 7 -3 9 20000 8.624 0.928 384289.6
20100501 0.4583 17.37 18.64 7 -3 9 20000 8.682 0.928 384286.6
20100501 0.4750 17.39 18.64 7 -3 9 20000 8.739 0.928 384283.8
20100501 0.4917 17.40 18.70 7 -3 9 20000 8.796 0.928 384280.9
20100501 0.5083 17.40 18.76 4 -3 7 20000 8.852 0.928 384278.2
20100501 0.5250 17.41 18.80 4 -3 7 20000 8.907 0.928 384275.5
20100501 0.5417 17.42 18.84 4 -3 7 20000 8.962 0.928 384272.8
20100501 0.5583 17.43 18.88 4 -3 7 20000 9.017 0.928 384270.2
20100501 0.5750 17.44 18.91 4 -3 7 20000 9.071 0.928 384267.7
20100501 0.5917 17.43 18.90 4 -3 7 20000 9.125 0.928 384265.2
20100501 0.6083 17.43 18.91 4 -3 7 20000 9.178 0.928 384262.8
20100501 0.6250 17.40 18.91 4 -3 7 20000 9.230 0.928 384260.4
20100501 0.6417 17.42 18.94 4 -3 7 20000 9.282 0.928 384258.1
20100501 0.6583 17.46 18.95 4 -3 7 20000 9.334 0.928 384255.9
20100501 0.6750 17.55 18.96 4 -3 7 20000 9.385 0.928 384253.7
20100501 0.6917 17.67 18.96 4 -3 7 20000 9.436 0.928 384251.5
20100501 0.7083 17.81 18.97 4 -3 7 20000 9.486 0.928 384249.5
20100501 0.7250 17.90 18.97 4 -3 7 20000 9.535 0.928 384247.4
20100501 0.7417 17.91 19.01 4 -3 7 20000 9.584 0.928 384245.5
20100501 0.7583 17.85 19.02 4 -3 7 20000 9.633 0.928 384243.6
20100501 0.7750 17.84 19.07 4 -3 7 20000 9.681 0.928 384241.7
20100501 0.7917 17.89 19.07 4 -3 7 20000 9.728 0.928 384239.9
20100501 0.8083 17.89 19.06 4 -3 7 20000 9.775 0.928 384238.2
20100501 0.8250 17.82 19.00 4 -3 7 20000 9.822 0.928 384236.5
20100501 0.8417 17.76 18.94 4 -3 7 20000 9.868 0.928 384234.9
20100501 0.8583 17.65 18.91 4 -3 7 20000 9.913 0.928 384233.4
20100501 0.8750 17.61 18.96 4 -3 7 20000 9.958 0.928 384231.9
20100501 0.8917 17.57 19.03 4 -3 7 20000 10.002 0.927 384230.4
20100501 0.9083 17.62 19.10 4 -3 7 20000 10.046 0.927 384229.1
20100501 0.9250 17.69 19.12 4 -3 7 20000 10.089 0.927 384227.8
20100501 0.9417 17.80 19.17 4 -3 7 20000 10.132 0.927 384226.5
20100501 0.9583 17.87 19.21 4 -3 7 20000 10.174 0.927 384225.3
20100501 0.9750 17.82 19.25 4 -3 7 20000 10.216 0.927 384224.2
20100501 0.9917 17.66 19.26 4 -3 7 20000 10.257 0.927 384223.1
20100501 -0.9917 18.57 20.81 3 3 6 35000 -4.280 0.870 390379.9
20100501 -0.9750 18.57 20.82 3 3 6 35000 -4.165 0.870 390370.4
20100501 -0.9583 18.51 20.83 3 3 6 35000 -4.050 0.870 390361.0
20100501 -0.9417 18.46 20.85 3 3 6 35000 -3.936 0.870 390351.6
20100501 -0.9250 18.37 20.87 3 3 6 35000 -3.821 0.870 390342.3
20100501 -0.9083 18.29 20.89 3 3 6 35000 -3.707 0.870 390333.0
20100501 -0.8917 18.16 20.89 3 3 6 35000 -3.593 0.870 390323.7
20100501 -0.8750 18.03 20.89 3 3 6 35000 -3.480 0.870 390314.4
20100501 -0.8583 17.89 20.88 3 3 6 35000 -3.367 0.870 390305.2
20100501 -0.8417 17.82 20.88 3 3 6 35000 -3.254 0.870 390296.0
20100501 -0.8250 17.78 20.88 3 3 6 35000 -3.141 0.870 390286.8
20100501 -0.8083 17.81 20.87 3 3 6 35000 -3.029 0.870 390277.7
20100501 -0.7917 18.03 20.87 3 3 6 35000 -2.917 0.869 390268.6
20100501 -0.7750 18.14 20.85 3 3 6 35000 -2.806 0.869 390259.5
20100501 -0.7583 18.16 20.85 3 3 6 35000 -2.694 0.869 390250.5
20100501 -0.7417 18.24 20.83 3 3 6 35000 -2.583 0.869 390241.5
20100501 -0.7250 18.32 20.82 3 3 6 35000 -2.473 0.869 390232.6
20100501 -0.7083 18.38 20.81 3 3 6 35000 -2.362 0.869 390223.6
20100501 -0.6917 18.38 20.82 3 3 6 35000 -2.252 0.869 390214.7
20100501 -0.6750 18.37 20.83 3 3 6 35000 -2.143 0.869 390205.9
20100501 -0.6583 18.28 20.82 3 3 6 35000 -2.033 0.869 390197.1
20100501 -0.6417 18.23 20.81 3 3 6 35000 -1.180 0.869 390188.3
20100501 -0.6250 18.18 20.81 3 3 6 35000 -1.072 0.869 390179.5
20100501 -0.6083 18.05 20.80 3 3 6 35000 -0.969 0.869 390170.8
20100501 -0.5917 17.96 20.80 3 3 6 35000 -0.869 0.869 390162.1
20100501 -0.5750 17.82 20.80 3 3 6 35000 -0.772 0.869 390153.5
20100501 -0.5583 17.60 20.79 3 3 6 35000 -0.678 0.869 390144.9
20100501 -0.5417 17.38 20.78 3 3 6 35000 -0.586 0.869 390136.3
20100501 -0.5250 17.32 20.78 3 3 6 35000 -0.495 0.869 390127.8
20100501 -0.5083 17.28 20.77 3 3 6 35000 -0.406 0.869 390119.3
20100501 -0.4917 17.18 20.76 6 3 6 35000 -0.317 0.869 390110.8
20100501 -0.4750 17.13 20.75 6 3 6 35000 -0.230 0.869 390102.4
20100501 -0.4583 16.91 20.74 6 3 6 35000 -0.142 0.869 390094.0
20100501 -0.4417 16.88 20.73 6 3 6 35000 -0.055 0.868 390085.6
20100501 -0.4250 16.86 20.71 6 3 6 35000 0.032 0.868 390077.3
20100501 -0.4083 16.86 20.71 6 3 6 35000 0.119 0.868 390069.0
20100501 -0.3917 16.92 20.70 6 3 6 35000 0.206 0.868 390060.8
20100501 -0.3750 17.03 20.70 6 3 6 35000 0.294 0.868 390052.6
20100501 -0.3583 17.18 20.69 6 3 6 35000 0.381 0.868 390044.4
20100501 -0.3417 17.21 20.69 6 3 6 35000 0.469 0.868 390036.3
20100501 -0.3250 17.20 20.68 6 3 6 35000 0.557 0.868 390028.2
20100501 -0.3083 17.16 20.67 6 3 6 35000 0.645 0.868 390020.2
20100501 -0.2917 17.17 20.66 6 3 6 35000 0.734 0.868 390012.2
20100501 -0.2750 17.14 20.64 6 3 6 35000 0.822 0.868 390004.2
20100501 -0.2583 17.21 20.63 6 3 6 35000 0.911 0.868 389996.3
20100501 -0.2417 17.18 20.62 6 3 6 35000 1.000 0.868 389988.4
20100501 -0.2250 17.24 20.60 6 3 6 35000 1.089 0.868 389980.6
20100501 -0.2083 17.16 20.58 6 3 6 35000 1.179 0.868 389972.8
20100501 -0.1917 17.07 20.58 6 3 6 35000 1.268 0.868 389965.0
20100501 -0.1750 17.16 20.57 6 3 6 35000 1.358 0.868 389957.3
20100501 -0.1583 17.06 20.55 6 3 6 35000 1.447 0.868 389949.6
20100501 -0.1417 17.02 20.54 6 3 6 35000 1.537 0.868 389942.0
20100501 -0.1250 16.98 20.53 6 3 6 35000 1.627 0.868 389934.4
20100501 -0.1083 16.86 20.51 6 3 6 35000 1.717 0.868 389926.8
20100501 -0.0917 16.82 20.49 6 3 6 35000 1.806 0.867 389919.3
20100501 -0.0750 16.75 20.47 6 3 6 35000 1.896 0.867 389911.9
20100501 -0.0583 16.77 20.46 6 3 6 35000 1.986 0.867 389904.4
20100501 -0.0417 16.88 20.44 6 3 6 35000 2.075 0.867 389897.0
20100501 -0.0250 16.91 20.43 6 3 6 35000 2.165 0.867 389889.7
20100501 -0.0083 16.97 20.42 6 3 6 35000 2.254 0.867 389882.4
20100502 0.0083 16.99 20.40 6 -4 6 35000 2.343 0.867 389875.1
20100502 0.0250 17.05 20.38 6 -4 6 35000 2.432 0.867 389867.9
20100502 0.0417 17.09 20.35 6 -4 6 35000 2.521 0.867 389860.8
20100502 0.0583 17.17 20.32 6 -4 6 35000 2.610 0.867 389853.6
20100502 0.0750 17.14 20.29 6 -4 6 35000 2.699 0.867 389846.6
20100502 0.0917 17.09 20.25 6 -4 6 35000 2.787 0.867 389839.5
20100502 0.1083 17.07 20.21 6 -4 6 35000 2.876 0.867 389832.5
20100502 0.1250 17.05 20.17 6 -4 6 35000 2.964 0.867 389825.6
20100502 0.1417 17.05 20.15 6 -4 6 35000 3.051 0.867 389818.7
20100502 0.1583 17.06 20.15 6 -4 6 35000 3.139 0.867 389811.8
20100502 0.1750 17.06 20.16 6 -4 6 35000 3.226 0.867 389805.0
20100502 0.1917 17.11 20.17 6 -4 6 35000 3.313 0.867 389798.2
20100502 0.2083 17.20 20.18 6 -4 6 35000 3.400 0.867 389791.5
20100502 0.2250 17.25 20.19 6 -4 6 35000 3.487 0.867 389784.8
20100502 0.2417 17.43 20.20 6 -4 6 35000 3.573 0.866 389778.2
20100502 0.2583 17.56 20.20 6 -4 6 35000 3.659 0.866 389771.6
20100502 0.2750 17.77 20.20 6 -4 6 35000 3.745 0.866 389765.0
20100502 0.2917 17.92 20.19 6 -4 6 35000 3.830 0.866 389758.5
20100502 0.3083 18.07 20.19 6 -4 6 35000 3.916 0.866 389752.1
20100502 0.3250 18.18 20.19 6 -4 6 35000 4.000 0.866 389745.7
20100502 0.3417 18.28 20.20 6 -4 6 35000 4.085 0.866 389739.3
20100502 0.3583 18.36 20.19 6 -4 6 35000 4.169 0.866 389733.0
20100502 0.3750 18.43 20.18 6 -4 6 35000 4.253 0.866 389726.8
20100502 0.3917 18.47 20.16 6 -4 6 35000 4.337 0.866 389720.5
20100502 0.4083 18.51 20.15 6 -4 6 35000 4.420 0.866 389714.4
20100502 0.4250 18.52 20.15 6 -4 6 35000 4.503 0.866 389708.3
20100502 0.4417 18.53 20.13 6 -4 6 35000 4.585 0.866 389702.2
20100502 0.4583 18.54 20.12 6 -4 6 35000 4.668 0.866 389696.2
20100502 0.4750 18.53 20.10 6 -4 6 35000 4.749 0.866 389690.2
20100502 0.4917 18.53 20.08 6 -4 6 35000 4.831 0.866 389684.3
20100502 0.5083 18.53 20.06 2 -4 9 35000 4.912 0.866 389678.4
20100502 0.5250 18.53 20.03 2 -4 9 35000 4.993 0.866 389672.5
20100502 0.5417 18.52 20.01 2 -4 9 35000 5.073 0.866 389666.8
20100502 0.5583 18.52 19.98 2 -4 9 35000 5.153 0.866 389661.0
20100502 0.5750 18.52 19.96 2 -4 9 35000 5.233 0.866 389655.3
20100502 0.5917 18.52 19.93 2 -4 9 35000 5.312 0.865 389649.7
20100502 0.6083 18.53 19.90 2 -4 9 35000 5.391 0.865 389644.1
20100502 0.6250 18.52 19.86 2 -4 9 35000 5.470 0.865 389638.6
20100502 0.6417 18.52 19.83 2 -4 9 35000 5.548 0.865 389633.1
20100502 0.6583 18.51 19.80 2 -4 9 35000 5.625 0.865 389627.7
20100502 0.6750 18.49 19.77 2 -4 9 35000 5.703 0.865 389622.3
20100502 0.6917 18.48 19.74 2 -4 9 35000 5.780 0.865 389616.9
20100502 0.7083 18.45 19.70 2 -4 9 35000 5.856 0.865 389611.7
20100502 0.7250 18.45 19.69 2 -4 9 35000 5.932 0.865 389606.4
20100502 0.7417 18.45 19.66 2 -4 9 35000 6.008 0.865 389601.2
20100502 0.7583 18.44 19.64 2 -4 9 35000 6.083 0.865 389596.1
20100502 0.7750 18.44 19.60 2 -4 9 35000 6.158 0.865 389591.0
20100502 0.7917 18.44 19.57 2 -4 9 35000 6.233 0.865 389586.0
20100502 0.8083 18.43 19.54 2 -4 9 35000 6.307 0.865 389581.0
20100502 0.8250 18.41 19.50 2 -4 9 35000 6.380 0.865 389576.1
20100502 0.8417 18.37 19.46 2 -4 9 35000 6.453 0.865 389571.2
20100502 0.8583 18.34 19.44 2 -4 9 35000 6.526 0.865 389566.4
20100502 0.8750 18.34 19.44 2 -4 9 35000 6.599 0.865 389561.6
20100502 0.8917 18.34 19.43 2 -4 9 35000 6.670 0.865 389556.9
20100502 0.9083 18.35 19.40 2 -4 9 35000 6.742 0.865 389552.2
20100502 0.9250 18.31 19.38 2 -4 9 35000 6.813 0.865 389547.6
20100502 0.9417 18.26 19.35 2 -4 9 35000 6.884 0.864 389543.0
20100502 0.9583 18.13 19.32 2 -4 9 35000 6.954 0.864 389538.5
20100502 0.9750 18.02 19.30 2 -4 9 35000 7.023 0.864 389534.1
20100502 0.9917 18.06 19.29 2 -4 9 35000 7.093 0.864 389529.7
20100502 -0.9917 16.11 19.51 8 0 9 30000 -9.909 0.795 395666.2
20100502 -0.9750 16.12 19.50 8 0 9 30000 -9.779 0.795 395654.8
20100502 -0.9583 16.17 19.50 8 0 9 30000 -9.649 0.795 395643.5
20100502 -0.9417 16.12 19.50 8 0 9 30000 -9.519 0.795 395632.2
20100502 -0.9250 16.07 19.50 8 0 9 30000 -9.389 0.795 395621.0
20100502 -0.9083 16.12 19.50 8 0 9 30000 -9.260 0.795 395609.7
20100502 -0.8917 16.14 19.49 8 0 9 30000 -9.130 0.794 395598.5
20100502 -0.8750 16.15 19.51 8 0 9 30000 -9.001 0.794 395587.3
20100502 -0.8583 16.11 19.51 8 0 9 30000 -8.872 0.794 395576.1
20100502 -0.8417 16.16 19.51 8 0 9 30000 -8.744 0.794 395564.9
20100502 -0.8250 16.13 19.50 8 0 9 30000 -8.615 0.794 395553.8
20100502 -0.8083 16.14 19.50 8 0 9 30000 -8.487 0.794 395542.6
20100502 -0.7917 16.19 19.48 8 0 9 30000 -8.359 0.794 395531.5
20100502 -0.7750 16.17 19.47 8 0 9 30000 -8.231 0.794 395520.4
20100502 -0.7583 16.19 19.47 8 0 9 30000 -8.104 0.794 395509.4
20100502 -0.7417 16.17 19.47 8 0 9 30000 -7.976 0.794 395498.3
20100502 -0.7250 16.22 19.47 8 0 9 30000 -7.849 0.794 395487.3
20100502 -0.7083 16.18 19.47 8 0 9 30000 -7.723 0.794 395476.3
20100502 -0.6917 16.20 19.46 8 0 9 30000 -7.596 0.794 395465.3
20100502 -0.6750 16.20 19.46 8 0 9 30000 -7.470 0.794 395454.3
20100502 -0.6583 16.25 19.45 8 0 9 30000 -7.343 0.794 395443.4
20100502 -0.6417 16.20 19.44 8 0 9 30000 -7.217 0.794 395432.5
20100502 -0.6250 16.21 19.45 8 0 9 30000 -7.092 0.794 395421.6
20100502 -0.6083 16.24 19.44 8 0 9 30000 -6.966 0.794 395410.7
20100502 -0.5917 16.23 19.44 8 0 9 30000 -6.841 0.793 395399.8
20100502 -0.5750 16.23 19.44 8 0 9 30000 -6.716 0.793 395389.0
20100502 -0.5583 16.27 19.43 8 0 9 30000 -6.592 0.793 395378.2
20100502 -0.5417 16.24 19.44 8 0 9 30000 -6.467 0.793 395367.4
20100502 -0.5250 16.23 19.43 8 0 9 30000 -6.343 0.793 395356.7
20100502 -0.5083 16.26 19.43 8 0 9 30000 -6.219 0.793 395346.0
20100502 -0.4917 16.28 19.43 8 0 8 30000 -6.095 0.793 395335.2
20100502 -0.4750 16.30 19.43 8 0 8 30000 -5.972 0.793 395324.6
20100502 -0.4583 16.33 19.43 8 0 8 30000 -5.849 0.793 395313.9
20100502 -0.4417 16.34 19.43 8 0 8 30000 -5.726 0.793 395303.3
20100502 -0.4250 16.34 19.43 8 0 8 30000 -5.603 0.793 395292.7
20100502 -0.4083 16.34 19.43 8 0 8 30000 -5.481 0.793 395282.1
20100502 -0.3917 16.33 19.43 8 0 8 30000 -5.359 0.793 395271.6
20100502 -0.3750 16.30 19.43 8 0 8 30000 -5.237 0.793 395261.0
20100502 -0.3583 16.30 19.43 8 0 8 30000 -5.115 0.793 395250.5
20100502 -0.3417 16.24 19.43 8 0 8 30000 -4.994 0.793 395240.1
20100502 -0.3250 16.26 19.43 8 0 8 30000 -4.873 0.793 395229.6
20100502 -0.3083 16.31 19.44 8 0 8 30000 -4.752 0.793 395219.2
20100502 -0.2917 16.32 19.44 8 0 8 30000 -4.631 0.792 395208.8
20100502 -0.2750 16.31 19.44 8 0 8 30000 -4.511 0.792 395198.5
20100502 -0.2583 16.31 19.45 8 0 8 30000 -4.391 0.792 395188.1
20100502 -0.2417 16.34 19.44 8 0 8 30000 -4.271 0.792 395177.8
20100502 -0.2250 16.35 19.45 8 0 8 30000 -4.152 0.792 395167.6
20100502 -0.2083 16.35 19.47 8 0 8 30000 -4.032 0.792 395157.3
20100502 -0.1917 16.34 19.47 8 0 8 30000 -3.914 0.792 395147.1
20100502 -0.1750 16.33 19.47 8 0 8 30000 -3.795 0.792 395136.9
20100502 -0.1417 16.37 19.47 8 0 8 30000 -3.559 0.792 395116.6
20100502 -0.1083 16.39 19.51 8 0 8 30000 -3.323 0.792 395096.5
20100502 -0.0917 16.41 19.51 8 0 8 30000 -3.206 0.792 395086.4
20100502 -0.0750 16.46 19.51 8 0 8 30000 -3.089 0.792 395076.4
20100502 -0.0583 16.47 19.51 8 0 8 30000 -2.972 0.792 395066.4
20100502 -0.0417 16.51 19.53 8 0 8 30000 -2.856 0.792 395056.5
20100502 -0.0250 16.54 19.53 8 0 8 30000 -2.740 0.792 395046.6
20100502 -0.0083 16.52 19.54 8 0 8 30000 -2.624 0.792 395036.7
20100503 0.0083 16.54 19.55 8 0 8 30000 -2.509 0.791 395026.9
20100503 0.0250 16.51 19.55 8 0 8 30000 -2.394 0.791 395017.0
20100503 0.0417 16.50 19.55 8 0 8 30000 -2.279 0.791 395007.3
20100503 0.0583 16.48 19.56 8 0 8 30000 -2.164 0.791 394997.5
20100503 0.0750 16.51 19.55 8 0 8 30000 -2.050 0.791 394987.8
20100503 0.0917 16.53 19.55 8 0 8 30000 -1.192 0.791 394978.1
20100503 0.1083 16.52 19.54 8 0 8 30000 -1.079 0.791 394968.5
20100503 0.1250 16.55 19.54 8 0 8 30000 -0.971 0.791 394958.8
20100503 0.1417 16.53 19.53 8 0 8 30000 -0.867 0.791 394949.3
20100503 0.1583 16.50 19.54 8 0 8 30000 -0.765 0.791 394939.7
20100503 0.1750 16.51 19.54 8 0 8 30000 -0.667 0.791 394930.2
20100503 0.1917 16.51 19.54 8 0 8 30000 -0.571 0.791 394920.7
20100503 0.2083 16.51 19.54 8 0 8 30000 -0.476 0.791 394911.3
20100503 0.2250 16.47 19.53 8 0 8 30000 -0.383 0.791 394901.9
20100503 0.2417 16.52 19.54 8 0 8 30000 -0.291 0.791 394892.5
20100503 0.2583 16.52 19.53 8 0 8 30000 -0.199 0.791 394883.1
20100503 0.2750 16.52 19.54 8 0 8 30000 -0.107 0.791 394873.8
20100503 0.2917 16.51 19.56 8 0 8 30000 -0.016 0.791 394864.6
20100503 0.3083 16.52 19.57 8 0 8 30000 0.076 0.790 394855.3
20100503 0.3250 16.50 19.60 8 0 8 30000 0.167 0.790 394846.1
20100503 0.3417 16.51 19.60 8 0 8 30000 0.259 0.790 394837.0
20100503 0.3583 16.48 19.63 8 0 8 30000 0.351 0.790 394827.8
20100503 0.3750 16.45 19.65 8 0 8 30000 0.443 0.790 394818.8
20100503 0.3917 16.49 19.66 8 0 8 30000 0.536 0.790 394809.7
20100503 0.4083 16.51 19.66 8 0 8 30000 0.628 0.790 394800.7
20100503 0.4250 16.56 19.66 8 0 8 30000 0.722 0.790 394791.7
20100503 0.4417 16.59 19.66 8 0 8 30000 0.815 0.790 394782.8
20100503 0.4583 16.64 19.66 8 0 8 30000 0.909 0.790 394773.9
20100503 0.4750 16.65 19.66 8 0 8 30000 1.003 0.790 394765.0
20100503 0.4917 16.71 19.66 8 0 8 30000 1.097 0.790 394756.2
20100503 0.5083 16.72 19.66 8 0 8 30000 1.191 0.790 394747.4
20100503 0.5250 16.67 19.66 8 0 8 30000 1.286 0.790 394738.7
20100503 0.5417 16.62 19.66 8 0 8 30000 1.380 0.790 394730.0
20100503 0.5583 16.65 19.66 8 0 8 30000 1.475 0.790 394721.3
20100503 0.5750 16.59 19.68 8 0 8 30000 1.570 0.790 394712.7
20100503 0.5917 16.58 19.69 8 0 8 30000 1.665 0.789 394704.1
20100503 0.6083 16.53 19.71 8 0 8 30000 1.760 0.789 394695.5
20100503 0.6250 16.50 19.72 8 0 8 30000 1.856 0.789 394687.0
20100503 0.6417 16.49 19.72 8 0 8 30000 1.951 0.789 394678.6
20100503 0.6583 16.49 19.69 8 0 8 30000 2.046 0.789 394670.1
20100503 0.6750 16.44 19.65 8 0 8 30000 2.141 0.789 394661.7
20100503 0.6917 16.43 19.63 8 0 8 30000 2.236 0.789 394653.4
20100503 0.7083 16.49 19.60 8 0 8 30000 2.331 0.789 394645.1
20100503 0.7250 16.52 19.60 8 0 8 30000 2.426 0.789 394636.8
20100503 0.7417 16.53 19.58 8 0 8 30000 2.521 0.789 394628.6
20100503 0.7583 16.55 19.57 8 0 8 30000 2.615 0.789 394620.4
20100503 0.7750 16.56 19.54 8 0 8 30000 2.710 0.789 394612.3
20100503 0.7917 16.54 19.51 8 0 8 30000 2.804 0.789 394604.2
20100503 0.8083 16.52 19.50 8 0 8 30000 2.898 0.789 394596.1
20100503 0.8250 16.51 19.47 8 0 8 30000 2.992 0.789 394588.1
20100503 0.8417 16.52 19.47 8 0 8 30000 3.086 0.789 394580.2
20100503 0.8583 16.53 19.47 8 0 8 30000 3.180 0.789 394572.2
20100503 0.8750 16.55 19.47 8 0 8 30000 3.273 0.789 394564.3
20100503 0.8917 16.54 19.47 8 0 8 30000 3.366 0.788 394556.5
20100503 0.9083 16.55 19.47 8 0 8 30000 3.460 0.788 394548.7
20100503 0.9250 16.49 19.47 8 0 8 30000 3.552 0.788 394541.0
20100503 0.9417 16.50 19.47 8 0 8 30000 3.645 0.788 394533.3
20100503 0.9583 16.52 19.47 8 0 8 30000 3.737 0.788 394525.6
20100503 0.9750 16.48 19.48 8 0 8 30000 3.829 0.788 394518.0
20100503 0.9917 16.47 19.50 8 0 8 30000 3.921 0.788 394510.4
20100503 -0.9917 16.42 20.13 7 0 4 35000 -14.953 0.710 400224.5
20100503 -0.9750 16.48 20.09 7 0 4 35000 -14.812 0.710 400211.7
20100503 -0.9583 16.47 20.10 7 0 4 35000 -14.671 0.710 400198.9
20100503 -0.9417 16.71 20.09 7 0 4 35000 -14.530 0.710 400186.0
20100503 -0.9250 16.54 20.04 7 0 4 35000 -14.389 0.710 400173.2
20100503 -0.9083 16.54 19.99 7 0 4 35000 -14.248 0.710 400160.4
20100503 -0.8917 16.53 19.96 7 0 4 35000 -14.107 0.710 400147.6
20100503 -0.8750 16.55 19.95 7 0 4 35000 -13.967 0.710 400134.9
20100503 -0.8583 16.50 19.96 7 0 4 35000 -13.826 0.709 400122.1
20100503 -0.8417 16.52 20.05 7 0 4 35000 -13.686 0.709 400109.3
20100503 -0.8250 16.55 20.09 7 0 4 35000 -13.546 0.709 400096.5
20100503 -0.8083 16.51 20.08 7 0 4 35000 -13.406 0.709 400083.8
20100503 -0.7917 16.51 20.08 7 0 4 35000 -13.266 0.709 400071.0
20100503 -0.7750 16.50 20.11 7 0 4 35000 -13.126 0.709 400058.3
20100503 -0.7583 16.50 20.21 7 0 4 35000 -12.987 0.709 400045.5
20100503 -0.7417 16.53 20.26 7 0 4 35000 -12.847 0.709 400032.8
20100503 -0.7250 16.51 20.29 7 0 4 35000 -12.708 0.709 400020.1
20100503 -0.7083 16.49 20.43 7 0 4 35000 -12.569 0.709 400007.3
20100503 -0.6917 16.44 20.46 7 0 4 35000 -12.430 0.709 399994.6
20100503 -0.6750 16.42 20.45 7 0 4 35000 -12.291 0.709 399981.9
20100503 -0.6583 16.51 20.42 7 0 4 35000 -12.153 0.709 399969.2
20100503 -0.6417 16.42 20.39 7 0 4 35000 -12.014 0.709 399956.6
20100503 -0.6250 16.42 20.37 7 0 4 35000 -11.876 0.709 399943.9
20100503 -0.6083 16.44 20.35 7 0 4 35000 -11.738 0.709 399931.2
20100503 -0.5917 16.38 20.33 7 0 4 35000 -11.600 0.708 399918.6
20100503 -0.5750 16.35 20.33 7 0 4 35000 -11.462 0.708 399905.9
20100503 -0.5583 16.32 20.35 7 0 4 35000 -11.324 0.708 399893.3
20100503 -0.5417 16.31 20.34 7 0 4 35000 -11.187 0.708 399880.7
20100503 -0.5250 16.30 20.35 7 0 4 35000 -11.050 0.708 399868.1
20100503 -0.5083 16.31 20.32 7 0 4 35000 -10.913 0.708 399855.5
20100503 -0.4917 16.32 20.28 7 0 4 35000 -10.776 0.708 399842.9
20100503 -0.4750 16.31 20.27 7 0 4 35000 -10.639 0.708 399830.3
20100503 -0.4583 16.32 20.30 7 0 4 35000 -10.502 0.708 399817.8
20100503 -0.4417 16.35 20.35 7 0 4 35000 -10.366 0.708 399805.2
20100503 -0.4250 16.34 20.37 7 0 4 35000 -10.229 0.708 399792.7
20100503 -0.4083 16.33 20.38 7 0 4 35000 -10.093 0.708 399780.2
20100503 -0.3917 16.28 20.37 7 0 4 35000 -9.957 0.708 399767.7
20100503 -0.3750 16.28 20.38 7 0 4 35000 -9.822 0.708 399755.2
20100503 -0.3583 16.31 20.40 7 0 4 35000 -9.686 0.708 399742.7
20100503 -0.3417 16.29 20.44 7 0 4 35000 -9.551 0.708 399730.3
20100503 -0.3250 16.32 20.49 7 0 4 35000 -9.416 0.707 399717.8
20100503 -0.3083 16.32 20.51 7 0 4 35000 -9.281 0.707 399705.4
20100503 -0.2917 16.35 20.54 7 0 4 35000 -9.146 0.707 399693.0
20100503 -0.2750 16.33 20.58 7 0 4 35000 -9.011 0.707 399680.6
20100503 -0.2583 16.32 20.62 7 0 4 35000 -8.877 0.707 399668.2
20100503 -0.2417 16.29 20.63 7 0 4 35000 -8.743 0.707 399655.8
20100503 -0.2250 16.32 20.63 7 0 4 35000 -8.609 0.707 399643.5
20100503 -0.2083 16.30 20.64 7 0 4 35000 -8.475 0.707 399631.1
20100503 -0.1917 16.27 20.65 7 0 4 35000 -8.341 0.707 399618.8
20100503 -0.1750 16.26 20.65 7 0 4 35000 -8.208 0.707 399606.5
20100503 -0.1583 16.24 20.67 7 0 4 35000 -8.075 0.707 399594.2
20100503 -0.1417 16.22 20.71 7 0 4 35000 -7.942 0.707 399582.0
20100503 -0.1250 16.21 20.75 7 0 4 35000 -7.809 0.707 399569.7
20100503 -0.1083 16.22 20.72 7 0 4 35000 -7.676 0.707 399557.5
20100503 -0.0917 16.20 20.76 7 0 4 35000 -7.544 0.707 399545.3
20100503 -0.0750 16.20 20.76 7 0 4 35000 -7.412 0.707 399533.1
20100503 -0.0583 16.23 20.74 7 0 4 35000 -7.280 0.707 399520.9
20100503 -0.0417 16.25 20.71 7 0 4 35000 -7.148 0.706 399508.7
20100503 -0.0250 16.24 20.67 7 0 4 35000 -7.016 0.706 399496.6
20100503 -0.0083 16.23 20.63 7 0 4 35000 -6.885 0.706 399484.5
20100504 0.0083 16.27 20.57 7 0 4 35000 -6.754 0.706 399472.4
20100504 0.0250 16.29 20.53 7 0 4 35000 -6.623 0.706 399460.3
20100504 0.0417 16.28 20.49 7 0 4 35000 -6.492 0.706 399448.2
20100504 0.0583 16.30 20.47 7 0 4 35000 -6.362 0.706 399436.2
20100504 0.0750 16.28 20.50 7 0 4 35000 -6.231 0.706 399424.2
20100504 0.0917 16.27 20.52 7 0 4 35000 -6.101 0.706 399412.2
20100504 0.1083 16.29 20.53 7 0 4 35000 -5.971 0.706 399400.2
20100504 0.1250 16.30 20.53 7 0 4 35000 -5.842 0.706 399388.3
20100504 0.1417 16.32 20.51 7 0 4 35000 -5.713 0.706 399376.4
20100504 0.1583 16.30 20.49 7 0 4 35000 -5.583 0.706 399364.4
20100504 0.1750 16.35 20.48 7 0 4 35000 -5.454 0.706 399352.6
20100504 0.1917 16.40 20.50 7 0 4 35000 -5.326 0.706 399340.7
20100504 0.2083 16.39 20.47 7 0 4 35000 -5.197 0.706 399328.9
20100504 0.2250 16.34 20.38 7 0 4 35000 -5.069 0.705 399317.0
20100504 0.2417 16.36 20.30 7 0 4 35000 -4.941 0.705 399305.3
20100504 0.2583 16.50 20.29 7 0 4 35000 -4.813 0.705 399293.5
20100504 0.2750 16.55 20.23 7 0 4 35000 -4.686 0.705 399281.7
20100504 0.2917 16.60 20.18 7 0 4 35000 -4.559 0.705 399270.0
20100504 0.3083 16.59 20.19 7 0 4 35000 -4.432 0.705 399258.3
20100504 0.3250 16.54 20.24 7 0 4 35000 -4.305 0.705 399246.7
20100504 0.3417 16.53 20.26 7 0 4 35000 -4.178 0.705 399235.0
20100504 0.3583 16.58 20.27 7 0 4 35000 -4.052 0.705 399223.4
20100504 0.3750 16.62 20.23 7 0 4 35000 -3.926 0.705 399211.8
20100504 0.3917 16.64 20.17 7 0 4 35000 -3.800 0.705 399200.2
20100504 0.4083 16.66 20.12 7 0 4 35000 -3.675 0.705 399188.7
20100504 0.4250 16.54 20.10 7 0 4 35000 -3.550 0.705 399177.2
20100504 0.4417 16.50 20.07 7 0 4 35000 -3.425 0.705 399165.7
20100504 0.4583 16.47 20.04 7 0 4 35000 -3.300 0.705 399154.2
20100504 0.4750 16.50 20.01 7 0 4 35000 -3.175 0.705 399142.8
20100504 0.4917 16.47 20.01 7 0 4 35000 -3.051 0.704 399131.4
20100504 0.5083 16.46 20.03 7 0 4 35000 -2.927 0.704 399120.0
20100504 0.5250 16.34 20.05 7 0 4 35000 -2.803 0.704 399108.6
20100504 0.5417 16.35 20.10 7 0 4 35000 -2.680 0.704 399097.3
20100504 0.5583 16.33 20.18 7 0 4 35000 -2.557 0.704 399086.0
20100504 0.5750 16.33 20.27 7 0 4 35000 -2.434 0.704 399074.8
20100504 0.5917 16.31 20.35 7 0 4 35000 -2.311 0.704 399063.5
20100504 0.6083 16.29 20.43 7 0 4 35000 -2.189 0.704 399052.3
20100504 0.6250 16.31 20.45 7 0 4 35000 -2.067 0.704 399041.1
20100504 0.6417 16.28 20.46 7 0 4 35000 -1.201 0.704 399030.0
20100504 0.6583 16.29 20.47 7 0 4 35000 -1.080 0.704 399018.9
20100504 0.6750 16.27 20.51 7 0 4 35000 -0.964 0.704 399007.8
20100504 0.6917 16.27 20.55 7 0 4 35000 -0.853 0.704 398996.7
20100504 0.7083 16.26 20.52 7 0 4 35000 -0.745 0.704 398985.7
20100504 0.7250 16.25 20.49 7 0 4 35000 -0.640 0.704 398974.7
20100504 0.7417 16.24 20.44 7 0 4 35000 -0.538 0.704 398963.7
20100504 0.7583 16.27 20.44 7 0 4 35000 -0.437 0.703 398952.8
20100504 0.7750 16.28 20.46 7 0 4 35000 -0.337 0.703 398941.9
20100504 0.7917 16.30 20.50 7 0 4 35000 -0.238 0.703 398931.0
20100504 0.8083 16.27 20.52 7 0 4 35000 -0.139 0.703 398920.1
20100504 0.8250 16.27 20.54 7 0 4 35000 -0.041 0.703 398909.3
20100504 0.8417 16.26 20.57 7 0 4 35000 0.057 0.703 398898.5
20100504 0.8583 16.25 20.60 7 0 4 35000 0.156 0.703 398887.8
20100504 0.8750 16.25 20.62 7 0 4 35000 0.255 0.703 398877.1
20100504 0.8917 16.24 20.64 7 0 4 35000 0.354 0.703 398866.4
20100504 0.9083 16.23 20.67 7 0 4 35000 0.454 0.703 398855.8
20100504 0.9250 16.26 20.66 7 0 4 35000 0.554 0.703 398845.1
20100504 0.9417 16.22 20.64 7 0 4 35000 0.654 0.703 398834.6
20100504 0.9583 16.24 20.63 7 0 4 35000 0.755 0.703 398824.0
20100504 0.9750 16.18 20.66 7 0 4 35000 0.857 0.703 398813.5
20100504 0.9917 16.22 20.70 7 0 4 35000 0.958 0.703 398803.0
20100504 -0.9917 18.69 20.31 2 -1 6 30000 -19.297 0.619 403750.5
20100504 -0.9750 18.76 20.34 2 -1 6 30000 -19.149 0.619 403736.6
20100504 -0.9583 18.78 20.35 2 -1 6 30000 -19.002 0.619 403722.7
20100504 -0.9417 18.79 20.38 2 -1 6 30000 -18.854 0.619 403708.8
20100504 -0.9250 18.79 20.43 2 -1 6 30000 -18.706 0.619 403694.9
20100504 -0.9083 18.83 20.50 2 -1 6 30000 -18.559 0.619 403680.9
20100504 -0.8917 18.84 20.58 2 -1 6 30000 -18.411 0.618 403667.0
20100504 -0.8750 18.84 20.64 2 -1 6 30000 -18.264 0.618 403653.1
20100504 -0.8583 18.85 20.67 2 -1 6 30000 -18.117 0.618 403639.1
20100504 -0.8417 18.84 20.68 2 -1 6 30000 -17.970 0.618 403625.1
20100504 -0.8250 18.84 20.68 2 -1 6 30000 -17.822 0.618 403611.2
20100504 -0.8083 18.84 20.68 2 -1 6 30000 -17.675 0.618 403597.2
20100504 -0.7917 18.85 20.62 2 -1 6 30000 -17.528 0.618 403583.2
20100504 -0.7750 18.84 20.59 2 -1 6 30000 -17.381 0.618 403569.2
20100504 -0.7583 18.85 20.56 2 -1 6 30000 -17.234 0.618 403555.3
20100504 -0.7417 18.85 20.53 2 -1 6 30000 -17.087 0.618 403541.3
20100504 -0.7250 18.84 20.35 2 -1 6 30000 -16.940 0.618 403527.3
20100504 -0.7083 18.85 20.53 2 -1 6 30000 -16.794 0.618 403513.3
20100504 -0.6917 18.84 20.52 2 -1 6 30000 -16.647 0.618 403499.3
20100504 -0.6750 18.84 20.53 2 -1 6 30000 -16.500 0.618 403485.2
20100504 -0.6583 18.84 20.52 2 -1 6 30000 -16.354 0.618 403471.2
20100504 -0.6417 18.85 20.51 2 -1 6 30000 -16.207 0.618 403457.2
20100504 -0.6250 18.85 20.51 2 -1 6 30000 -16.061 0.617 403443.2
20100504 -0.6083 18.85 20.53 2 -1 6 30000 -15.915 0.617 403429.2
20100504 -0.5917 18.85 20.57 2 -1 6 30000 -15.769 0.617 403415.1
20100504 -0.5750 18.87 20.61 2 -1 6 30000 -15.622 0.617 403401.1
20100504 -0.5583 18.89 20.61 2 -1 6 30000 -15.476 0.617 403387.1
20100504 -0.5417 18.89 20.59 2 -1 6 30000 -15.331 0.617 403373.0
20100504 -0.5250 18.89 20.58 2 -1 6 30000 -15.185 0.617 403359.0
20100504 -0.5083 18.86 20.58 2 -1 6 30000 -15.039 0.617 403345.0
20100504 -0.4917 18.85 20.63 1 -1 6 30000 -14.893 0.617 403330.9
20100504 -0.4750 18.85 20.66 1 -1 6 30000 -14.748 0.617 403316.9
20100504 -0.4583 18.85 20.67 1 -1 6 30000 -14.602 0.617 403302.9
20100504 -0.4417 18.85 20.64 1 -1 6 30000 -14.457 0.617 403288.8
20100504 -0.4250 18.86 20.61 1 -1 6 30000 -14.311 0.617 403274.8
20100504 -0.4083 18.86 20.60 1 -1 6 30000 -14.166 0.617 403260.7
20100504 -0.3917 18.88 20.61 1 -1 6 30000 -14.021 0.617 403246.7
20100504 -0.3750 18.88 20.63 1 -1 6 30000 -13.876 0.616 403232.7
20100504 -0.3583 18.89 20.65 1 -1 6 30000 -13.731 0.616 403218.6
20100504 -0.3417 18.89 20.67 1 -1 6 30000 -13.587 0.616 403204.6
20100504 -0.3250 18.90 20.67 1 -1 6 30000 -13.442 0.616 403190.6
20100504 -0.3083 18.90 20.67 1 -1 6 30000 -13.297 0.616 403176.5
20100504 -0.2917 18.90 20.66 1 -1 6 30000 -13.153 0.616 403162.5
20100504 -0.2750 18.89 20.67 1 -1 6 30000 -13.008 0.616 403148.5
20100504 -0.2583 18.90 20.68 1 -1 6 30000 -12.864 0.616 403134.5
20100504 -0.2417 18.90 20.67 1 -1 6 30000 -12.720 0.616 403120.5
20100504 -0.2250 18.90 20.66 1 -1 6 30000 -12.576 0.616 403106.4
20100504 -0.2083 18.90 20.65 1 -1 6 30000 -12.432 0.616 403092.4
20100504 -0.1917 18.90 20.65 1 -1 6 30000 -12.288 0.616 403078.4
20100504 -0.1750 18.90 20.68 1 -1 6 30000 -12.145 0.616 403064.4
20100504 -0.1583 18.90 20.72 1 -1 6 30000 -12.001 0.616 403050.4
20100504 -0.1417 18.90 20.75 1 -1 6 30000 -11.858 0.616 403036.4
20100504 -0.1250 18.91 20.76 1 -1 6 30000 -11.714 0.616 403022.5
20100504 -0.1083 18.90 20.74 1 -1 6 30000 -11.571 0.615 403008.5
20100504 -0.0917 18.93 20.70 1 -1 6 30000 -11.428 0.615 402994.5
20100504 -0.0750 18.95 20.65 1 -1 6 30000 -11.285 0.615 402980.5
20100504 -0.0583 18.95 20.63 1 -1 6 30000 -11.142 0.615 402966.6
20100504 -0.0417 18.95 20.60 1 -1 6 30000 -11.000 0.615 402952.6
20100504 -0.0250 18.95 20.58 1 -1 6 30000 -10.857 0.615 402938.7
20100504 -0.0083 18.96 20.57 1 -1 6 30000 -10.715 0.615 402924.7
20100505 0.0083 18.99 20.59 1 -1 6 30000 -10.573 0.615 402910.8
20100505 0.0250 18.97 20.61 1 -1 6 30000 -10.430 0.615 402896.9
20100505 0.0417 18.97 20.65 1 -1 6 30000 -10.288 0.615 402882.9
20100505 0.0583 18.95 20.70 1 -1 6 30000 -10.147 0.615 402869.0
20100505 0.0750 18.95 20.72 1 -1 6 30000 -10.005 0.615 402855.1
20100505 0.0917 18.95 20.76 1 -1 6 30000 -9.863 0.615 402841.2
20100505 0.1083 18.94 20.79 1 -1 6 30000 -9.722 0.615 402827.4
20100505 0.1250 18.96 20.82 1 -1 6 30000 -9.581 0.615 402813.5
20100505 0.1417 18.92 20.85 1 -1 6 30000 -9.439 0.614 402799.6
20100505 0.1583 18.92 20.88 1 -1 6 30000 -9.298 0.614 402785.8
20100505 0.1750 18.91 20.90 1 -1 6 30000 -9.158 0.614 402771.9
20100505 0.1917 18.91 20.91 1 -1 6 30000 -9.017 0.614 402758.1
20100505 0.2083 18.91 20.92 1 -1 6 30000 -8.876 0.614 402744.3
20100505 0.2250 18.90 20.92 1 -1 6 30000 -8.736 0.614 402730.5
20100505 0.2417 18.90 20.93 1 -1 6 30000 -8.596 0.614 402716.7
20100505 0.2583 18.90 20.94 1 -1 6 30000 -8.456 0.614 402702.9
20100505 0.2750 18.90 20.95 1 -1 6 30000 -8.316 0.614 402689.1
20100505 0.2917 18.90 20.96 1 -1 6 30000 -8.176 0.614 402675.3
20100505 0.3083 18.93 20.96 1 -1 6 30000 -8.036 0.614 402661.6
20100505 0.3250 18.95 20.95 1 -1 6 30000 -7.897 0.614 402647.8
20100505 0.3417 18.95 20.95 1 -1 6 30000 -7.758 0.614 402634.1
20100505 0.3583 18.97 20.95 1 -1 6 30000 -7.619 0.614 402620.4
20100505 0.3750 19.00 20.94 1 -1 6 30000 -7.480 0.614 402606.7
20100505 0.3917 18.99 20.93 1 -1 6 30000 -7.341 0.614 402593.0
20100505 0.4083 18.99 20.91 1 -1 6 30000 -7.202 0.613 402579.3
20100505 0.4250 18.99 20.90 1 -1 6 30000 -7.064 0.613 402565.7
20100505 0.4417 18.99 20.89 1 -1 6 30000 -6.926 0.613 402552.0
20100505 0.4583 18.99 20.89 1 -1 6 30000 -6.787 0.613 402538.4
20100505 0.4750 18.97 20.89 1 -1 6 30000 -6.650 0.613 402524.8
20100505 0.4917 18.96 20.90 1 -1 6 30000 -6.512 0.613 402511.2
20100505 0.5083 18.96 20.88 0 -1 9 30000 -6.374 0.613 402497.6
20100505 0.5250 18.97 20.88 0 -1 9 30000 -6.237 0.613 402484.0
20100505 0.5417 18.97 20.87 0 -1 9 30000 -6.100 0.613 402470.5
20100505 0.5583 18.96 20.86 0 -1 9 30000 -5.963 0.613 402457.0
20100505 0.5750 18.96 20.84 0 -1 9 30000 -5.826 0.613 402443.5
20100505 0.5917 18.95 20.83 0 -1 9 30000 -5.689 0.613 402430.0
20100505 0.6083 18.95 20.83 0 -1 9 30000 -5.553 0.613 402416.5
20100505 0.6250 18.95 20.83 0 -1 9 30000 -5.417 0.613 402403.0
20100505 0.6417 18.95 20.83 0 -1 9 30000 -5.280 0.613 402389.6
20100505 0.6583 18.95 20.83 0 -1 9 30000 -5.145 0.612 402376.1
20100505 0.6750 18.94 20.83 0 -1 9 30000 -5.009 0.612 402362.7
20100505 0.7083 18.92 20.84 0 -1 9 30000 -4.738 0.612 402336.0
20100505 0.7250 18.92 20.85 0 -1 9 30000 -4.603 0.612 402322.6
20100505 0.7417 18.94 20.87 0 -1 9 30000 -4.468 0.612 402309.3
20100505 0.7583 18.95 20.88 0 -1 9 30000 -4.334 0.612 402296.0
20100505 0.7750 18.95 20.88 0 -1 9 30000 -4.199 0.612 402282.7
20100505 0.7917 18.96 20.88 0 -1 9 30000 -4.065 0.612 402269.4
20100505 0.8083 18.98 20.87 0 -1 9 30000 -3.931 0.612 402256.1
20100505 0.8250 18.99 20.85 0 -1 9 30000 -3.797 0.612 402242.9
20100505 0.8417 18.99 20.82 0 -1 9 30000 -3.663 0.612 402229.7
20100505 0.8583 18.99 20.79 0 -1 9 30000 -3.530 0.612 402216.5
20100505 0.8750 18.99 20.76 0 -1 9 30000 -3.397 0.612 402203.3
20100505 0.8917 18.99 20.71 0 -1 9 30000 -3.264 0.612 402190.2
20100505 0.9083 19.00 20.69 0 -1 9 30000 -3.131 0.612 402177.1
20100505 0.9250 19.00 20.66 0 -1 9 30000 -2.998 0.611 402164.0
20100505 0.9417 19.00 20.64 0 -1 9 30000 -2.866 0.611 402150.9
20100505 0.9583 19.00 20.62 0 -1 9 30000 -2.734 0.611 402137.8
20100505 0.9750 19.00 20.61 0 -1 9 30000 -2.602 0.611 402124.8
20100505 0.9917 19.00 20.59 0 -1 9 30000 -2.470 0.611 402111.8
20100505 -0.9917 18.51 19.51 5 0 9 60000 -22.839 0.525 406027.5
20100505 -0.9750 18.51 19.47 5 0 9 60000 -22.690 0.525 406012.9
20100505 -0.9583 18.52 19.45 5 0 9 60000 -22.541 0.525 405998.4
20100505 -0.9417 18.52 19.41 5 0 9 60000 -22.393 0.524 405983.9
20100505 -0.9250 18.53 19.40 5 0 9 60000 -22.244 0.524 405969.3
20100505 -0.9083 18.53 19.40 5 0 9 60000 -22.095 0.524 405954.7
20100505 -0.8917 18.53 19.40 5 0 9 60000 -21.946 0.524 405940.1
20100505 -0.8750 18.52 19.40 5 0 9 60000 -21.797 0.524 405925.4
20100505 -0.8583 18.52 19.40 5 0 9 60000 -21.648 0.524 405910.8
20100505 -0.8417 18.50 19.40 5 0 9 60000 -21.498 0.524 405896.1
20100505 -0.8250 18.50 19.40 5 0 9 60000 -21.349 0.524 405881.4
20100505 -0.8083 18.46 19.40 5 0 9 60000 -21.200 0.524 405866.7
20100505 -0.7917 18.44 19.40 5 0 9 60000 -21.051 0.524 405852.0
20100505 -0.7750 18.43 19.38 5 0 9 60000 -20.902 0.524 405837.2
20100505 -0.7583 18.42 19.38 5 0 9 60000 -20.752 0.524 405822.5
20100505 -0.7417 18.39 19.38 5 0 9 60000 -20.603 0.524 405807.7
20100505 -0.7250 18.37 19.38 5 0 9 60000 -20.454 0.524 405792.9
20100505 -0.7083 18.35 19.38 5 0 9 60000 -20.305 0.524 405778.1
20100505 -0.6917 18.33 19.39 5 0 9 60000 -20.155 0.524 405763.2
20100505 -0.6750 18.30 19.39 5 0 9 60000 -20.006 0.523 405748.4
20100505 -0.6583 18.28 19.42 5 0 9 60000 -19.857 0.523 405733.5
20100505 -0.6417 18.26 19.45 5 0 9 60000 -19.707 0.523 405718.6
20100505 -0.6250 18.25 19.47 5 0 9 60000 -19.558 0.523 405703.7
20100505 -0.6083 18.24 19.48 5 0 9 60000 -19.409 0.523 405688.8
20100505 -0.5917 18.22 19.49 5 0 9 60000 -19.259 0.523 405673.9
20100505 -0.5750 18.18 19.51 5 0 9 60000 -19.110 0.523 405658.9
20100505 -0.5583 18.18 19.51 5 0 9 60000 -18.960 0.523 405644.0
20100505 -0.5417 18.18 19.50 5 0 9 60000 -18.811 0.523 405629.0
20100505 -0.5250 18.17 19.48 5 0 9 60000 -18.662 0.523 405614.0
20100505 -0.5083 18.16 19.47 5 0 9 60000 -18.512 0.523 405599.0
20100505 -0.4917 18.15 19.46 5 0 9 60000 -18.363 0.523 405584.0
20100505 -0.4750 18.11 19.45 5 0 9 60000 -18.214 0.523 405569.0
20100505 -0.4583 18.09 19.44 5 0 9 60000 -18.064 0.523 405553.9
20100505 -0.4417 18.08 19.42 5 0 9 60000 -17.915 0.523 405538.9
20100505 -0.4250 18.04 19.41 5 0 9 60000 -17.765 0.522 405523.8
20100505 -0.4083 18.03 19.41 5 0 9 60000 -17.616 0.522 405508.7
20100505 -0.3917 17.98 19.40 5 0 9 60000 -17.467 0.522 405493.6
20100505 -0.3750 17.95 19.39 5 0 9 60000 -17.317 0.522 405478.5
20100505 -0.3583 17.94 19.37 5 0 9 60000 -17.168 0.522 405463.4
20100505 -0.3417 17.93 19.36 5 0 9 60000 -17.019 0.522 405448.3
20100505 -0.3250 17.90 19.33 5 0 9 60000 -16.870 0.522 405433.2
20100505 -0.3083 17.86 19.32 5 0 9 60000 -16.720 0.522 405418.0
20100505 -0.2917 17.82 19.30 5 0 9 60000 -16.571 0.522 405402.9
20100505 -0.2750 17.79 19.29 5 0 9 60000 -16.422 0.522 405387.7
20100505 -0.2583 17.76 19.28 5 0 9 60000 -16.273 0.522 405372.5
20100505 -0.2417 17.74 19.26 5 0 9 60000 -16.124 0.522 405357.4
20100505 -0.2250 17.71 19.25 5 0 9 60000 -15.975 0.522 405342.2
20100505 -0.2083 17.68 19.25 5 0 9 60000 -15.826 0.522 405327.0
20100505 -0.1917 17.66 19.25 5 0 9 60000 -15.677 0.522 405311.8
20100505 -0.1750 17.66 19.25 5 0 9 60000 -15.528 0.521 405296.5
20100505 -0.1583 17.65 19.24 5 0 9 60000 -15.379 0.521 405281.3
20100505 -0.1417 17.65 19.24 5 0 9 60000 -15.230 0.521 405266.1
20100505 -0.1250 17.63 19.25 5 0 9 60000 -15.081 0.521 405250.8
20100505 -0.1083 17.63 19.25 5 0 9 60000 -14.932 0.521 405235.6
20100505 -0.0917 17.63 19.25 5 0 9 60000 -14.783 0.521 405220.3
20100505 -0.0750 17.60 19.25 5 0 9 60000 -14.634 0.521 405205.1
20100505 -0.0583 17.61 19.26 5 0 9 60000 -14.486 0.521 405189.8
20100505 -0.0417 17.59 19.26 5 0 9 60000 -14.337 0.521 405174.5
20100505 -0.0250 17.60 19.26 5 0 9 60000 -14.188 0.521 405159.3
20100505 -0.0083 17.61 19.26 5 0 9 60000 -14.040 0.521 405144.0
20100506 0.0083 17.63 19.26 5 2 9 60000 -13.891 0.521 405128.7
20100506 0.0250 17.64 19.26 5 2 9 60000 -13.743 0.521 405113.4
20100506 0.0417 17.66 19.26 5 2 9 60000 -13.594 0.521 405098.1
20100506 0.0583 17.66 19.26 5 2 9 60000 -13.446 0.521 405082.8
20100506 0.0750 17.66 19.26 5 2 9 60000 -13.297 0.520 405067.5
20100506 0.0917 17.66 19.26 5 2 9 60000 -13.149 0.520 405052.2
20100506 0.1083 17.65 19.26 5 2 9 60000 -13.001 0.520 405036.9
20100506 0.1250 17.66 19.26 5 2 9 60000 -12.853 0.520 405021.6
20100506 0.1417 17.67 19.28 5 2 9 60000 -12.705 0.520 405006.2
20100506 0.1583 17.66 19.28 5 2 9 60000 -12.557 0.520 404990.9
20100506 0.1750 17.66 19.28 5 2 9 60000 -12.409 0.520 404975.6
20100506 0.1917 17.64 19.28 5 2 9 60000 -12.261 0.520 404960.3
20100506 0.2083 17.67 19.28 5 2 9 60000 -12.113 0.520 404944.9
20100506 0.2250 17.64 19.29 5 2 9 60000 -11.965 0.520 404929.6
20100506 0.2417 17.63 19.30 5 2 9 60000 -11.818 0.520 404914.3
20100506 0.2583 17.64 19.32 5 2 9 60000 -11.670 0.520 404899.0
20100506 0.2750 17.62 19.32 5 2 9 60000 -11.522 0.520 404883.6
20100506 0.2917 17.61 19.33 5 2 9 60000 -11.375 0.520 404868.3
20100506 0.3083 17.60 19.34 5 2 9 60000 -11.228 0.520 404853.0
20100506 0.3250 17.60 19.33 5 2 9 60000 -11.080 0.519 404837.6
20100506 0.3417 17.60 19.33 5 2 9 60000 -10.933 0.519 404822.3
20100506 0.3583 17.60 19.32 5 2 9 60000 -10.786 0.519 404807.0
20100506 0.3750 17.58 19.32 5 2 9 60000 -10.639 0.519 404791.7
20100506 0.3917 17.54 19.30 5 2 9 60000 -10.492 0.519 404776.3
20100506 0.4083 17.52 19.30 5 2 9 60000 -10.345 0.519 404761.0
20100506 0.4250 17.51 19.30 5 2 9 60000 -10.198 0.519 404745.7
20100506 0.4417 17.51 19.29 5 2 9 60000 -10.052 0.519 404730.4
20100506 0.4583 17.52 19.28 5 2 9 60000 -9.905 0.519 404715.1
20100506 0.4750 17.50 19.27 5 2 9 60000 -9.758 0.519 404699.7
20100506 0.4917 17.52 19.26 5 2 9 60000 -9.612 0.519 404684.4
20100506 0.5083 17.54 19.26 7 2 9 60000 -9.466 0.519 404669.1
20100506 0.5250 17.52 19.25 7 2 9 60000 -9.319 0.519 404653.8
20100506 0.5417 17.51 19.26 7 2 9 60000 -9.173 0.519 404638.5
20100506 0.5583 17.49 19.25 7 2 9 60000 -9.027 0.519 404623.2
20100506 0.5750 17.48 19.25 7 2 9 60000 -8.881 0.518 404607.9
20100506 0.5917 17.45 19.23 7 2 9 60000 -8.735 0.518 404592.7
20100506 0.6083 17.43 19.21 7 2 9 60000 -8.590 0.518 404577.4
20100506 0.6250 17.41 19.20 7 2 9 60000 -8.444 0.518 404562.1
20100506 0.6417 17.39 19.20 7 2 9 60000 -8.298 0.518 404546.8
20100506 0.6583 17.38 19.20 7 2 9 60000 -8.153 0.518 404531.6
20100506 0.6750 17.34 19.19 7 2 9 60000 -8.008 0.518 404516.3
20100506 0.6917 17.31 19.16 7 2 9 60000 -7.863 0.518 404501.1
20100506 0.7083 17.29 19.17 7 2 9 60000 -7.717 0.518 404485.8
20100506 0.7250 17.27 19.17 7 2 9 60000 -7.573 0.518 404470.6
20100506 0.7417 17.27 19.16 7 2 9 60000 -7.428 0.518 404455.4
20100506 0.7583 17.25 19.20 7 2 9 60000 -7.283 0.518 404440.2
20100506 0.7750 17.26 19.19 7 2 9 60000 -7.138 0.518 404425.0
20100506 0.7917 17.25 19.20 7 2 9 60000 -6.994 0.518 404409.8
20100506 0.8083 17.26 19.19 7 2 9 60000 -6.849 0.518 404394.6
20100506 0.8250 17.23 19.20 7 2 9 60000 -6.705 0.518 404379.4
20100506 0.8417 17.22 19.20 7 2 9 60000 -6.561 0.517 404364.2
20100506 0.8583 17.21 19.19 7 2 9 60000 -6.417 0.517 404349.0
20100506 0.8750 17.22 19.20 7 2 9 60000 -6.273 0.517 404333.9
20100506 0.8917 17.17 19.20 7 2 9 60000 -6.130 0.517 404318.7
20100506 0.9083 17.22 19.21 7 2 9 60000 -5.986 0.517 404303.6
20100506 0.9250 17.17 19.21 7 2 9 60000 -5.843 0.517 404288.5
20100506 0.9417 17.16 19.21 7 2 9 60000 -5.699 0.517 404273.4
20100506 0.9583 17.18 19.22 7 2 9 60000 -5.556 0.517 404258.3
20100506 0.9750 17.18 19.21 7 2 9 60000 -5.413 0.517 404243.2
20100506 0.9917 17.19 19.21 7 2 9 60000 -5.270 0.517 404228.1
20100506 -0.9917 16.29 21.42 8 0 2 6000 -25.486 0.430 406937.7
20100506 -0.9750 16.30 21.43 8 0 2 6000 -25.342 0.430 406923.1
20100506 -0.9583 16.27 21.40 8 0 2 6000 -25.198 0.430 406908.5
20100506 -0.9417 16.28 21.44 8 0 2 6000 -25.053 0.430 406893.8
20100506 -0.9250 16.25 21.41 8 0 2 6000 -24.909 0.430 406879.1
20100506 -0.9083 16.28 21.43 8 0 2 6000 -24.764 0.430 406864.3
20100506 -0.8917 16.27 21.50 8 0 2 6000 -24.619 0.430 406849.6
20100506 -0.8750 16.27 21.54 8 0 2 6000 -24.475 0.430 406834.8
20100506 -0.8583 16.28 21.48 8 0 2 6000 -24.330 0.430 406819.9
20100506 -0.8417 16.29 21.47 8 0 2 6000 -24.184 0.430 406805.1
20100506 -0.8250 16.23 21.55 8 0 2 6000 -24.039 0.429 406790.2
20100506 -0.8083 16.24 21.58 8 0 2 6000 -23.894 0.429 406775.2
20100506 -0.7917 16.24 21.58 8 0 2 6000 -23.748 0.429 406760.3
20100506 -0.7750 16.23 21.51 8 0 2 6000 -23.602 0.429 406745.3
20100506 -0.7583 16.27 21.51 8 0 2 6000 -23.457 0.429 406730.3
20100506 -0.7417 16.25 21.51 8 0 2 6000 -23.311 0.429 406715.2
20100506 -0.7250 16.25 21.47 8 0 2 6000 -23.165 0.429 406700.1
20100506 -0.7083 16.28 21.49 8 0 2 6000 -23.018 0.429 406685.0
20100506 -0.6917 16.25 21.49 8 0 2 6000 -22.872 0.429 406669.9
20100506 -0.6750 16.25 21.48 8 0 2 6000 -22.726 0.429 406654.7
20100506 -0.6583 16.26 21.42 8 0 2 6000 -22.579 0.429 406639.5
20100506 -0.6417 16.30 21.44 8 0 2 6000 -22.433 0.429 406624.3
20100506 -0.6250 16.30 21.42 8 0 2 6000 -22.286 0.429 406609.1
20100506 -0.6083 16.34 21.42 8 0 2 6000 -22.139 0.429 406593.8
20100506 -0.5917 16.35 21.43 8 0 2 6000 -21.992 0.429 406578.5
20100506 -0.5750 16.36 21.45 8 0 2 6000 -21.845 0.428 406563.1
20100506 -0.5583 16.36 21.49 8 0 2 6000 -21.698 0.428 406547.8
20100506 -0.5417 16.35 21.41 8 0 2 6000 -21.551 0.428 406532.4
20100506 -0.5250 16.40 21.41 8 0 2 6000 -21.403 0.428 406517.0
20100506 -0.5083 16.40 21.41 8 0 2 6000 -21.256 0.428 406501.6
20100506 -0.4917 16.36 21.41 8 0 2 6000 -21.108 0.428 406486.1
20100506 -0.4750 16.34 21.36 8 0 2 6000 -20.961 0.428 406470.6
20100506 -0.4583 16.37 21.36 8 0 2 6000 -20.813 0.428 406455.1
20100506 -0.4417 16.36 21.35 8 0 2 6000 -20.665 0.428 406439.6
20100506 -0.4250 16.34 21.25 8 0 2 6000 -20.517 0.428 406424.0
20100506 -0.4083 16.37 21.02 8 0 2 6000 -20.369 0.428 406408.4
20100506 -0.3917 16.39 21.22 8 0 2 6000 -20.221 0.428 406392.8
20100506 -0.3750 16.37 21.25 8 0 2 6000 -20.073 0.428 406377.2
20100506 -0.3583 16.40 21.27 8 0 2 6000 -19.925 0.428 406361.6
20100506 -0.3417 16.42 21.26 8 0 2 6000 -19.776 0.428 406345.9
20100506 -0.3250 16.46 21.23 8 0 2 6000 -19.628 0.428 406330.2
20100506 -0.3083 16.42 21.27 8 0 2 6000 -19.479 0.427 406314.5
20100506 -0.2917 16.44 21.27 8 0 2 6000 -19.331 0.427 406298.7
20100506 -0.2750 16.45 21.23 8 0 2 6000 -19.182 0.427 406283.0
20100506 -0.2583 16.44 21.18 8 0 2 6000 -19.034 0.427 406267.2
20100506 -0.2417 16.43 21.19 8 0 2 6000 -18.885 0.427 406251.4
20100506 -0.2250 16.44 21.19 8 0 2 6000 -18.736 0.427 406235.5
20100506 -0.2083 16.42 21.16 8 0 2 6000 -18.587 0.427 406219.7
20100506 -0.1917 16.43 21.21 8 0 2 6000 -18.438 0.427 406203.8
20100506 -0.1750 16.43 21.23 8 0 2 6000 -18.289 0.427 406187.9
20100506 -0.1583 16.42 21.14 8 0 2 6000 -18.140 0.427 406172.0
20100506 -0.1417 16.41 21.20 8 0 2 6000 -17.991 0.427 406156.1
20100506 -0.1250 16.41 21.24 8 0 2 6000 -17.842 0.427 406140.1
20100506 -0.1083 16.42 20.97 8 0 2 6000 -17.692 0.427 406124.2
20100506 -0.0917 16.43 21.06 8 0 2 6000 -17.543 0.427 406108.2
20100506 -0.0750 16.43 20.93 8 0 2 6000 -17.394 0.427 406092.2
20100506 -0.0583 16.45 21.01 8 0 2 6000 -17.244 0.426 406076.2
20100506 -0.0417 16.43 21.13 8 0 2 6000 -17.095 0.426 406060.1
20100506 -0.0250 16.45 21.09 8 0 2 6000 -16.946 0.426 406044.1
20100506 -0.0083 16.46 21.09 8 0 2 6000 -16.796 0.426 406028.0
20100507 0.0083 16.47 21.12 8 0 2 6000 -16.647 0.426 406011.9
20100507 0.0250 16.44 21.09 8 0 2 6000 -16.497 0.426 405995.8
20100507 0.0417 16.43 21.08 8 0 2 6000 -16.347 0.426 405979.7
20100507 0.0583 16.46 21.15 8 0 2 6000 -16.198 0.426 405963.5
20100507 0.0750 16.47 21.20 8 0 2 6000 -16.048 0.426 405947.4
20100507 0.0917 16.49 21.17 8 0 2 6000 -15.898 0.426 405931.2
20100507 0.1083 16.46 21.15 8 0 2 6000 -15.748 0.426 405915.0
20100507 0.1250 16.47 21.19 8 0 2 6000 -15.599 0.426 405898.8
20100507 0.1417 16.49 21.10 8 0 2 6000 -15.449 0.426 405882.6
20100507 0.1583 16.50 21.15 8 0 2 6000 -15.299 0.426 405866.3
20100507 0.1750 16.47 21.20 8 0 2 6000 -15.149 0.426 405850.1
20100507 0.1917 16.49 21.19 8 0 2 6000 -14.999 0.425 405833.8
20100507 0.2083 16.48 21.15 8 0 2 6000 -14.849 0.425 405817.5
20100507 0.2250 16.48 21.10 8 0 2 6000 -14.699 0.425 405801.3
20100507 0.2417 16.46 21.13 8 0 2 6000 -14.549 0.425 405785.0
20100507 0.2583 16.52 21.07 8 0 2 6000 -14.399 0.425 405768.6
20100507 0.2750 16.51 21.10 8 0 2 6000 -14.249 0.425 405752.3
20100507 0.2917 16.56 21.07 8 0 2 6000 -14.099 0.425 405736.0
20100507 0.3083 16.53 21.06 8 0 2 6000 -13.949 0.425 405719.6
20100507 0.3250 16.51 20.98 8 0 2 6000 -13.799 0.425 405703.3
20100507 0.3417 16.50 20.93 8 0 2 6000 -13.649 0.425 405686.9
20100507 0.3583 16.50 21.01 8 0 2 6000 -13.499 0.425 405670.5
20100507 0.3750 16.49 21.06 8 0 2 6000 -13.349 0.425 405654.1
20100507 0.3917 16.50 21.06 8 0 2 6000 -13.199 0.425 405637.7
20100507 0.4083 16.48 21.05 8 0 2 6000 -13.049 0.425 405621.3
20100507 0.4250 16.50 21.06 8 0 2 6000 -12.899 0.425 405604.8
20100507 0.4417 16.50 21.06 8 0 2 6000 -12.749 0.425 405588.4
20100507 0.4583 16.54 21.09 8 0 2 6000 -12.599 0.424 405571.9
20100507 0.4750 16.51 21.10 8 0 2 6000 -12.448 0.424 405555.5
20100507 0.4917 16.54 21.12 8 0 2 6000 -12.298 0.424 405539.0
20100507 0.5083 16.54 21.19 8 0 2 5000 -12.148 0.424 405522.6
20100507 0.5250 16.52 21.15 8 0 2 5000 -11.998 0.424 405506.1
20100507 0.5417 16.51 21.21 8 0 2 5000 -11.848 0.424 405489.6
20100507 0.5583 16.53 21.22 8 0 2 5000 -11.698 0.424 405473.1
20100507 0.5750 16.50 21.19 8 0 2 5000 -11.548 0.424 405456.6
20100507 0.5917 16.55 21.25 8 0 2 5000 -11.398 0.424 405440.1
20100507 0.6083 16.56 21.27 8 0 2 5000 -11.248 0.424 405423.5
20100507 0.6250 16.56 21.28 8 0 2 5000 -11.098 0.424 405407.0
20100507 0.6417 16.53 21.25 8 0 2 5000 -10.948 0.424 405390.5
20100507 0.6583 16.57 21.26 8 0 2 5000 -10.798 0.424 405373.9
20100507 0.6750 16.58 21.22 8 0 2 5000 -10.649 0.424 405357.4
20100507 0.6917 16.56 21.28 8 0 2 5000 -10.499 0.424 405340.9
20100507 0.7083 16.56 21.30 8 0 2 5000 -10.349 0.423 405324.3
20100507 0.7250 16.57 21.35 8 0 2 5000 -10.199 0.423 405307.7
20100507 0.7417 16.55 21.30 8 0 2 5000 -10.049 0.423 405291.2
20100507 0.7583 16.58 21.27 8 0 2 5000 -9.900 0.423 405274.6
20100507 0.7750 16.60 21.29 8 0 2 5000 -9.750 0.423 405258.0
20100507 0.7917 16.61 21.32 8 0 2 5000 -9.600 0.423 405241.5
20100507 0.8083 16.64 21.32 8 0 2 5000 -9.450 0.423 405224.9
20100507 0.8250 16.62 21.29 8 0 2 5000 -9.301 0.423 405208.3
20100507 0.8417 16.65 21.26 8 0 2 5000 -9.151 0.423 405191.7
20100507 0.8583 16.60 21.22 8 0 2 5000 -9.002 0.423 405175.1
20100507 0.8750 16.66 21.18 8 0 2 5000 -8.852 0.423 405158.5
20100507 0.8917 16.63 21.20 8 0 2 5000 -8.703 0.423 405141.9
20100507 0.9250 16.62 21.24 8 0 2 5000 -8.404 0.423 405108.8
20100507 0.9417 16.60 21.28 8 0 2 5000 -8.255 0.423 405092.2
20100507 0.9583 16.61 21.28 8 0 2 5000 -8.105 0.423 405075.6
20100507 0.9750 16.62 21.27 8 0 2 5000 -7.956 0.422 405059.0
20100507 0.9917 16.63 21.28 8 0 2 5000 -7.807 0.422 405042.4
20100507 -0.9917 16.49 20.78 7 -2 5 25000 -27.152 0.338 406466.7
20100507 -0.9750 16.51 20.86 7 -2 5 25000 -27.020 0.338 406452.5
20100507 -0.9583 16.48 20.91 7 -2 5 25000 -26.886 0.338 406438.3
20100507 -0.9417 16.51 20.95 7 -2 5 25000 -26.753 0.338 406424.0
20100507 -0.9250 16.48 20.99 7 -2 5 25000 -26.619 0.338 406409.8
20100507 -0.9083 16.47 21.02 7 -2 5 25000 -26.485 0.338 406395.4
20100507 -0.8917 16.49 21.00 7 -2 5 25000 -26.351 0.337 406381.0
20100507 -0.8750 16.46 20.98 7 -2 5 25000 -26.217 0.337 406366.6
20100507 -0.8583 16.51 21.06 7 -2 5 25000 -26.082 0.337 406352.2
20100507 -0.8417 16.46 21.07 7 -2 5 25000 -25.947 0.337 406337.7
20100507 -0.8250 16.43 21.07 7 -2 5 25000 -25.812 0.337 406323.1
20100507 -0.8083 16.44 21.05 7 -2 5 25000 -25.676 0.337 406308.5
20100507 -0.7917 16.46 21.02 7 -2 5 25000 -25.541 0.337 406293.9
20100507 -0.7750 16.42 20.99 7 -2 5 25000 -25.405 0.337 406279.2
20100507 -0.7583 16.43 20.97 7 -2 5 25000 -25.268 0.337 406264.5
20100507 -0.7417 16.46 20.97 7 -2 5 25000 -25.132 0.337 406249.8
20100507 -0.7250 16.47 20.93 7 -2 5 25000 -24.995 0.337 406235.0
20100507 -0.7083 16.52 20.89 7 -2 5 25000 -24.858 0.337 406220.2
20100507 -0.6917 16.57 20.81 7 -2 5 25000 -24.721 0.337 406205.3
20100507 -0.6750 16.60 20.71 7 -2 5 25000 -24.584 0.337 406190.4
20100507 -0.6583 16.68 20.65 7 -2 5 25000 -24.446 0.337 406175.5
20100507 -0.6417 16.71 20.61 7 -2 5 25000 -24.309 0.337 406160.5
20100507 -0.6250 16.75 20.63 7 -2 5 25000 -24.171 0.336 406145.5
20100507 -0.6083 16.79 20.67 7 -2 5 25000 -24.032 0.336 406130.4
20100507 -0.5917 16.88 20.72 7 -2 5 25000 -23.894 0.336 406115.3
20100507 -0.5750 16.92 20.75 7 -2 5 25000 -23.755 0.336 406100.2
20100507 -0.5583 16.97 20.79 7 -2 5 25000 -23.616 0.336 406085.0
20100507 -0.5417 16.99 20.81 7 -2 5 25000 -23.477 0.336 406069.8
20100507 -0.5250 17.00 20.83 7 -2 5 25000 -23.338 0.336 406054.6
20100507 -0.5083 17.04 20.83 7 -2 5 25000 -23.198 0.336 406039.3
20100507 -0.4917 17.09 20.81 5 -2 5 25000 -23.058 0.336 406024.0
20100507 -0.4750 17.12 20.80 5 -2 5 25000 -22.918 0.336 406008.6
20100507 -0.4583 17.18 20.82 5 -2 5 25000 -22.778 0.336 405993.2
20100507 -0.4417 17.24 20.85 5 -2 5 25000 -22.638 0.336 405977.8
20100507 -0.4250 17.33 20.88 5 -2 5 25000 -22.497 0.336 405962.3
20100507 -0.4083 17.40 20.88 5 -2 5 25000 -22.357 0.336 405946.9
20100507 -0.3917 17.40 20.86 5 -2 5 25000 -22.216 0.336 405931.3
20100507 -0.3750 17.41 20.81 5 -2 5 25000 -22.075 0.336 405915.8
20100507 -0.3583 17.39 20.74 5 -2 5 25000 -21.933 0.335 405900.2
20100507 -0.3417 17.33 20.66 5 -2 5 25000 -21.792 0.335 405884.5
20100507 -0.3250 17.29 20.57 5 -2 5 25000 -21.650 0.335 405868.9
20100507 -0.3083 17.24 20.48 5 -2 5 25000 -21.508 0.335 405853.2
20100507 -0.2917 17.21 20.42 5 -2 5 25000 -21.366 0.335 405837.4
20100507 -0.2750 17.20 20.41 5 -2 5 25000 -21.224 0.335 405821.7
20100507 -0.2583 17.16 20.41 5 -2 5 25000 -21.081 0.335 405805.9
20100507 -0.2417 17.18 20.40 5 -2 5 25000 -20.939 0.335 405790.0
20100507 -0.2250 17.20 20.37 5 -2 5 25000 -20.796 0.335 405774.2
20100507 -0.2083 17.25 20.33 5 -2 5 25000 -20.653 0.335 405758.3
20100507 -0.1917 17.33 20.30 5 -2 5 25000 -20.510 0.335 405742.4
20100507 -0.1750 17.43 20.27 5 -2 5 25000 -20.367 0.335 405726.4
20100507 -0.1583 17.57 20.23 5 -2 5 25000 -20.224 0.335 405710.4
20100507 -0.1417 17.64 20.16 5 -2 5 25000 -20.080 0.335 405694.4
20100507 -0.1250 17.76 20.08 5 -2 5 25000 -19.936 0.335 405678.3
20100507 -0.1083 17.80 19.99 5 -2 5 25000 -19.792 0.335 405662.3
20100507 -0.0917 17.83 19.95 5 -2 5 25000 -19.648 0.334 405646.2
20100507 -0.0750 17.85 19.93 5 -2 5 25000 -19.504 0.334 405630.0
20100507 -0.0583 17.87 19.94 5 -2 5 25000 -19.360 0.334 405613.8
20100507 -0.0417 17.88 19.96 5 -2 5 25000 -19.215 0.334 405597.6
20100507 -0.0250 17.85 19.98 5 -2 5 25000 -19.071 0.334 405581.4
20100507 -0.0083 17.88 19.97 5 -2 5 25000 -18.926 0.334 405565.2
20100508 0.0083 17.93 19.95 5 1 5 25000 -18.781 0.334 405548.9
20100508 0.0250 18.05 19.91 5 1 5 25000 -18.636 0.334 405532.6
20100508 0.0417 18.16 19.88 5 1 5 25000 -18.491 0.334 405516.2
20100508 0.0583 18.21 19.87 5 1 5 25000 -18.345 0.334 405499.8
20100508 0.0750 18.24 19.86 5 1 5 25000 -18.200 0.334 405483.5
20100508 0.0917 18.24 19.87 5 1 5 25000 -18.054 0.334 405467.0
20100508 0.1083 18.25 19.88 5 1 5 25000 -17.908 0.334 405450.6
20100508 0.1250 18.26 19.90 5 1 5 25000 -17.763 0.334 405434.1
20100508 0.1417 18.24 19.90 5 1 5 25000 -17.617 0.334 405417.6
20100508 0.1583 18.18 19.90 5 1 5 25000 -17.470 0.334 405401.1
20100508 0.1750 18.17 19.90 5 1 5 25000 -17.324 0.333 405384.5
20100508 0.1917 18.17 19.91 5 1 5 25000 -17.178 0.333 405367.9
20100508 0.2083 18.19 19.93 5 1 5 25000 -17.031 0.333 405351.3
20100508 0.2250 18.23 19.93 5 1 5 25000 -16.885 0.333 405334.7
20100508 0.2417 18.26 19.92 5 1 5 25000 -16.738 0.333 405318.0
20100508 0.2583 18.31 19.89 5 1 5 25000 -16.591 0.333 405301.3
20100508 0.2750 18.35 19.86 5 1 5 25000 -16.444 0.333 405284.6
20100508 0.2917 18.33 19.83 5 1 5 25000 -16.297 0.333 405267.9
20100508 0.3083 18.28 19.83 5 1 5 25000 -16.150 0.333 405251.2
20100508 0.3250 18.25 19.81 5 1 5 25000 -16.003 0.333 405234.4
20100508 0.3417 18.25 19.78 5 1 5 25000 -15.855 0.333 405217.6
20100508 0.3583 18.26 19.76 5 1 5 25000 -15.708 0.333 405200.8
20100508 0.3750 18.27 19.72 5 1 5 25000 -15.560 0.333 405183.9
20100508 0.3917 18.28 19.68 5 1 5 25000 -15.412 0.333 405167.1
20100508 0.4083 18.31 19.63 5 1 5 25000 -15.265 0.333 405150.2
20100508 0.4250 18.36 19.59 5 1 5 25000 -15.117 0.333 405133.3
20100508 0.4417 18.38 19.57 5 1 5 25000 -14.969 0.332 405116.3
20100508 0.4583 18.39 19.53 5 1 5 25000 -14.821 0.332 405099.4
20100508 0.4750 18.42 19.54 5 1 5 25000 -14.672 0.332 405082.4
20100508 0.4917 18.43 19.50 5 1 5 25000 -14.524 0.332 405065.4
20100508 0.5083 18.48 19.48 6 1 5 30000 -14.376 0.332 405048.4
20100508 0.5250 18.50 19.47 6 1 5 30000 -14.227 0.332 405031.4
20100508 0.5417 18.51 19.47 6 1 5 30000 -14.079 0.332 405014.3
20100508 0.5583 18.49 19.47 6 1 5 30000 -13.930 0.332 404997.2
20100508 0.5750 18.43 19.44 6 1 5 30000 -13.782 0.332 404980.1
20100508 0.5917 18.34 19.44 6 1 5 30000 -13.633 0.332 404963.0
20100508 0.6083 18.23 19.44 6 1 5 30000 -13.484 0.332 404945.9
20100508 0.6250 18.09 19.44 6 1 5 30000 -13.335 0.332 404928.7
20100508 0.6417 17.98 19.43 6 1 5 30000 -13.186 0.332 404911.6
20100508 0.6583 17.89 19.44 6 1 5 30000 -13.037 0.332 404894.4
20100508 0.6750 17.83 19.44 6 1 5 30000 -12.888 0.332 404877.2
20100508 0.6917 17.84 19.47 6 1 5 30000 -12.739 0.332 404860.0
20100508 0.7083 17.92 19.47 6 1 5 30000 -12.589 0.331 404842.7
20100508 0.7250 17.95 19.47 6 1 5 30000 -12.440 0.331 404825.5
20100508 0.7417 17.96 19.50 6 1 5 30000 -12.291 0.331 404808.2
20100508 0.7583 17.94 19.51 6 1 5 30000 -12.141 0.331 404790.9
20100508 0.7750 17.90 19.50 6 1 5 30000 -11.992 0.331 404773.6
20100508 0.7917 17.81 19.47 6 1 5 30000 -11.842 0.331 404756.3
20100508 0.8083 17.77 19.47 6 1 5 30000 -11.692 0.331 404739.0
20100508 0.8250 17.67 19.43 6 1 5 30000 -11.543 0.331 404721.6
20100508 0.8417 17.63 19.43 6 1 5 30000 -11.393 0.331 404704.3
20100508 0.8583 17.56 19.44 6 1 5 30000 -11.243 0.331 404686.9
20100508 0.8750 17.49 19.44 6 1 5 30000 -11.093 0.331 404669.5
20100508 0.8917 17.46 19.44 6 1 5 30000 -10.943 0.331 404652.1
20100508 0.9083 17.43 19.43 6 1 5 30000 -10.793 0.331 404634.7
20100508 0.9250 17.40 19.44 6 1 5 30000 -10.643 0.331 404617.3
20100508 0.9417 17.37 19.44 6 1 5 30000 -10.493 0.331 404599.8
20100508 0.9583 17.33 19.43 6 1 5 30000 -10.343 0.331 404582.4
20100508 0.9750 17.29 19.43 6 1 5 30000 -10.193 0.330 404564.9
20100508 0.9917 17.26 19.44 6 1 5 30000 -10.043 0.330 404547.4
20100508 -0.9917 16.85 20.84 7 1 7 25000 -27.773 0.251 404698.1
20100508 -0.9750 16.87 20.85 7 1 7 25000 -27.657 0.251 404685.0
20100508 -0.9583 16.90 20.87 7 1 7 25000 -27.542 0.250 404671.8
20100508 -0.9417 16.94 20.87 7 1 7 25000 -27.426 0.250 404658.6
20100508 -0.9250 16.95 20.85 7 1 7 25000 -27.309 0.250 404645.3
20100508 -0.9083 16.96 20.84 7 1 7 25000 -27.192 0.250 404632.0
20100508 -0.8917 16.99 20.84 7 1 7 25000 -27.075 0.250 404618.6
20100508 -0.8750 16.98 20.87 7 1 7 25000 -26.957 0.250 404605.2
20100508 -0.8583 17.02 20.91 7 1 7 25000 -26.839 0.250 404591.7
20100508 -0.8417 17.03 20.96 7 1 7 25000 -26.721 0.250 404578.2
20100508 -0.8250 17.07 20.97 7 1 7 25000 -26.602 0.250 404564.6
20100508 -0.8083 17.10 20.98 7 1 7 25000 -26.483 0.250 404550.9
20100508 -0.7917 17.17 20.97 7 1 7 25000 -26.363 0.250 404537.3
20100508 -0.7750 17.25 20.98 7 1 7 25000 -26.243 0.250 404523.5
20100508 -0.7583 17.39 20.97 7 1 7 25000 -26.123 0.250 404509.7
20100508 -0.7417 17.61 20.95 7 1 7 25000 -26.002 0.250 404495.9
20100508 -0.7250 17.87 20.91 7 1 7 25000 -25.881 0.250 404482.0
20100508 -0.7083 18.00 20.90 7 1 7 25000 -25.760 0.250 404468.1
20100508 -0.6917 18.13 20.90 7 1 7 25000 -25.638 0.250 404454.1
20100508 -0.6750 18.17 20.90 7 1 7 25000 -25.516 0.249 404440.1
20100508 -0.6583 18.16 20.92 7 1 7 25000 -25.394 0.249 404426.0
20100508 -0.6417 18.17 20.91 7 1 7 25000 -25.271 0.249 404411.9
20100508 -0.6250 18.19 20.90 7 1 7 25000 -25.148 0.249 404397.7
20100508 -0.6083 18.23 20.88 7 1 7 25000 -25.024 0.249 404383.5
20100508 -0.5917 18.22 20.87 7 1 7 25000 -24.900 0.249 404369.2
20100508 -0.5583 17.98 20.85 7 1 7 25000 -24.652 0.249 404340.6
20100508 -0.5417 17.73 20.84 7 1 7 25000 -24.527 0.249 404326.2
20100508 -0.5250 17.45 20.82 7 1 7 25000 -24.402 0.249 404311.7
20100508 -0.5083 17.23 20.77 7 1 7 25000 -24.277 0.249 404297.2
20100508 -0.4917 17.04 20.73 8 1 7 18000 -24.151 0.249 404282.7
20100508 -0.4750 16.96 20.71 8 1 7 18000 -24.025 0.249 404268.1
20100508 -0.4583 16.92 20.74 8 1 7 18000 -23.898 0.249 404253.5
20100508 -0.4417 16.90 20.80 8 1 7 18000 -23.772 0.249 404238.8
20100508 -0.4250 16.88 20.85 8 1 7 18000 -23.645 0.249 404224.1
20100508 -0.4083 16.90 20.89 8 1 7 18000 -23.517 0.249 404209.3
20100508 -0.3917 16.93 20.90 8 1 7 18000 -23.390 0.248 404194.5
20100508 -0.3750 16.97 20.91 8 1 7 18000 -23.262 0.248 404179.6
20100508 -0.3583 16.97 20.89 8 1 7 18000 -23.133 0.248 404164.7
20100508 -0.3417 17.01 20.89 8 1 7 18000 -23.005 0.248 404149.8
20100508 -0.3250 17.02 20.90 8 1 7 18000 -22.876 0.248 404134.8
20100508 -0.3083 16.97 20.90 8 1 7 18000 -22.747 0.248 404119.7
20100508 -0.2917 16.90 20.89 8 1 7 18000 -22.617 0.248 404104.7
20100508 -0.2750 16.85 20.90 8 1 7 18000 -22.488 0.248 404089.6
20100508 -0.2583 16.82 20.91 8 1 7 18000 -22.358 0.248 404074.4
20100508 -0.2417 16.77 20.93 8 1 7 18000 -22.227 0.248 404059.2
20100508 -0.2250 16.73 20.93 8 1 7 18000 -22.097 0.248 404043.9
20100508 -0.2083 16.69 20.93 8 1 7 18000 -21.966 0.248 404028.7
20100508 -0.1917 16.70 20.94 8 1 7 18000 -21.835 0.248 404013.3
20100508 -0.1750 16.69 20.95 8 1 7 18000 -21.703 0.248 403998.0
20100508 -0.1583 16.61 20.95 8 1 7 18000 -21.571 0.248 403982.5
20100508 -0.1417 16.60 20.95 8 1 7 18000 -21.439 0.248 403967.1
20100508 -0.1250 16.57 20.95 8 1 7 18000 -21.307 0.248 403951.6
20100508 -0.1083 16.55 20.95 8 1 7 18000 -21.175 0.248 403936.1
20100508 -0.0917 16.53 20.95 8 1 7 18000 -21.042 0.247 403920.5
20100508 -0.0750 16.58 20.95 8 1 7 18000 -20.909 0.247 403904.9
20100508 -0.0583 16.55 20.95 8 1 7 18000 -20.775 0.247 403889.2
20100508 -0.0417 16.55 20.95 8 1 7 18000 -20.642 0.247 403873.5
20100508 -0.0250 16.58 20.96 8 1 7 18000 -20.508 0.247 403857.8
20100508 -0.0083 16.64 20.95 8 1 7 18000 -20.374 0.247 403842.0
20100509 0.0083 16.69 20.95 8 -1 7 18000 -20.240 0.247 403826.2
20100509 0.0250 16.74 20.96 8 -1 7 18000 -20.105 0.247 403810.3
20100509 0.0417 16.88 20.97 8 -1 7 18000 -19.970 0.247 403794.5
20100509 0.0583 16.99 20.96 8 -1 7 18000 -19.835 0.247 403778.5
20100509 0.0750 17.04 20.98 8 -1 7 18000 -19.700 0.247 403762.6
20100509 0.0917 17.02 20.99 8 -1 7 18000 -19.564 0.247 403746.6
20100509 0.1083 16.98 20.98 8 -1 7 18000 -19.428 0.247 403730.5
20100509 0.1250 16.94 21.00 8 -1 7 18000 -19.292 0.247 403714.4
20100509 0.1583 16.70 21.02 8 -1 7 18000 -19.019 0.247 403682.2
20100509 0.1750 16.60 21.01 8 -1 7 18000 -18.883 0.247 403666.0
20100509 0.1917 16.52 21.02 8 -1 7 18000 -18.746 0.246 403649.8
20100509 0.2083 16.51 21.02 8 -1 7 18000 -18.608 0.246 403633.5
20100509 0.2250 16.54 21.01 8 -1 7 18000 -18.471 0.246 403617.2
20100509 0.2417 16.58 21.01 8 -1 7 18000 -18.333 0.246 403600.9
20100509 0.2583 16.59 21.01 8 -1 7 18000 -18.195 0.246 403584.5
20100509 0.2750 16.66 21.00 8 -1 7 18000 -18.057 0.246 403568.1
20100509 0.2917 16.69 20.99 8 -1 7 18000 -17.919 0.246 403551.7
20100509 0.3083 16.76 20.97 8 -1 7 18000 -17.780 0.246 403535.2
20100509 0.3250 16.84 20.98 8 -1 7 18000 -17.642 0.246 403518.7
20100509 0.3417 16.90 20.98 8 -1 7 18000 -17.503 0.246 403502.2
20100509 0.3583 16.96 20.98 8 -1 7 18000 -17.364 0.246 403485.6
20100509 0.3750 17.02 20.98 8 -1 7 18000 -17.224 0.246 403469.0
20100509 0.3917 17.07 20.98 8 -1 7 18000 -17.085 0.246 403452.4
20100509 0.4083 17.18 20.98 8 -1 7 18000 -16.945 0.246 403435.7
20100509 0.4250 17.28 20.98 8 -1 7 18000 -16.805 0.246 403419.0
20100509 0.4417 17.39 20.98 8 -1 7 18000 -16.665 0.246 403402.3
20100509 0.4583 17.46 20.98 8 -1 7 18000 -16.524 0.246 403385.5
20100509 0.4750 17.54 20.97 8 -1 7 18000 -16.384 0.245 403368.7
20100509 0.4917 17.66 20.94 8 -1 7 18000 -16.243 0.245 403351.9
20100509 0.5083 17.80 20.92 7 -1 7 15000 -16.102 0.245 403335.0
20100509 0.5250 17.94 20.90 7 -1 7 15000 -15.961 0.245 403318.1
20100509 0.5417 18.10 20.88 7 -1 7 15000 -15.820 0.245 403301.2
20100509 0.5583 18.24 20.85 7 -1 7 15000 -15.678 0.245 403284.2
20100509 0.5750 18.35 20.83 7 -1 7 15000 -15.537 0.245 403267.3
20100509 0.5917 18.42 20.81 7 -1 7 15000 -15.395 0.245 403250.2
20100509 0.6083 18.44 20.80 7 -1 7 15000 -15.253 0.245 403233.2
20100509 0.6250 18.46 20.80 7 -1 7 15000 -15.110 0.245 403216.1
20100509 0.6417 18.47 20.80 7 -1 7 15000 -14.968 0.245 403199.0
20100509 0.6583 18.45 20.78 7 -1 7 15000 -14.825 0.245 403181.9
20100509 0.6750 18.45 20.73 7 -1 7 15000 -14.683 0.245 403164.7
20100509 0.6917 18.44 20.68 7 -1 7 15000 -14.540 0.245 403147.5
20100509 0.7083 18.43 20.62 7 -1 7 15000 -14.397 0.245 403130.3
20100509 0.7250 18.42 20.57 7 -1 7 15000 -14.253 0.245 403113.1
20100509 0.7417 18.37 20.54 7 -1 7 15000 -14.110 0.245 403095.8
20100509 0.7583 18.29 20.49 7 -1 7 15000 -13.966 0.244 403078.5
20100509 0.7750 18.22 20.45 7 -1 7 15000 -13.823 0.244 403061.2
20100509 0.7917 18.16 20.39 7 -1 7 15000 -13.679 0.244 403043.8
20100509 0.8083 18.06 20.27 7 -1 7 15000 -13.535 0.244 403026.5
20100509 0.8250 17.94 20.16 7 -1 7 15000 -13.391 0.244 403009.1
20100509 0.8417 17.85 20.07 7 -1 7 15000 -13.246 0.244 402991.6
20100509 0.8583 17.76 20.02 7 -1 7 15000 -13.102 0.244 402974.2
20100509 0.8750 17.66 20.02 7 -1 7 15000 -12.957 0.244 402956.7
20100509 0.8917 17.61 20.05 7 -1 7 15000 -12.812 0.244 402939.2
20100509 0.9083 17.49 20.08 7 -1 7 15000 -12.668 0.244 402921.7
20100509 0.9250 17.41 20.06 7 -1 7 15000 -12.522 0.244 402904.1
20100509 0.9417 17.25 20.07 7 -1 7 15000 -12.377 0.244 402886.5
20100509 0.9583 17.18 20.14 7 -1 7 15000 -12.232 0.244 402868.9
20100509 0.9750 17.13 20.26 7 -1 7 15000 -12.086 0.244 402851.3
20100509 0.9917 17.05 20.33 7 -1 7 15000 -11.941 0.244 402833.7
20100509 -0.9917 16.21 19.39 8 0 7 15000 -27.313 0.171 401803.7
20100509 -0.9750 16.15 19.41 8 0 7 15000 -27.221 0.171 401792.2
20100509 -0.9583 16.21 19.44 8 0 7 15000 -27.128 0.171 401780.7
20100509 -0.9417 16.13 19.47 8 0 7 15000 -27.035 0.171 401769.1
20100509 -0.9250 16.18 19.51 8 0 7 15000 -26.941 0.171 401757.4
20100509 -0.9083 16.13 19.55 8 0 7 15000 -26.847 0.171 401745.7
20100509 -0.8917 16.18 19.59 8 0 7 15000 -26.753 0.171 401733.9
20100509 -0.8750 16.18 19.61 8 0 7 15000 -26.658 0.171 401722.1
20100509 -0.8583 16.13 19.62 8 0 7 15000 -26.562 0.171 401710.2
20100509 -0.8417 16.20 19.61 8 0 7 15000 -26.466 0.171 401698.3
20100509 -0.8250 16.13 19.59 8 0 7 15000 -26.369 0.171 401686.3
20100509 -0.8083 16.14 19.58 8 0 7 15000 -26.272 0.171 401674.2
20100509 -0.7917 16.15 19.56 8 0 7 15000 -26.175 0.171 401662.1
20100509 -0.7750 16.13 19.54 8 0 7 15000 -26.077 0.171 401649.9
20100509 -0.7583 16.14 19.53 8 0 7 15000 -25.978 0.171 401637.7
20100509 -0.7417 16.18 19.51 8 0 7 15000 -25.879 0.171 401625.4
20100509 -0.7250 16.17 19.51 8 0 7 15000 -25.780 0.170 401613.1
20100509 -0.7083 16.19 19.48 8 0 7 15000 -25.680 0.170 401600.7
20100509 -0.6917 16.20 19.47 8 0 7 15000 -25.579 0.170 401588.2
20100509 -0.6750 16.17 19.47 8 0 7 15000 -25.478 0.170 401575.7
20100509 -0.6583 16.20 19.47 8 0 7 15000 -25.377 0.170 401563.1
20100509 -0.6417 16.22 19.47 8 0 7 15000 -25.275 0.170 401550.5
20100509 -0.6250 16.23 19.49 8 0 7 15000 -25.173 0.170 401537.9
20100509 -0.6083 16.24 19.51 8 0 7 15000 -25.070 0.170 401525.1
20100509 -0.5917 16.29 19.50 8 0 7 15000 -24.967 0.170 401512.3
20100509 -0.5750 16.29 19.50 8 0 7 15000 -24.864 0.170 401499.5
20100509 -0.5583 16.31 19.51 8 0 7 15000 -24.760 0.170 401486.6
20100509 -0.5417 16.30 19.48 8 0 7 15000 -24.655 0.170 401473.6
20100509 -0.5250 16.30 19.47 8 0 7 15000 -24.550 0.170 401460.6
20100509 -0.5083 16.26 19.47 8 0 7 15000 -24.445 0.170 401447.6
20100509 -0.4917 16.28 19.47 8 0 7 11000 -24.339 0.170 401434.5
20100509 -0.4750 16.27 19.47 8 0 7 11000 -24.233 0.170 401421.3
20100509 -0.4583 16.27 19.47 8 0 7 11000 -24.126 0.170 401408.1
20100509 -0.4417 16.24 19.46 8 0 7 11000 -24.019 0.170 401394.8
20100509 -0.4250 16.20 19.47 8 0 7 11000 -23.911 0.170 401381.5
20100509 -0.4083 16.20 19.48 8 0 7 11000 -23.803 0.170 401368.1
20100509 -0.3917 16.15 19.51 8 0 7 11000 -23.695 0.169 401354.7
20100509 -0.3750 16.13 19.53 8 0 7 11000 -23.586 0.169 401341.2
20100509 -0.3583 16.14 19.53 8 0 7 11000 -23.477 0.169 401327.7
20100509 -0.3417 16.14 19.53 8 0 7 11000 -23.367 0.169 401314.1
20100509 -0.3250 16.18 19.54 8 0 7 11000 -23.257 0.169 401300.4
20100509 -0.3083 16.20 19.53 8 0 7 11000 -23.147 0.169 401286.7
20100509 -0.2917 16.21 19.52 8 0 7 11000 -23.036 0.169 401273.0
20100509 -0.2750 16.19 19.51 8 0 7 11000 -22.925 0.169 401259.2
20100509 -0.2583 16.23 19.51 8 0 7 11000 -22.813 0.169 401245.4
20100509 -0.2417 16.20 19.51 8 0 7 11000 -22.701 0.169 401231.5
20100509 -0.2250 16.22 19.53 8 0 7 11000 -22.588 0.169 401217.5
20100509 -0.2083 16.26 19.53 8 0 7 11000 -22.476 0.169 401203.5
20100509 -0.1917 16.23 19.53 8 0 7 11000 -22.362 0.169 401189.5
20100509 -0.1750 16.23 19.53 8 0 7 11000 -22.249 0.169 401175.4
20100509 -0.1583 16.27 19.51 8 0 7 11000 -22.135 0.169 401161.2
20100509 -0.1417 16.31 19.50 8 0 7 11000 -22.020 0.169 401147.0
20100509 -0.1250 16.25 19.51 8 0 7 11000 -21.905 0.169 401132.8
20100509 -0.1083 16.27 19.51 8 0 7 11000 -21.790 0.169 401118.5
20100509 -0.0917 16.26 19.51 8 0 7 11000 -21.675 0.169 401104.1
20100509 -0.0750 16.25 19.50 8 0 7 11000 -21.559 0.168 401089.8
20100509 -0.0583 16.26 19.50 8 0 7 11000 -21.442 0.168 401075.3
20100509 -0.0417 16.26 19.49 8 0 7 11000 -21.326 0.168 401060.8
20100509 -0.0250 16.25 19.50 8 0 7 11000 -21.209 0.168 401046.3
20100509 -0.0083 16.26 19.51 8 0 7 11000 -21.091 0.168 401031.7
20100510 0.0083 16.26 19.50 8 0 7 11000 -20.974 0.168 401017.1
20100510 0.0250 16.27 19.51 8 0 7 11000 -20.855 0.168 401002.4
20100510 0.0417 16.26 19.50 8 0 7 11000 -20.737 0.168 400987.6
20100510 0.0583 16.29 19.52 8 0 7 11000 -20.618 0.168 400972.9
20100510 0.0750 16.29 19.51 8 0 7 11000 -20.499 0.168 400958.0
20100510 0.0917 16.30 19.53 8 0 7 11000 -20.379 0.168 400943.2
20100510 0.1083 16.30 19.53 8 0 7 11000 -20.259 0.168 400928.3
20100510 0.1250 16.30 19.54 8 0 7 11000 -20.139 0.168 400913.3
20100510 0.1417 16.30 19.57 8 0 7 11000 -20.018 0.168 400898.3
20100510 0.1583 16.33 19.57 8 0 7 11000 -19.898 0.168 400883.2
20100510 0.1750 16.35 19.57 8 0 7 11000 -19.776 0.168 400868.1
20100510 0.1917 16.39 19.57 8 0 7 11000 -19.655 0.168 400853.0
20100510 0.2083 16.40 19.57 8 0 7 11000 -19.533 0.168 400837.8
20100510 0.2250 16.39 19.57 8 0 7 11000 -19.410 0.168 400822.5
20100510 0.2417 16.42 19.57 8 0 7 11000 -19.288 0.168 400807.3
20100510 0.2583 16.40 19.57 8 0 7 11000 -19.165 0.167 400791.9
20100510 0.2750 16.42 19.58 8 0 7 11000 -19.041 0.167 400776.6
20100510 0.2917 16.42 19.59 8 0 7 11000 -18.918 0.167 400761.1
20100510 0.3083 16.45 19.62 8 0 7 11000 -18.794 0.167 400745.7
20100510 0.3250 16.43 19.67 8 0 7 11000 -18.670 0.167 400730.2
20100510 0.3417 16.44 19.71 8 0 7 11000 -18.545 0.167 400714.6
20100510 0.3583 16.44 19.75 8 0 7 11000 -18.420 0.167 400699.0
20100510 0.3750 16.43 19.78 8 0 7 11000 -18.295 0.167 400683.4
20100510 0.3917 16.46 19.80 8 0 7 11000 -18.169 0.167 400667.7
20100510 0.4083 16.44 19.80 8 0 7 11000 -18.044 0.167 400652.0
20100510 0.4250 16.44 19.79 8 0 7 11000 -17.917 0.167 400636.3
20100510 0.4417 16.45 19.79 8 0 7 11000 -17.791 0.167 400620.5
20100510 0.4583 16.47 19.78 8 0 7 11000 -17.664 0.167 400604.6
20100510 0.4750 16.45 19.78 8 0 7 11000 -17.537 0.167 400588.7
20100510 0.4917 16.45 19.74 8 0 7 11000 -17.410 0.167 400572.8
20100510 0.5083 16.41 19.72 8 0 7 15000 -17.282 0.167 400556.8
20100510 0.5250 16.40 19.70 8 0 7 15000 -17.154 0.167 400540.8
20100510 0.5417 16.39 19.70 8 0 7 15000 -17.026 0.167 400524.8
20100510 0.5583 16.44 19.69 8 0 7 15000 -16.898 0.167 400508.7
20100510 0.5750 16.43 19.67 8 0 7 15000 -16.769 0.166 400492.6
20100510 0.5917 16.42 19.66 8 0 7 15000 -16.640 0.166 400476.4
20100510 0.6083 16.41 19.63 8 0 7 15000 -16.510 0.166 400460.2
20100510 0.6250 16.41 19.60 8 0 7 15000 -16.381 0.166 400443.9
20100510 0.6417 16.40 19.57 8 0 7 15000 -16.251 0.166 400427.6
20100510 0.6583 16.43 19.54 8 0 7 15000 -16.121 0.166 400411.3
20100510 0.6750 16.43 19.54 8 0 7 15000 -15.990 0.166 400394.9
20100510 0.6917 16.48 19.52 8 0 7 15000 -15.859 0.166 400378.5
20100510 0.7083 16.48 19.51 8 0 7 15000 -15.728 0.166 400362.1
20100510 0.7250 16.47 19.50 8 0 7 15000 -15.597 0.166 400345.6
20100510 0.7417 16.48 19.50 8 0 7 15000 -15.465 0.166 400329.1
20100510 0.7583 16.48 19.47 8 0 7 15000 -15.334 0.166 400312.5
20100510 0.7750 16.48 19.47 8 0 7 15000 -15.202 0.166 400296.0
20100510 0.7917 16.43 19.47 8 0 7 15000 -15.069 0.166 400279.3
20100510 0.8083 16.39 19.44 8 0 7 15000 -14.937 0.166 400262.7
20100510 0.8250 16.38 19.43 8 0 7 15000 -14.804 0.166 400246.0
20100510 0.8417 16.41 19.43 8 0 7 15000 -14.671 0.166 400229.2
20100510 0.8583 16.40 19.44 8 0 7 15000 -14.537 0.166 400212.4
20100510 0.8750 16.43 19.43 8 0 7 15000 -14.404 0.166 400195.6
20100510 0.8917 16.43 19.43 8 0 7 15000 -14.270 0.166 400178.8
20100510 0.9083 16.41 19.44 8 0 7 15000 -14.136 0.165 400161.9
20100510 0.9250 16.39 19.43 8 0 7 15000 -14.001 0.165 400145.0
20100510 0.9417 16.38 19.43 8 0 7 15000 -13.867 0.165 400128.0
20100510 0.9583 16.39 19.43 8 0 7 15000 -13.732 0.165 400111.0
20100510 0.9750 16.48 19.43 8 0 7 15000 -13.597 0.165 400094.0
20100510 -0.9750 18.51 20.89 3 -2 6 20000 -25.718 0.103 398016.9
20100510 -0.9583 18.52 20.88 3 -2 6 20000 -25.654 0.103 398007.6
20100510 -0.9417 18.52 20.88 3 -2 6 20000 -25.588 0.103 397998.2
20100510 -0.9250 18.52 20.88 3 -2 6 20000 -25.522 0.103 397988.8
20100510 -0.9083 18.53 20.88 3 -2 6 20000 -25.455 0.103 397979.3
20100510 -0.8917 18.52 20.88 3 -2 6 20000 -25.388 0.103 397969.7
20100510 -0.8750 18.53 20.89 3 -2 6 20000 -25.320 0.103 397960.1
20100510 -0.8417 18.53 20.90 3 -2 6 20000 -25.182 0.103 397940.7
20100510 -0.8250 18.53 20.90 3 -2 6 20000 -25.113 0.103 397930.9
20100510 -0.7750 18.50 20.88 3 -2 6 20000 -24.900 0.103 397901.1
20100510 -0.7583 18.50 20.89 3 -2 6 20000 -24.828 0.103 397891.1
20100510 -0.7417 18.49 20.87 3 -2 6 20000 -24.756 0.103 397880.9
20100510 -0.7250 18.50 20.87 3 -2 6 20000 -24.683 0.103 397870.8
20100510 -0.7083 18.50 20.85 3 -2 6 20000 -24.609 0.103 397860.5
20100510 -0.6917 18.50 20.85 3 -2 6 20000 -24.535 0.102 397850.2
20100510 -0.6750 18.44 20.85 3 -2 6 20000 -24.461 0.102 397839.9
20100510 -0.6583 18.44 20.84 3 -2 6 20000 -24.385 0.102 397829.5
20100510 -0.6417 18.45 20.84 3 -2 6 20000 -24.309 0.102 397819.0
20100510 -0.6250 18.44 20.85 3 -2 6 20000 -24.233 0.102 397808.4
20100510 -0.6083 18.44 20.84 3 -2 6 20000 -24.156 0.102 397797.8
20100510 -0.5917 18.45 20.84 3 -2 6 20000 -24.079 0.102 397787.2
20100510 -0.5750 18.45 20.84 3 -2 6 20000 -24.001 0.102 397776.5
20100510 -0.5583 18.45 20.84 3 -2 6 20000 -23.922 0.102 397765.7
20100510 -0.5417 18.45 20.85 3 -2 6 20000 -23.843 0.102 397754.8
20100510 -0.5250 18.48 20.85 3 -2 6 20000 -23.764 0.102 397743.9
20100510 -0.5083 18.49 20.84 3 -2 6 20000 -23.684 0.102 397733.0
20100510 -0.4917 18.50 20.83 1 -2 6 20000 -23.603 0.102 397721.9
20100510 -0.4750 18.51 20.83 1 -2 6 20000 -23.522 0.102 397710.9
20100510 -0.4583 18.52 20.81 1 -2 6 20000 -23.440 0.102 397699.7
20100510 -0.4417 18.53 20.78 1 -2 6 20000 -23.358 0.102 397688.5
20100510 -0.4250 18.53 20.74 1 -2 6 20000 -23.275 0.102 397677.2
20100510 -0.4083 18.53 20.69 1 -2 6 20000 -23.192 0.102 397665.9
20100510 -0.3917 18.53 20.64 1 -2 6 20000 -23.108 0.102 397654.6
20100510 -0.3750 18.53 20.61 1 -2 6 20000 -23.024 0.102 397643.1
20100510 -0.3583 18.57 20.58 1 -2 6 20000 -22.939 0.102 397631.6
20100510 -0.3417 18.57 20.55 1 -2 6 20000 -22.853 0.102 397620.1
20100510 -0.3250 18.57 20.51 1 -2 6 20000 -22.768 0.102 397608.4
20100510 -0.3083 18.59 20.47 1 -2 6 20000 -22.681 0.102 397596.8
20100510 -0.2917 18.57 20.46 1 -2 6 20000 -22.594 0.101 397585.0
20100510 -0.2750 18.57 20.49 1 -2 6 20000 -22.507 0.101 397573.3
20100510 -0.2583 18.58 20.53 1 -2 6 20000 -22.419 0.101 397561.4
20100510 -0.2417 18.58 20.56 1 -2 6 20000 -22.331 0.101 397549.5
20100510 -0.2250 18.57 20.61 1 -2 6 20000 -22.242 0.101 397537.6
20100510 -0.2083 18.57 20.66 1 -2 6 20000 -22.153 0.101 397525.5
20100510 -0.1917 18.57 20.76 1 -2 6 20000 -22.063 0.101 397513.5
20100510 -0.1750 18.58 20.81 1 -2 6 20000 -21.972 0.101 397501.3
20100510 -0.1583 18.58 20.84 1 -2 6 20000 -21.882 0.101 397489.1
20100510 -0.1417 18.57 20.84 1 -2 6 20000 -21.790 0.101 397476.9
20100510 -0.1250 18.57 20.84 1 -2 6 20000 -21.698 0.101 397464.6
20100510 -0.1083 18.57 20.84 1 -2 6 20000 -21.606 0.101 397452.2
20100510 -0.0917 18.57 20.83 1 -2 6 20000 -21.513 0.101 397439.8
20100510 -0.0750 18.58 20.83 1 -2 6 20000 -21.420 0.101 397427.4
20100510 -0.0583 18.59 20.83 1 -2 6 20000 -21.326 0.101 397414.8
20100510 -0.0417 18.58 20.83 1 -2 6 20000 -21.232 0.101 397402.3
20100510 -0.0250 18.58 20.81 1 -2 6 20000 -21.138 0.101 397389.6
20100510 -0.0083 18.57 20.78 1 -2 6 20000 -21.043 0.101 397376.9
20100511 0.0083 18.58 20.72 1 0 6 20000 -20.947 0.101 397364.2
20100511 0.0250 18.58 20.67 1 0 6 20000 -20.851 0.101 397351.4
20100511 0.0417 18.58 20.65 1 0 6 20000 -20.754 0.101 397338.5
20100511 0.0583 18.58 20.67 1 0 6 20000 -20.657 0.101 397325.6
20100511 0.0750 18.59 20.70 1 0 6 20000 -20.560 0.101 397312.7
20100511 0.0917 18.59 20.76 1 0 6 20000 -20.462 0.101 397299.6
20100511 0.1083 18.59 20.81 1 0 6 20000 -20.364 0.100 397286.6
20100511 0.1250 18.60 20.85 1 0 6 20000 -20.265 0.100 397273.4
20100511 0.1417 18.60 20.88 1 0 6 20000 -20.166 0.100 397260.3
20100511 0.1750 18.59 20.89 1 0 6 20000 -19.966 0.100 397233.7
20100511 0.2083 18.59 20.88 1 0 6 20000 -19.765 0.100 397207.0
20100511 0.2250 18.59 20.89 1 0 6 20000 -19.663 0.100 397193.6
20100511 0.2417 18.62 20.88 1 0 6 20000 -19.561 0.100 397180.1
20100511 0.2583 18.59 20.87 1 0 6 20000 -19.459 0.100 397166.5
20100511 0.2750 18.59 20.85 1 0 6 20000 -19.356 0.100 397152.9
20100511 0.2917 18.57 20.84 1 0 6 20000 -19.253 0.100 397139.2
20100511 0.3083 18.58 20.82 1 0 6 20000 -19.150 0.100 397125.5
20100511 0.3250 18.58 20.82 1 0 6 20000 -19.046 0.100 397111.8
20100511 0.3417 18.58 20.83 1 0 6 20000 -18.941 0.100 397098.0
20100511 0.3583 18.57 20.85 1 0 6 20000 -18.836 0.100 397084.1
20100511 0.3750 18.58 20.86 1 0 6 20000 -18.731 0.100 397070.2
20100511 0.3917 18.59 20.87 1 0 6 20000 -18.625 0.100 397056.2
20100511 0.4083 18.59 20.88 1 0 6 20000 -18.519 0.100 397042.2
20100511 0.4250 18.59 20.89 1 0 6 20000 -18.413 0.100 397028.1
20100511 0.4417 18.59 20.89 1 0 6 20000 -18.306 0.100 397014.0
20100511 0.4583 18.59 20.88 1 0 6 20000 -18.199 0.100 396999.9
20100511 0.4750 18.58 20.88 1 0 6 20000 -18.091 0.100 396985.7
20100511 0.4917 18.58 20.88 1 0 6 20000 -17.983 0.099 396971.4
20100511 0.5083 18.58 20.88 1 0 6 20000 -17.874 0.099 396957.1
20100511 0.5250 18.58 20.88 1 0 6 20000 -17.765 0.099 396942.7
20100511 0.5417 18.58 20.88 1 0 6 20000 -17.656 0.099 396928.3
20100511 0.5583 18.58 20.88 1 0 6 20000 -17.546 0.099 396913.8
20100511 0.5750 18.58 20.88 1 0 6 20000 -17.436 0.099 396899.3
20100511 0.5917 18.58 20.89 1 0 6 20000 -17.326 0.099 396884.8
20100511 0.6083 18.57 20.88 1 0 6 20000 -17.215 0.099 396870.2
20100511 0.6250 18.58 20.87 1 0 6 20000 -17.104 0.099 396855.5
20100511 0.6417 18.58 20.88 1 0 6 20000 -16.992 0.099 396840.8
20100511 0.6583 18.58 20.87 1 0 6 20000 -16.880 0.099 396826.0
20100511 0.6750 18.58 20.87 1 0 6 20000 -16.768 0.099 396811.2
20100511 0.6917 18.58 20.87 1 0 6 20000 -16.655 0.099 396796.4
20100511 0.7083 18.58 20.87 1 0 6 20000 -16.542 0.099 396781.5
20100511 0.7250 18.57 20.88 1 0 6 20000 -16.428 0.099 396766.6
20100511 0.7417 18.58 20.87 1 0 6 20000 -16.315 0.099 396751.6
20100511 0.7583 18.56 20.88 1 0 6 20000 -16.200 0.099 396736.5
20100511 0.7750 18.54 20.89 1 0 6 20000 -16.086 0.099 396721.5
20100511 0.7917 18.53 20.88 1 0 6 20000 -15.971 0.099 396706.3
20100511 0.8083 18.52 20.88 1 0 6 20000 -15.855 0.099 396691.2
20100511 0.8250 18.52 20.89 1 0 6 20000 -15.740 0.099 396676.0
20100511 0.8417 18.53 20.89 1 0 6 20000 -15.624 0.099 396660.7
20100511 0.8583 18.53 20.88 1 0 6 20000 -15.507 0.099 396645.4
20100511 0.8750 18.52 20.89 1 0 6 20000 -15.391 0.099 396630.0
20100511 0.8917 18.52 20.89 1 0 6 20000 -15.274 0.098 396614.6
20100511 0.9083 18.53 20.88 1 0 6 20000 -15.156 0.098 396599.2
20100511 0.9250 18.54 20.88 1 0 6 20000 -15.038 0.098 396583.7
20100511 0.9417 18.54 20.88 1 0 6 20000 -14.920 0.098 396568.2
20100511 0.9583 18.54 20.88 1 0 6 20000 -14.802 0.098 396552.6
20100511 0.9750 18.53 20.89 1 0 6 20000 -14.683 0.098 396537.0
20100511 0.9917 18.52 20.89 1 0 6 20000 -14.564 0.098 396521.3
20100511 -0.9917 16.72 19.79 6 1 5 20000 -23.244 0.050 393658.2
20100511 -0.9750 16.70 19.67 6 1 5 20000 -23.210 0.050 393651.7
20100511 -0.9583 16.69 19.64 6 1 5 20000 -23.175 0.050 393645.2
20100511 -0.9417 16.64 19.63 6 1 5 20000 -23.140 0.050 393638.6
20100511 -0.9250 16.60 19.65 6 1 5 20000 -23.104 0.050 393632.0
20100511 -0.9083 16.53 19.63 6 1 5 20000 -23.068 0.050 393625.3
20100511 -0.8917 16.50 19.70 6 1 5 20000 -23.031 0.050 393618.5
20100511 -0.8750 16.51 19.75 6 1 5 20000 -22.993 0.050 393611.7
20100511 -0.8583 16.46 19.82 6 1 5 20000 -22.955 0.050 393604.8
20100511 -0.8417 16.44 19.82 6 1 5 20000 -22.916 0.050 393597.8
20100511 -0.8250 16.46 19.86 6 1 5 20000 -22.877 0.050 393590.8
20100511 -0.8083 16.44 19.78 6 1 5 20000 -22.837 0.050 393583.7
20100511 -0.7917 16.41 19.92 6 1 5 20000 -22.796 0.049 393576.5
20100511 -0.7750 16.36 19.96 6 1 5 20000 -22.755 0.049 393569.3
20100511 -0.7583 16.33 20.02 6 1 5 20000 -22.713 0.049 393562.0
20100511 -0.7417 16.30 20.05 6 1 5 20000 -22.670 0.049 393554.7
20100511 -0.7250 16.25 19.94 6 1 5 20000 -22.627 0.049 393547.2
20100511 -0.7083 16.22 19.99 6 1 5 20000 -22.584 0.049 393539.7
20100511 -0.6917 16.25 19.96 6 1 5 20000 -22.539 0.049 393532.2
20100511 -0.6750 16.31 19.75 6 1 5 20000 -22.494 0.049 393524.6
20100511 -0.6583 16.31 19.87 6 1 5 20000 -22.449 0.049 393516.9
20100511 -0.6417 16.36 19.75 6 1 5 20000 -22.402 0.049 393509.2
20100511 -0.6250 16.42 19.76 6 1 5 20000 -22.356 0.049 393501.4
20100511 -0.6083 16.46 19.71 6 1 5 20000 -22.308 0.049 393493.5
20100511 -0.5917 16.52 19.72 6 1 5 20000 -22.260 0.049 393485.6
20100511 -0.5750 16.45 19.75 6 1 5 20000 -22.212 0.049 393477.6
20100511 -0.5583 16.32 19.76 6 1 5 20000 -22.163 0.049 393469.5
20100511 -0.5417 16.33 19.78 6 1 5 20000 -22.113 0.049 393461.4
20100511 -0.5250 16.42 19.78 6 1 5 20000 -22.063 0.049 393453.2
20100511 -0.5083 16.47 19.76 6 1 5 20000 -22.012 0.049 393444.9
20100511 -0.4917 16.52 19.73 7 1 5 12000 -21.960 0.049 393436.6
20100511 -0.4750 16.64 19.72 7 1 5 12000 -21.908 0.049 393428.2
20100511 -0.4583 16.91 19.70 7 1 5 12000 -21.855 0.049 393419.8
20100511 -0.4417 17.03 19.67 7 1 5 12000 -21.802 0.049 393411.3
20100511 -0.4250 17.09 19.65 7 1 5 12000 -21.748 0.049 393402.7
20100511 -0.4083 17.07 19.63 7 1 5 12000 -21.694 0.049 393394.1
20100511 -0.3917 17.03 19.47 7 1 5 12000 -21.638 0.049 393385.4
20100511 -0.3750 16.98 19.60 7 1 5 12000 -21.583 0.049 393376.6
20100511 -0.3583 16.99 19.58 7 1 5 12000 -21.527 0.049 393367.8
20100511 -0.3417 17.02 19.58 7 1 5 12000 -21.470 0.049 393358.9
20100511 -0.3250 17.03 19.58 7 1 5 12000 -21.412 0.049 393350.0
20100511 -0.3083 16.92 19.61 7 1 5 12000 -21.354 0.049 393341.0
20100511 -0.2917 16.84 19.63 7 1 5 12000 -21.296 0.049 393331.9
20100511 -0.2750 16.86 19.65 7 1 5 12000 -21.237 0.049 393322.8
20100511 -0.2583 16.94 19.67 7 1 5 12000 -21.177 0.048 393313.6
20100511 -0.2417 17.05 19.66 7 1 5 12000 -21.117 0.048 393304.3
20100511 -0.2250 17.18 19.78 7 1 5 12000 -21.056 0.048 393295.0
20100511 -0.2083 17.19 19.82 7 1 5 12000 -20.995 0.048 393285.6
20100511 -0.1917 17.12 19.83 7 1 5 12000 -20.933 0.048 393276.2
20100511 -0.1750 17.02 19.81 7 1 5 12000 -20.870 0.048 393266.7
20100511 -0.1583 17.02 19.75 7 1 5 12000 -20.807 0.048 393257.1
20100511 -0.1417 17.00 19.76 7 1 5 12000 -20.744 0.048 393247.5
20100511 -0.1250 17.08 19.77 7 1 5 12000 -20.680 0.048 393237.8
20100511 -0.1083 17.20 19.71 7 1 5 12000 -20.615 0.048 393228.0
20100511 -0.0917 17.32 19.71 7 1 5 12000 -20.550 0.048 393218.2
20100511 -0.0750 17.40 19.67 7 1 5 12000 -20.484 0.048 393208.4
20100511 -0.0583 17.45 19.66 7 1 5 12000 -20.417 0.048 393198.4
20100511 -0.0417 17.44 19.62 7 1 5 12000 -20.351 0.048 393188.4
20100511 -0.0250 17.42 19.64 7 1 5 12000 -20.283 0.048 393178.4
20100511 -0.0083 17.42 19.65 7 1 5 12000 -20.215 0.048 393168.3
20100512 0.0083 17.44 19.67 7 0 5 12000 -20.146 0.048 393158.1
20100512 0.0250 17.54 19.71 7 0 5 12000 -20.077 0.048 393147.9
20100512 0.0417 17.61 19.70 7 0 5 12000 -20.008 0.048 393137.6
20100512 0.0583 17.76 19.72 7 0 5 12000 -19.938 0.048 393127.2
20100512 0.0750 17.79 19.69 7 0 5 12000 -19.867 0.048 393116.8
20100512 0.0917 17.78 19.67 7 0 5 12000 -19.796 0.048 393106.3
20100512 0.1083 17.81 19.66 7 0 5 12000 -19.724 0.048 393095.8
20100512 0.1250 17.82 19.63 7 0 5 12000 -19.651 0.048 393085.2
20100512 0.1417 17.76 19.62 7 0 5 12000 -19.579 0.048 393074.6
20100512 0.1583 17.86 19.66 7 0 5 12000 -19.505 0.048 393063.9
20100512 0.1750 17.90 19.68 7 0 5 12000 -19.431 0.048 393053.1
20100512 0.1917 17.87 19.72 7 0 5 12000 -19.357 0.048 393042.3
20100512 0.2083 17.82 19.71 7 0 5 12000 -19.282 0.048 393031.4
20100512 0.2250 17.82 19.68 7 0 5 12000 -19.207 0.048 393020.4
20100512 0.2417 17.89 19.66 7 0 5 12000 -19.131 0.048 393009.4
20100512 0.2583 17.90 19.63 7 0 5 12000 -19.054 0.048 392998.4
20100512 0.2750 17.93 19.65 7 0 5 12000 -18.977 0.048 392987.2
20100512 0.2917 17.92 19.62 7 0 5 12000 -18.900 0.047 392976.1
20100512 0.3083 17.81 19.64 7 0 5 12000 -18.822 0.047 392964.8
20100512 0.3250 17.63 19.64 7 0 5 12000 -18.743 0.047 392953.5
20100512 0.3417 17.60 19.64 7 0 5 12000 -18.664 0.047 392942.2
20100512 0.3583 17.70 19.66 7 0 5 12000 -18.585 0.047 392930.8
20100512 0.3750 17.80 19.64 7 0 5 12000 -18.504 0.047 392919.3
20100512 0.3917 17.88 19.64 7 0 5 12000 -18.424 0.047 392907.8
20100512 0.4083 17.91 19.63 7 0 5 12000 -18.343 0.047 392896.2
20100512 0.4250 17.90 19.63 7 0 5 12000 -18.261 0.047 392884.6
20100512 0.4417 17.82 19.63 7 0 5 12000 -18.179 0.047 392872.9
20100512 0.4583 17.79 19.64 7 0 5 12000 -18.097 0.047 392861.1
20100512 0.4750 17.76 19.66 7 0 5 12000 -18.014 0.047 392849.3
20100512 0.4917 17.67 19.66 7 0 5 12000 -17.930 0.047 392837.5
20100512 0.5083 17.55 19.68 7 0 5 10000 -17.846 0.047 392825.5
20100512 0.5250 17.44 19.69 7 0 5 10000 -17.762 0.047 392813.6
20100512 0.5417 17.68 19.68 7 0 5 10000 -17.677 0.047 392801.5
20100512 0.5583 17.83 19.70 7 0 5 10000 -17.591 0.047 392789.4
20100512 0.5750 17.85 19.73 7 0 5 10000 -17.505 0.047 392777.3
20100512 0.5917 17.80 19.75 7 0 5 10000 -17.419 0.047 392765.1
20100512 0.6083 17.82 19.78 7 0 5 10000 -17.332 0.047 392752.9
20100512 0.6250 17.72 19.79 7 0 5 10000 -17.245 0.047 392740.5
20100512 0.6417 17.63 19.80 7 0 5 10000 -17.157 0.047 392728.2
20100512 0.6583 17.38 19.79 7 0 5 10000 -17.069 0.047 392715.8
20100512 0.6750 17.21 19.79 7 0 5 10000 -16.980 0.047 392703.3
20100512 0.6917 17.00 19.81 7 0 5 10000 -16.891 0.047 392690.8
20100512 0.7083 16.76 19.90 7 0 5 10000 -16.801 0.047 392678.2
20100512 0.7250 16.94 19.76 7 0 5 10000 -16.711 0.047 392665.6
20100512 0.7417 17.32 19.84 7 0 5 10000 -16.620 0.047 392652.9
20100512 0.7583 17.55 19.93 7 0 5 10000 -16.529 0.047 392640.1
20100512 0.7750 17.33 19.94 7 0 5 10000 -16.437 0.047 392627.3
20100512 0.7917 16.81 19.91 7 0 5 10000 -16.345 0.047 392614.5
20100512 0.8083 17.03 19.91 7 0 5 10000 -16.253 0.047 392601.6
20100512 0.8250 17.16 19.91 7 0 5 10000 -16.160 0.047 392588.6
20100512 0.8417 17.00 19.93 7 0 5 10000 -16.067 0.046 392575.6
20100512 0.8583 16.96 19.93 7 0 5 10000 -15.973 0.046 392562.5
20100512 0.8750 16.93 19.92 7 0 5 10000 -15.879 0.046 392549.4
20100512 0.8917 17.02 19.91 7 0 5 10000 -15.784 0.046 392536.3
20100512 0.9083 16.99 19.83 7 0 5 10000 -15.689 0.046 392523.0
20100512 0.9250 16.94 19.93 7 0 5 10000 -15.593 0.046 392509.8
20100512 0.9417 17.17 19.95 7 0 5 10000 -15.497 0.046 392496.5
20100512 0.9583 17.11 19.93 7 0 5 10000 -15.401 0.046 392483.1
20100512 0.9750 16.97 19.87 7 0 5 10000 -15.304 0.046 392469.7
20100512 0.9917 16.92 19.88 7 0 5 10000 -15.207 0.046 392456.2
20100512 -0.9917 18.59 20.83 2 0 7 20000 -19.806 0.015 389017.3
20100512 -0.9750 18.59 20.83 2 0 7 20000 -19.804 0.014 389014.1
20100512 -0.9583 18.60 20.83 2 0 7 20000 -19.801 0.014 389010.8
20100512 -0.9417 18.59 20.83 2 0 7 20000 -19.797 0.014 389007.5
20100512 -0.9250 18.60 20.83 2 0 7 20000 -19.793 0.014 389004.1
20100512 -0.9083 18.60 20.85 2 0 7 20000 -19.789 0.014 389000.7
20100512 -0.8917 18.60 20.84 2 0 7 20000 -19.783 0.014 388997.1
20100512 -0.8750 18.59 20.85 2 0 7 20000 -19.777 0.014 388993.6
20100512 -0.8583 18.59 20.84 2 0 7 20000 -19.771 0.014 388989.9
20100512 -0.8417 18.60 20.84 2 0 7 20000 -19.764 0.014 388986.2
20100512 -0.8250 18.59 20.85 2 0 7 20000 -19.756 0.014 388982.4
20100512 -0.8083 18.60 20.85 2 0 7 20000 -19.748 0.014 388978.6
20100512 -0.7917 18.60 20.84 2 0 7 20000 -19.739 0.014 388974.6
20100512 -0.7750 18.60 20.84 2 0 7 20000 -19.729 0.014 388970.7
20100512 -0.7583 18.64 20.84 2 0 7 20000 -19.719 0.014 388966.6
20100512 -0.7417 18.63 20.84 2 0 7 20000 -19.708 0.014 388962.5
20100512 -0.7250 18.65 20.84 2 0 7 20000 -19.696 0.014 388958.4
20100512 -0.7083 18.68 20.84 2 0 7 20000 -19.684 0.014 388954.1
20100512 -0.6917 18.66 20.83 2 0 7 20000 -19.672 0.014 388949.8
20100512 -0.6750 18.67 20.83 2 0 7 20000 -19.658 0.014 388945.5
20100512 -0.6583 18.67 20.83 2 0 7 20000 -19.645 0.014 388941.0
20100512 -0.6417 18.67 20.82 2 0 7 20000 -19.630 0.014 388936.5
20100512 -0.6250 18.67 20.80 2 0 7 20000 -19.615 0.014 388932.0
20100512 -0.6083 18.67 20.80 2 0 7 20000 -19.599 0.014 388927.3
20100512 -0.5917 18.67 20.80 2 0 7 20000 -19.583 0.014 388922.7
20100512 -0.5750 18.69 20.78 2 0 7 20000 -19.566 0.014 388917.9
20100512 -0.5583 18.70 20.78 2 0 7 20000 -19.548 0.014 388913.1
20100512 -0.5417 18.70 20.78 2 0 7 20000 -19.530 0.014 388908.2
20100512 -0.5250 18.71 20.77 2 0 7 20000 -19.511 0.014 388903.2
20100512 -0.5083 18.71 20.75 2 0 7 20000 -19.492 0.014 388898.2
20100512 -0.4917 18.72 20.73 2 0 9 15000 -19.472 0.014 388893.2
20100512 -0.4750 18.73 20.74 2 0 9 15000 -19.451 0.014 388888.0
20100512 -0.4583 18.77 20.72 2 0 9 15000 -19.430 0.014 388882.8
20100512 -0.4417 18.77 20.71 2 0 9 15000 -19.408 0.014 388877.5
20100512 -0.4250 18.76 20.70 2 0 9 15000 -19.386 0.014 388872.2
20100512 -0.4083 18.77 20.68 2 0 9 15000 -19.363 0.014 388866.8
20100512 -0.3917 18.77 20.66 2 0 9 15000 -19.339 0.014 388861.3
20100512 -0.3750 18.76 20.65 2 0 9 15000 -19.315 0.014 388855.8
20100512 -0.3583 18.77 20.64 2 0 9 15000 -19.290 0.014 388850.2
20100512 -0.3417 18.77 20.63 2 0 9 15000 -19.264 0.014 388844.5
20100512 -0.3250 18.77 20.63 2 0 9 15000 -19.238 0.014 388838.8
20100512 -0.3083 18.78 20.62 2 0 9 15000 -19.211 0.014 388833.0
20100512 -0.2917 18.78 20.63 2 0 9 15000 -19.184 0.014 388827.2
20100512 -0.2750 18.78 20.63 2 0 9 15000 -19.156 0.014 388821.3
20100512 -0.2583 18.78 20.62 2 0 9 15000 -19.128 0.014 388815.3
20100512 -0.2417 18.78 20.62 2 0 9 15000 -19.099 0.014 388809.3
20100512 -0.2250 18.78 20.62 2 0 9 15000 -19.069 0.014 388803.2
20100512 -0.2083 18.78 20.61 2 0 9 15000 -19.039 0.014 388797.0
20100512 -0.1917 18.78 20.61 2 0 9 15000 -19.008 0.014 388790.7
20100512 -0.1750 18.78 20.60 2 0 9 15000 -18.976 0.014 388784.4
20100512 -0.1583 18.77 20.59 2 0 9 15000 -18.944 0.014 388778.1
20100512 -0.1417 18.77 20.58 2 0 9 15000 -18.912 0.014 388771.7
20100512 -0.1250 18.77 20.57 2 0 9 15000 -18.878 0.014 388765.2
20100512 -0.1083 18.78 20.56 2 0 9 15000 -18.845 0.014 388758.6
20100512 -0.0917 18.77 20.54 2 0 9 15000 -18.810 0.014 388752.0
20100512 -0.0750 18.77 20.53 2 0 9 15000 -18.775 0.014 388745.3
20100512 -0.0583 18.78 20.52 2 0 9 15000 -18.739 0.014 388738.6
20100512 -0.0417 18.78 20.51 2 0 9 15000 -18.703 0.014 388731.8
20100512 -0.0250 18.78 20.50 2 0 9 15000 -18.666 0.014 388724.9
20100512 -0.0083 18.78 20.48 2 0 9 15000 -18.629 0.013 388718.0
20100513 0.0083 18.78 20.48 2 0 9 15000 -18.591 0.013 388711.0
20100513 0.0250 18.78 20.47 2 0 9 15000 -18.553 0.013 388703.9
20100513 0.0417 18.78 20.46 2 0 9 15000 -18.513 0.013 388696.8
20100513 0.0583 18.78 20.45 2 0 9 15000 -18.474 0.013 388689.6
20100513 0.0750 18.78 20.45 2 0 9 15000 -18.433 0.013 388682.4
20100513 0.0917 18.78 20.45 2 0 9 15000 -18.392 0.013 388675.1
20100513 0.1083 18.79 20.45 2 0 9 15000 -18.351 0.013 388667.7
20100513 0.1250 18.80 20.47 2 0 9 15000 -18.309 0.013 388660.3
20100513 0.1417 18.82 20.45 2 0 9 15000 -18.266 0.013 388652.8
20100513 0.1583 18.82 20.45 2 0 9 15000 -18.223 0.013 388645.2
20100513 0.1750 18.83 20.46 2 0 9 15000 -18.179 0.013 388637.6
20100513 0.1917 18.83 20.47 2 0 9 15000 -18.135 0.013 388629.9
20100513 0.2083 18.83 20.48 2 0 9 15000 -18.090 0.013 388622.2
20100513 0.2250 18.84 20.49 2 0 9 15000 -18.044 0.013 388614.3
20100513 0.2417 18.84 20.51 2 0 9 15000 -17.998 0.013 388606.5
20100513 0.2583 18.85 20.52 2 0 9 15000 -17.952 0.013 388598.5
20100513 0.2750 18.88 20.53 2 0 9 15000 -17.905 0.013 388590.5
20100513 0.2917 18.87 20.55 2 0 9 15000 -17.857 0.013 388582.5
20100513 0.3083 18.88 20.56 2 0 9 15000 -17.808 0.013 388574.4
20100513 0.3250 18.89 20.57 2 0 9 15000 -17.760 0.013 388566.2
20100513 0.3417 18.89 20.58 2 0 9 15000 -17.710 0.013 388558.0
20100513 0.3583 18.89 20.60 2 0 9 15000 -17.660 0.013 388549.7
20100513 0.3750 18.89 20.61 2 0 9 15000 -17.609 0.013 388541.3
20100513 0.3917 18.89 20.62 2 0 9 15000 -17.558 0.013 388532.9
20100513 0.4083 18.89 20.63 2 0 9 15000 -17.507 0.013 388524.4
20100513 0.4250 18.89 20.64 2 0 9 15000 -17.454 0.013 388515.8
20100513 0.4583 18.90 20.67 2 0 9 15000 -17.348 0.013 388498.6
20100513 0.4750 18.90 20.68 2 0 9 15000 -17.294 0.013 388489.8
20100513 0.4917 18.91 20.70 2 0 9 15000 -17.240 0.013 388481.0
20100513 0.5083 18.91 20.70 2 0 9 12000 -17.185 0.013 388472.2
20100513 0.5250 18.90 20.70 2 0 9 12000 -17.129 0.013 388463.3
20100513 0.5417 18.90 20.72 2 0 9 12000 -17.073 0.013 388454.3
20100513 0.5583 18.90 20.72 2 0 9 12000 -17.016 0.013 388445.3
20100513 0.5750 18.90 20.73 2 0 9 12000 -16.959 0.013 388436.2
20100513 0.5917 18.90 20.73 2 0 9 12000 -16.901 0.013 388427.0
20100513 0.6083 18.90 20.73 2 0 9 12000 -16.843 0.013 388417.8
20100513 0.6250 18.90 20.74 2 0 9 12000 -16.784 0.013 388408.5
20100513 0.6417 18.90 20.75 2 0 9 12000 -16.725 0.013 388399.2
20100513 0.6583 18.93 20.76 2 0 9 12000 -16.665 0.013 388389.8
20100513 0.6750 18.93 20.77 2 0 9 12000 -16.604 0.013 388380.4
20100513 0.6917 18.93 20.78 2 0 9 12000 -16.543 0.013 388370.9
20100513 0.7083 18.93 20.79 2 0 9 12000 -16.482 0.013 388361.3
20100513 0.7250 18.93 20.79 2 0 9 12000 -16.420 0.013 388351.7
20100513 0.7417 18.94 20.80 2 0 9 12000 -16.357 0.013 388342.0
20100513 0.7583 18.94 20.82 2 0 9 12000 -16.294 0.013 388332.2
20100513 0.7750 18.94 20.83 2 0 9 12000 -16.230 0.013 388322.4
20100513 0.7917 18.94 20.84 2 0 9 12000 -16.166 0.013 388312.6
20100513 0.8083 18.94 20.85 2 0 9 12000 -16.101 0.013 388302.6
20100513 0.8250 18.94 20.86 2 0 9 12000 -16.036 0.013 388292.7
20100513 0.8417 18.95 20.85 2 0 9 12000 -15.970 0.013 388282.6
20100513 0.8583 18.95 20.87 2 0 9 12000 -15.904 0.013 388272.5
20100513 0.8750 18.95 20.88 2 0 9 12000 -15.837 0.013 388262.4
20100513 0.8917 18.94 20.89 2 0 9 12000 -15.770 0.013 388252.2
20100513 0.9083 18.94 20.90 2 0 9 12000 -15.702 0.013 388241.9
20100513 0.9250 18.93 20.90 2 0 9 12000 -15.634 0.013 388231.6
20100513 0.9417 18.93 20.90 2 0 9 12000 -15.565 0.013 388221.2
20100513 0.9583 18.94 20.91 2 0 9 12000 -15.495 0.013 388210.7
20100513 0.9750 18.90 20.91 2 0 9 12000 -15.426 0.013 388200.2
20100513 0.9917 18.91 20.91 2 0 9 12000 -15.355 0.012 388189.7
20100513 -0.9917 16.17 19.40 8 0 4 25000 -15.623 0.000 384415.7
20100513 -0.9750 16.21 19.40 8 0 4 25000 -15.652 0.000 384416.1
20100513 -0.9583 16.19 19.40 8 0 4 25000 -15.681 0.000 384416.4
20100513 -0.9417 16.21 19.40 8 0 4 25000 -15.709 0.000 384416.6
20100513 -0.9250 16.20 19.41 8 0 4 25000 -15.736 0.000 384416.8
20100513 -0.9083 16.18 19.43 8 0 4 25000 -15.763 0.000 384416.9
20100513 -0.8917 16.23 19.42 8 0 4 25000 -15.789 0.000 384416.9
20100513 -0.8750 16.21 19.42 8 0 4 25000 -15.815 0.000 384416.9
20100513 -0.8583 16.19 19.44 8 0 4 25000 -15.840 0.000 384416.9
20100513 -0.8417 16.29 19.43 8 0 4 25000 -15.864 0.000 384416.7
20100513 -0.8250 16.20 19.44 8 0 4 25000 -15.888 0.000 384416.5
20100513 -0.8083 16.19 19.43 8 0 4 25000 -15.912 0.000 384416.3
20100513 -0.7917 16.20 19.44 8 0 4 25000 -15.934 0.000 384415.9
20100513 -0.7750 16.22 19.43 8 0 4 25000 -15.956 0.000 384415.6
20100513 -0.7583 16.23 19.44 8 0 4 25000 -15.978 0.000 384415.1
20100513 -0.7417 16.21 19.43 8 0 4 25000 -15.999 0.000 384414.6
20100513 -0.7250 16.24 19.44 8 0 4 25000 -16.020 0.000 384414.0
20100513 -0.7083 16.20 19.43 8 0 4 25000 -16.039 0.000 384413.4
20100513 -0.6917 16.22 19.43 8 0 4 25000 -16.059 0.000 384412.7
20100513 -0.6750 16.22 19.43 8 0 4 25000 -16.077 0.000 384411.9
20100513 -0.6583 16.22 19.43 8 0 4 25000 -16.095 0.000 384411.1
20100513 -0.6417 16.22 19.43 8 0 4 25000 -16.113 0.000 384410.2
20100513 -0.6250 16.23 19.44 8 0 4 25000 -16.130 0.000 384409.3
20100513 -0.6083 16.24 19.35 8 0 4 25000 -16.146 0.000 384408.3
20100513 -0.5917 16.24 19.41 8 0 4 25000 -16.162 0.000 384407.2
20100513 -0.5750 16.24 19.49 8 0 4 25000 -16.177 0.000 384406.1
20100513 -0.5583 16.23 19.51 8 0 4 25000 -16.192 0.000 384404.8
20100513 -0.5417 16.23 19.54 8 0 4 25000 -16.206 0.000 384403.6
20100513 -0.5250 16.24 19.57 8 0 4 25000 -16.219 0.000 384402.3
20100513 -0.5083 16.25 19.57 8 0 4 25000 -16.232 0.000 384400.9
20100513 -0.4917 16.24 19.59 8 0 4 25000 -16.245 0.000 384399.4
20100513 -0.4583 16.33 19.57 8 0 4 25000 -16.267 0.000 384396.3
20100513 -0.4417 16.24 19.55 8 0 4 25000 -16.278 0.000 384394.7
20100513 -0.4250 16.25 19.52 8 0 4 25000 -16.288 0.000 384393.0
20100513 -0.4083 16.26 19.48 8 0 4 25000 -16.297 0.000 384391.2
20100513 -0.3917 16.25 19.44 8 0 4 25000 -16.306 0.000 384389.4
20100513 -0.3750 16.25 19.42 8 0 4 25000 -16.314 0.000 384387.5
20100513 -0.3583 16.24 19.40 8 0 4 25000 -16.321 0.000 384385.5
20100513 -0.3417 16.23 19.42 8 0 4 25000 -16.328 0.000 384383.5
20100513 -0.3250 16.24 19.40 8 0 4 25000 -16.335 0.000 384381.4
20100513 -0.3083 16.24 19.40 8 0 4 25000 -16.341 0.000 384379.3
20100513 -0.2917 16.26 19.45 8 0 4 25000 -16.346 0.000 384377.1
20100513 -0.2750 16.24 19.44 8 0 4 25000 -16.350 0.000 384374.8
20100513 -0.2583 16.27 19.44 8 0 4 25000 -16.355 0.000 384372.5
20100513 -0.2417 16.25 19.44 8 0 4 25000 -16.358 0.000 384370.1
20100513 -0.2250 16.24 19.47 8 0 4 25000 -16.361 0.000 384367.6
20100513 -0.2083 16.23 19.47 8 0 4 25000 -16.363 0.000 384365.1
20100513 -0.1917 16.26 19.51 8 0 4 25000 -16.365 0.000 384362.5
20100513 -0.1750 16.25 19.51 8 0 4 25000 -16.366 0.000 384359.8
20100513 -0.1583 16.29 19.51 8 0 4 25000 -16.366 0.000 384357.1
20100513 -0.1417 16.29 19.51 8 0 4 25000 -16.366 0.000 384354.3
20100513 -0.1250 16.33 19.49 8 0 4 25000 -16.366 0.000 384351.5
20100513 -0.1083 16.30 19.47 8 0 4 25000 -16.364 0.000 384348.6
20100513 -0.0917 16.30 19.47 8 0 4 25000 -16.362 0.000 384345.6
20100513 -0.0750 16.27 19.47 8 0 4 25000 -16.360 0.000 384342.6
20100513 -0.0583 16.29 19.47 8 0 4 25000 -16.357 0.000 384339.5
20100513 -0.0417 16.29 19.49 8 0 4 25000 -16.353 0.000 384336.3
20100513 -0.0250 16.31 19.47 8 0 4 25000 -16.349 0.000 384333.1
20100513 -0.0083 16.31 19.47 8 0 4 25000 -16.344 0.000 384329.8
20100514 0.0083 16.33 19.47 8 0 4 25000 -16.339 0.000 384326.5
20100514 0.0250 16.31 19.47 8 0 4 25000 -16.333 0.000 384323.1
20100514 0.0417 16.34 19.47 8 0 4 25000 -16.326 0.000 384319.6
20100514 0.0583 16.32 19.47 8 0 4 25000 -16.319 0.000 384316.1
20100514 0.0750 16.32 19.47 8 0 4 25000 -16.311 0.000 384312.5
20100514 0.0917 16.30 19.47 8 0 4 25000 -16.303 0.000 384308.8
20100514 0.1083 16.30 19.47 8 0 4 25000 -16.294 0.000 384305.1
20100514 0.1250 16.32 19.45 8 0 4 25000 -16.284 0.000 384301.3
20100514 0.1417 16.35 19.43 8 0 4 25000 -16.274 0.000 384297.4
20100514 0.1583 16.33 19.44 8 0 4 25000 -16.264 0.000 384293.5
20100514 0.1750 16.35 19.44 8 0 4 25000 -16.252 0.000 384289.5
20100514 0.1917 16.34 19.44 8 0 4 25000 -16.240 0.000 384285.5
20100514 0.2083 16.31 19.43 8 0 4 25000 -16.228 0.000 384281.4
20100514 0.2250 16.32 19.44 8 0 4 25000 -16.215 0.000 384277.2
20100514 0.2417 16.33 19.43 8 0 4 25000 -16.201 0.000 384273.0
20100514 0.2583 16.34 19.43 8 0 4 25000 -16.187 0.000 384268.7
20100514 0.2750 16.35 19.43 8 0 4 25000 -16.172 0.000 384264.3
20100514 0.2917 16.34 19.43 8 0 4 25000 -16.157 0.000 384259.9
20100514 0.3083 16.35 19.43 8 0 4 25000 -16.141 0.000 384255.4
20100514 0.3250 16.36 19.40 8 0 4 25000 -16.124 0.000 384250.9
20100514 0.3417 16.35 19.40 8 0 4 25000 -16.107 0.000 384246.3
20100514 0.3583 16.35 19.40 8 0 4 25000 -16.089 0.000 384241.6
20100514 0.3750 16.35 19.44 8 0 4 25000 -16.071 0.000 384236.8
20100514 0.3917 16.35 19.41 8 0 4 25000 -16.052 0.000 384232.1
20100514 0.4083 16.35 19.41 8 0 4 25000 -16.033 0.000 384227.2
20100514 0.4250 16.36 19.41 8 0 4 25000 -16.013 0.000 384222.3
20100514 0.4417 16.36 19.42 8 0 4 25000 -15.992 0.000 384217.3
20100514 0.4583 16.32 19.40 8 0 4 25000 -15.971 0.000 384212.2
20100514 0.4750 16.37 19.40 8 0 4 25000 -15.949 0.000 384207.1
20100514 0.4917 16.40 19.44 8 0 4 25000 -15.927 0.000 384201.9
20100514 0.5083 16.38 19.47 8 0 5 25000 -15.904 0.000 384196.7
20100514 0.5250 16.39 19.47 8 0 5 25000 -15.880 0.000 384191.4
20100514 0.5417 16.42 19.42 8 0 5 25000 -15.856 0.000 384186.1
20100514 0.5583 16.43 19.37 8 0 5 25000 -15.831 0.000 384180.6
20100514 0.5750 16.42 19.37 8 0 5 25000 -15.806 0.000 384175.1
20100514 0.5917 16.40 19.44 8 0 5 25000 -15.780 0.000 384169.6
20100514 0.6083 16.42 19.50 8 0 5 25000 -15.754 0.000 384164.0
20100514 0.6250 16.42 19.55 8 0 5 25000 -15.727 0.000 384158.3
20100514 0.6417 16.45 19.58 8 0 5 25000 -15.699 0.000 384152.6
20100514 0.6583 16.44 19.62 8 0 5 25000 -15.671 0.000 384146.8
20100514 0.6750 16.43 19.66 8 0 5 25000 -15.642 0.000 384140.9
20100514 0.6917 16.43 19.64 8 0 5 25000 -15.613 0.000 384135.0
20100514 0.7083 16.47 19.56 8 0 5 25000 -15.583 0.000 384129.0
20100514 0.7250 16.46 19.49 8 0 5 25000 -15.553 0.000 384123.0
20100514 0.7417 16.48 19.45 8 0 5 25000 -15.522 0.000 384116.9
20100514 0.7583 16.46 19.40 8 0 5 25000 -15.490 0.000 384110.7
20100514 0.7750 16.45 19.36 8 0 5 25000 -15.458 0.000 384104.5
20100514 0.7917 16.53 19.33 8 0 5 25000 -15.425 0.000 384098.2
20100514 0.8083 16.49 19.32 8 0 5 25000 -15.392 0.000 384091.8
20100514 0.8250 16.43 19.32 8 0 5 25000 -15.358 0.000 384085.4
20100514 0.8417 16.46 19.34 8 0 5 25000 -15.324 0.000 384079.0
20100514 0.8583 16.47 19.36 8 0 5 25000 -15.289 0.000 384072.4
20100514 0.8750 16.47 19.40 8 0 5 25000 -15.253 0.000 384065.8
20100514 0.8917 16.46 19.41 8 0 5 25000 -15.217 0.000 384059.2
20100514 0.9083 16.48 19.44 8 0 5 25000 -15.180 0.000 384052.4
20100514 0.9250 16.46 19.45 8 0 5 25000 -15.143 0.000 384045.7
20100514 0.9417 16.45 19.47 8 0 5 25000 -15.105 0.000 384038.8
20100514 0.9583 16.46 19.47 8 0 5 25000 -15.067 0.000 384031.9
20100514 0.9750 16.45 19.47 8 0 5 25000 -15.028 0.000 384024.9
20100514 0.9917 16.43 19.47 8 0 5 25000 -14.989 0.000 384017.9
20100514 -0.9917 16.08 19.36 8 0 5 25000 -10.884 0.009 380129.5
20100514 -0.9750 16.07 19.42 8 0 5 25000 -10.943 0.009 380133.5
20100514 -0.9583 16.06 19.46 8 0 5 25000 -11.001 0.009 380137.4
20100514 -0.9417 16.29 19.44 8 0 5 25000 -11.059 0.009 380141.4
20100514 -0.9250 16.14 19.43 8 0 5 25000 -11.116 0.009 380145.2
20100514 -0.9083 16.17 19.43 8 0 5 25000 -11.173 0.009 380149.0
20100514 -0.8917 16.20 19.44 8 0 5 25000 -11.229 0.009 380152.8
20100514 -0.8750 16.19 19.44 8 0 5 25000 -11.285 0.009 380156.4
20100514 -0.8583 16.19 19.44 8 0 5 25000 -11.340 0.009 380160.1
20100514 -0.8417 16.21 19.47 8 0 5 25000 -11.395 0.009 380163.7
20100514 -0.8250 16.19 19.43 8 0 5 25000 -11.449 0.009 380167.2
20100514 -0.8083 16.13 19.44 8 0 5 25000 -11.503 0.009 380170.6
20100514 -0.7917 16.22 19.47 8 0 5 25000 -11.556 0.009 380174.0
20100514 -0.7750 16.22 19.47 8 0 5 25000 -11.609 0.009 380177.4
20100514 -0.7583 16.21 19.42 8 0 5 25000 -11.661 0.009 380180.7
20100514 -0.7417 16.21 19.31 8 0 5 25000 -11.713 0.009 380183.9
20100514 -0.7250 16.22 19.25 8 0 5 25000 -11.764 0.009 380187.1
20100514 -0.7083 16.25 19.31 8 0 5 25000 -11.814 0.009 380190.2
20100514 -0.6917 16.27 19.41 8 0 5 25000 -11.865 0.009 380193.3
20100514 -0.6750 16.28 19.47 8 0 5 25000 -11.914 0.009 380196.3
20100514 -0.6583 16.29 19.49 8 0 5 25000 -11.963 0.009 380199.2
20100514 -0.6417 16.29 19.57 8 0 5 25000 -12.012 0.009 380202.1
20100514 -0.6250 16.27 19.67 8 0 5 25000 -12.060 0.009 380204.9
20100514 -0.6083 16.32 19.78 8 0 5 25000 -12.107 0.009 380207.7
20100514 -0.5917 16.31 19.85 8 0 5 25000 -12.154 0.009 380210.4
20100514 -0.5750 16.30 19.83 8 0 5 25000 -12.201 0.009 380213.1
20100514 -0.5583 16.32 19.74 8 0 5 25000 -12.247 0.009 380215.7
20100514 -0.5417 16.29 19.70 8 0 5 25000 -12.292 0.009 380218.2
20100514 -0.5250 16.31 19.57 8 0 5 25000 -12.337 0.009 380220.7
20100514 -0.5083 16.33 19.47 8 0 5 25000 -12.381 0.009 380223.1
20100514 -0.4917 16.32 19.47 8 0 5 20000 -12.425 0.009 380225.5
20100514 -0.4750 16.30 19.53 8 0 5 20000 -12.468 0.010 380227.8
20100514 -0.4583 16.27 19.63 8 0 5 20000 -12.511 0.010 380230.0
20100514 -0.4417 16.28 19.66 8 0 5 20000 -12.553 0.010 380232.2
20100514 -0.4250 16.27 19.73 8 0 5 20000 -12.595 0.010 380234.3
20100514 -0.4083 16.27 19.73 8 0 5 20000 -12.636 0.010 380236.4
20100514 -0.3917 16.26 19.70 8 0 5 20000 -12.677 0.010 380238.4
20100514 -0.3750 16.25 19.81 8 0 5 20000 -12.717 0.010 380240.4
20100514 -0.3583 16.31 19.82 8 0 5 20000 -12.756 0.010 380242.3
20100514 -0.3417 16.33 19.75 8 0 5 20000 -12.795 0.010 380244.1
20100514 -0.3250 16.36 19.77 8 0 5 20000 -12.834 0.010 380245.9
20100514 -0.3083 16.39 19.84 8 0 5 20000 -12.872 0.010 380247.6
20100514 -0.2917 16.39 19.82 8 0 5 20000 -12.909 0.010 380249.2
20100514 -0.2750 16.39 19.71 8 0 5 20000 -12.946 0.010 380250.8
20100514 -0.2583 16.33 19.60 8 0 5 20000 -12.982 0.010 380252.4
20100514 -0.2417 16.33 19.58 8 0 5 20000 -13.018 0.010 380253.8
20100514 -0.2250 16.29 19.61 8 0 5 20000 -13.053 0.010 380255.3
20100514 -0.2083 16.30 19.63 8 0 5 20000 -13.088 0.010 380256.6
20100514 -0.1917 16.26 19.60 8 0 5 20000 -13.122 0.010 380257.9
20100514 -0.1750 16.26 19.58 8 0 5 20000 -13.155 0.010 380259.1
20100514 -0.1583 16.21 19.60 8 0 5 20000 -13.188 0.010 380260.3
20100514 -0.1417 16.24 19.61 8 0 5 20000 -13.221 0.010 380261.4
20100514 -0.1250 16.22 19.60 8 0 5 20000 -13.253 0.010 380262.5
20100514 -0.1083 16.19 19.60 8 0 5 20000 -13.284 0.010 380263.5
20100514 -0.0917 16.21 19.57 8 0 5 20000 -13.315 0.010 380264.4
20100514 -0.0750 16.16 19.58 8 0 5 20000 -13.345 0.010 380265.3
20100514 -0.0583 16.19 19.61 8 0 5 20000 -13.375 0.010 380266.1
20100514 -0.0417 16.18 19.64 8 0 5 20000 -13.404 0.010 380266.9
20100514 -0.0250 16.12 19.66 8 0 5 20000 -13.433 0.010 380267.6
20100514 -0.0083 16.18 19.67 8 0 5 20000 -13.461 0.010 380268.2
20100515 0.0083 16.20 19.69 8 0 5 20000 -13.488 0.010 380268.8
20100515 0.0250 16.19 19.73 8 0 5 20000 -13.515 0.010 380269.3
20100515 0.0417 16.20 19.76 8 0 5 20000 -13.541 0.010 380269.7
20100515 0.0583 16.16 19.76 8 0 5 20000 -13.567 0.010 380270.1
20100515 0.0750 16.20 19.75 8 0 5 20000 -13.593 0.010 380270.5
20100515 0.0917 16.21 19.76 8 0 5 20000 -13.617 0.010 380270.7
20100515 0.1083 16.17 19.75 8 0 5 20000 -13.641 0.010 380270.9
20100515 0.1250 16.22 19.75 8 0 5 20000 -13.665 0.010 380271.1
20100515 0.1417 16.23 19.75 8 0 5 20000 -13.688 0.010 380271.2
20100515 0.1583 16.24 19.68 8 0 5 20000 -13.710 0.010 380271.2
20100515 0.1750 16.27 19.66 8 0 5 20000 -13.732 0.010 380271.2
20100515 0.1917 16.28 19.64 8 0 5 20000 -13.754 0.010 380271.1
20100515 0.2083 16.30 19.66 8 0 5 20000 -13.774 0.010 380270.9
20100515 0.2250 16.32 19.66 8 0 5 20000 -13.794 0.010 380270.7
20100515 0.2417 16.34 19.66 8 0 5 20000 -13.814 0.010 380270.4
20100515 0.2583 16.36 19.68 8 0 5 20000 -13.833 0.010 380270.1
20100515 0.2750 16.37 19.78 8 0 5 20000 -13.852 0.010 380269.7
20100515 0.2917 16.43 19.86 8 0 5 20000 -13.870 0.010 380269.2
20100515 0.3083 16.36 19.86 8 0 5 20000 -13.887 0.010 380268.7
20100515 0.3250 16.38 19.80 8 0 5 20000 -13.904 0.010 380268.1
20100515 0.3417 16.37 19.73 8 0 5 20000 -13.920 0.010 380267.4
20100515 0.3583 16.37 19.73 8 0 5 20000 -13.936 0.010 380266.7
20100515 0.3750 16.37 19.74 8 0 5 20000 -13.951 0.010 380266.0
20100515 0.3917 16.36 19.76 8 0 5 20000 -13.965 0.010 380265.1
20100515 0.4083 16.37 19.68 8 0 5 20000 -13.979 0.010 380264.2
20100515 0.4250 16.37 19.68 8 0 5 20000 -13.993 0.010 380263.3
20100515 0.4417 16.36 19.70 8 0 5 20000 -14.006 0.010 380262.3
20100515 0.4583 16.36 19.70 8 0 5 20000 -14.018 0.010 380261.2
20100515 0.4750 16.33 19.67 8 0 5 20000 -14.030 0.010 380260.1
20100515 0.4917 16.32 19.63 8 0 5 20000 -14.041 0.010 380258.9
20100515 0.5083 16.32 19.64 8 0 5 15000 -14.051 0.010 380257.6
20100515 0.5250 16.33 19.63 8 0 5 15000 -14.061 0.010 380256.3
20100515 0.5417 16.29 19.61 8 0 5 15000 -14.071 0.010 380254.9
20100515 0.5583 16.29 19.59 8 0 5 15000 -14.080 0.010 380253.4
20100515 0.5750 16.35 19.61 8 0 5 15000 -14.088 0.010 380251.9
20100515 0.5917 16.33 19.60 8 0 5 15000 -14.096 0.010 380250.4
20100515 0.6083 16.31 19.61 8 0 5 15000 -14.103 0.011 380248.7
20100515 0.6250 16.37 19.60 8 0 5 15000 -14.109 0.011 380247.0
20100515 0.6417 16.40 19.64 8 0 5 15000 -14.115 0.011 380245.3
20100515 0.6583 16.40 19.62 8 0 5 15000 -14.121 0.011 380243.4
20100515 0.6750 16.39 19.60 8 0 5 15000 -14.126 0.011 380241.6
20100515 0.6917 16.42 19.61 8 0 5 15000 -14.130 0.011 380239.6
20100515 0.7083 16.40 19.61 8 0 5 15000 -14.134 0.011 380237.6
20100515 0.7250 16.41 19.64 8 0 5 15000 -14.137 0.011 380235.6
20100515 0.7417 16.43 19.64 8 0 5 15000 -14.139 0.011 380233.4
20100515 0.7583 16.48 19.64 8 0 5 15000 -14.141 0.011 380231.2
20100515 0.7750 16.50 19.63 8 0 5 15000 -14.143 0.011 380229.0
20100515 0.7917 16.44 19.64 8 0 5 15000 -14.143 0.011 380226.7
20100515 0.8083 16.43 19.65 8 0 5 15000 -14.144 0.011 380224.3
20100515 0.8250 16.43 19.66 8 0 5 15000 -14.143 0.011 380221.9
20100515 0.8417 16.44 19.67 8 0 5 15000 -14.143 0.011 380219.4
20100515 0.8583 16.42 19.66 8 0 5 15000 -14.141 0.011 380216.8
20100515 0.8750 16.42 19.64 8 0 5 15000 -14.139 0.011 380214.2
20100515 0.8917 16.41 19.64 8 0 5 15000 -14.137 0.011 380211.5
20100515 0.9083 16.42 19.64 8 0 5 15000 -14.133 0.011 380208.7
20100515 0.9250 16.41 19.67 8 0 5 15000 -14.130 0.011 380205.9
20100515 0.9417 16.42 19.67 8 0 5 15000 -14.125 0.011 380203.1
20100515 0.9583 16.39 19.66 8 0 5 15000 -14.121 0.011 380200.1
20100515 0.9750 16.39 19.67 8 0 5 15000 -14.115 0.011 380197.1
20100515 0.9917 16.38 19.67 8 0 5 15000 -14.109 0.011 380194.1
20100515 -0.9917 17.61 19.76 7 0 5 10000 -5.802 0.042 376371.6
20100515 -0.9750 17.64 19.76 7 0 5 10000 -5.888 0.042 376379.1
20100515 -0.9583 17.67 19.76 7 0 5 10000 -5.973 0.042 376386.7
20100515 -0.9417 17.70 19.76 7 0 5 10000 -6.058 0.042 376394.1
20100515 -0.9250 17.75 19.75 7 0 5 10000 -6.143 0.042 376401.5
20100515 -0.9083 17.74 19.72 7 0 5 10000 -6.227 0.042 376408.9
20100515 -0.8917 17.68 19.68 7 0 5 10000 -6.311 0.042 376416.2
20100515 -0.8750 17.61 19.66 7 0 5 10000 -6.395 0.042 376423.5
20100515 -0.8583 17.48 19.67 7 0 5 10000 -6.478 0.042 376430.7
20100515 -0.8417 17.44 19.70 7 0 5 10000 -6.560 0.042 376437.9
20100515 -0.8250 17.42 19.72 7 0 5 10000 -6.642 0.042 376445.0
20100515 -0.8083 17.39 19.73 7 0 5 10000 -6.724 0.042 376452.1
20100515 -0.7917 17.39 19.76 7 0 5 10000 -6.805 0.042 376459.2
20100515 -0.7750 17.43 19.78 7 0 5 10000 -6.886 0.042 376466.2
20100515 -0.7583 17.44 19.80 7 0 5 10000 -6.966 0.042 376473.1
20100515 -0.7417 17.43 19.81 7 0 5 10000 -7.046 0.042 376480.0
20100515 -0.7250 17.41 19.81 7 0 5 10000 -7.126 0.042 376486.8
20100515 -0.7083 17.46 19.80 7 0 5 10000 -7.205 0.043 376493.6
20100515 -0.6917 17.51 19.81 7 0 5 10000 -7.284 0.043 376500.3
20100515 -0.6750 17.58 19.82 7 0 5 10000 -7.362 0.043 376507.0
20100515 -0.6583 17.52 19.85 7 0 5 10000 -7.440 0.043 376513.7
20100515 -0.6417 17.56 19.86 7 0 5 10000 -7.517 0.043 376520.3
20100515 -0.6250 17.57 19.85 7 0 5 10000 -7.594 0.043 376526.8
20100515 -0.6083 17.47 19.83 7 0 5 10000 -7.670 0.043 376533.3
20100515 -0.5917 17.39 19.82 7 0 5 10000 -7.746 0.043 376539.7
20100515 -0.5750 17.35 19.81 7 0 5 10000 -7.822 0.043 376546.1
20100515 -0.5583 17.45 19.82 7 0 5 10000 -7.897 0.043 376552.4
20100515 -0.5417 17.61 19.82 7 0 5 10000 -7.972 0.043 376558.7
20100515 -0.5250 17.75 19.81 7 0 5 10000 -8.046 0.043 376565.0
20100515 -0.5083 17.72 19.81 7 0 5 10000 -8.120 0.043 376571.2
20100515 -0.4917 17.79 19.80 7 0 6 15000 -8.193 0.043 376577.3
20100515 -0.4750 17.78 19.79 7 0 6 15000 -8.266 0.043 376583.4
20100515 -0.4583 17.71 19.78 7 0 6 15000 -8.338 0.043 376589.4
20100515 -0.4417 17.66 19.75 7 0 6 15000 -8.410 0.043 376595.4
20100515 -0.4250 17.64 19.76 7 0 6 15000 -8.482 0.043 376601.3
20100515 -0.4083 17.81 19.76 7 0 6 15000 -8.553 0.043 376607.2
20100515 -0.3917 17.95 19.76 7 0 6 15000 -8.623 0.043 376613.0
20100515 -0.3750 18.03 19.76 7 0 6 15000 -8.693 0.043 376618.8
20100515 -0.3583 17.94 19.76 7 0 6 15000 -8.763 0.043 376624.5
20100515 -0.3417 17.81 19.79 7 0 6 15000 -8.832 0.043 376630.1
20100515 -0.3250 17.63 19.83 7 0 6 15000 -8.901 0.043 376635.8
20100515 -0.3083 17.39 19.88 7 0 6 15000 -8.969 0.043 376641.3
20100515 -0.2917 17.19 19.92 7 0 6 15000 -9.036 0.043 376646.8
20100515 -0.2750 17.07 19.96 7 0 6 15000 -9.104 0.043 376652.3
20100515 -0.2583 17.01 19.97 7 0 6 15000 -9.171 0.043 376657.7
20100515 -0.2417 17.02 19.99 7 0 6 15000 -9.237 0.043 376663.0
20100515 -0.2250 17.03 20.00 7 0 6 15000 -9.303 0.043 376668.3
20100515 -0.2083 17.04 20.02 7 0 6 15000 -9.368 0.043 376673.6
20100515 -0.1917 17.15 20.04 7 0 6 15000 -9.433 0.043 376678.7
20100515 -0.1750 17.23 20.06 7 0 6 15000 -9.497 0.044 376683.9
20100515 -0.1583 17.19 20.06 7 0 6 15000 -9.561 0.044 376688.9
20100515 -0.1417 17.08 20.06 7 0 6 15000 -9.625 0.044 376694.0
20100515 -0.1250 17.07 20.04 7 0 6 15000 -9.688 0.044 376698.9
20100515 -0.1083 17.08 20.04 7 0 6 15000 -9.750 0.044 376703.9
20100515 -0.0917 17.18 20.04 7 0 6 15000 -9.812 0.044 376708.7
20100515 -0.0750 17.23 20.06 7 0 6 15000 -9.874 0.044 376713.5
20100515 -0.0583 17.24 20.08 7 0 6 15000 -9.935 0.044 376718.3
20100515 -0.0417 17.26 20.12 7 0 6 15000 -9.995 0.044 376723.0
20100515 -0.0250 17.29 20.16 7 0 6 15000 -10.055 0.044 376727.6
20100515 -0.0083 17.36 20.16 7 0 6 15000 -10.115 0.044 376732.2
20100516 0.0083 17.39 20.16 7 0 6 15000 -10.174 0.044 376736.7
20100516 0.0250 17.39 20.17 7 0 6 15000 -10.232 0.044 376741.2
20100516 0.0417 17.31 20.17 7 0 6 15000 -10.290 0.044 376745.6
20100516 0.0583 17.29 20.15 7 0 6 15000 -10.348 0.044 376750.0
20100516 0.0750 17.42 20.15 7 0 6 15000 -10.405 0.044 376754.3
20100516 0.0917 17.52 20.13 7 0 6 15000 -10.462 0.044 376758.6
20100516 0.1083 17.56 20.13 7 0 6 15000 -10.518 0.044 376762.8
20100516 0.1250 17.46 20.11 7 0 6 15000 -10.573 0.044 376766.9
20100516 0.1417 17.37 20.09 7 0 6 15000 -10.628 0.044 376771.0
20100516 0.1583 17.33 20.08 7 0 6 15000 -10.683 0.044 376775.0
20100516 0.1750 17.40 20.09 7 0 6 15000 -10.737 0.044 376779.0
20100516 0.1917 17.44 20.08 7 0 6 15000 -10.790 0.044 376782.9
20100516 0.2083 17.56 20.06 7 0 6 15000 -10.843 0.044 376786.8
20100516 0.2250 17.64 20.04 7 0 6 15000 -10.896 0.044 376790.6
20100516 0.2417 17.67 20.01 7 0 6 15000 -10.948 0.044 376794.3
20100516 0.2583 17.69 19.97 7 0 6 15000 -10.999 0.044 376798.0
20100516 0.2750 17.63 19.99 7 0 6 15000 -11.050 0.044 376801.7
20100516 0.2917 17.47 20.02 7 0 6 15000 -11.101 0.044 376805.3
20100516 0.3083 17.33 20.06 7 0 6 15000 -11.151 0.044 376808.8
20100516 0.3250 17.27 20.10 7 0 6 15000 -11.200 0.044 376812.2
20100516 0.3417 17.32 20.10 7 0 6 15000 -11.249 0.045 376815.7
20100516 0.3583 17.35 20.10 7 0 6 15000 -11.298 0.045 376819.0
20100516 0.3750 17.35 20.09 7 0 6 15000 -11.346 0.045 376822.3
20100516 0.3917 17.30 20.05 7 0 6 15000 -11.393 0.045 376825.5
20100516 0.4083 17.26 20.01 7 0 6 15000 -11.440 0.045 376828.7
20100516 0.4250 17.33 19.98 7 0 6 15000 -11.486 0.045 376831.8
20100516 0.4417 17.38 19.96 7 0 6 15000 -11.532 0.045 376834.9
20100516 0.4583 17.39 19.90 7 0 6 15000 -11.577 0.045 376837.9
20100516 0.4750 17.36 19.84 7 0 6 15000 -11.622 0.045 376840.9
20100516 0.4917 17.39 19.83 7 0 6 15000 -11.666 0.045 376843.7
20100516 0.5083 17.37 19.83 7 0 6 20000 -11.710 0.045 376846.6
20100516 0.5250 17.31 19.83 7 0 6 20000 -11.753 0.045 376849.4
20100516 0.5417 17.28 19.82 7 0 6 20000 -11.796 0.045 376852.1
20100516 0.5583 17.32 19.80 7 0 6 20000 -11.838 0.045 376854.7
20100516 0.5750 17.32 19.78 7 0 6 20000 -11.880 0.045 376857.3
20100516 0.5917 17.29 19.78 7 0 6 20000 -11.921 0.045 376859.9
20100516 0.6083 17.25 19.76 7 0 6 20000 -11.961 0.045 376862.3
20100516 0.6250 17.20 19.73 7 0 6 20000 -12.001 0.045 376864.8
20100516 0.6417 17.21 19.70 7 0 6 20000 -12.041 0.045 376867.1
20100516 0.6583 17.23 19.67 7 0 6 20000 -12.080 0.045 376869.4
20100516 0.6750 17.26 19.64 7 0 6 20000 -12.118 0.045 376871.7
20100516 0.6917 17.28 19.63 7 0 6 20000 -12.156 0.045 376873.9
20100516 0.7083 17.26 19.61 7 0 6 20000 -12.193 0.045 376876.0
20100516 0.7250 17.21 19.60 7 0 6 20000 -12.230 0.045 376878.1
20100516 0.7417 17.13 19.58 7 0 6 20000 -12.267 0.045 376880.1
20100516 0.7583 17.10 19.58 7 0 6 20000 -12.302 0.045 376882.1
20100516 0.7750 17.05 19.55 7 0 6 20000 -12.337 0.045 376883.9
20100516 0.7917 17.04 19.54 7 0 6 20000 -12.372 0.045 376885.8
20100516 0.8083 17.02 19.53 7 0 6 20000 -12.406 0.045 376887.6
20100516 0.8250 17.04 19.53 7 0 6 20000 -12.440 0.045 376889.3
20100516 0.8417 17.01 19.55 7 0 6 20000 -12.473 0.045 376890.9
20100516 0.8583 17.01 19.55 7 0 6 20000 -12.505 0.046 376892.5
20100516 0.8750 17.05 19.55 7 0 6 20000 -12.537 0.046 376894.1
20100516 0.8917 17.13 19.54 7 0 6 20000 -12.569 0.046 376895.5
20100516 0.9083 17.20 19.52 7 0 6 20000 -12.599 0.046 376897.0
20100516 0.9250 17.29 19.52 7 0 6 20000 -12.630 0.046 376898.3
20100516 0.9417 17.43 19.51 7 0 6 20000 -12.660 0.046 376899.6
20100516 0.9583 17.51 19.55 7 0 6 20000 -12.689 0.046 376900.9
20100516 0.9750 17.60 19.55 7 0 6 20000 -12.717 0.046 376902.0
20100516 0.9917 17.52 19.58 7 0 6 20000 -12.745 0.046 376903.2
20100516 -0.9917 18.91 20.66 3 0 9 40000 -0.028 0.098 373277.0
20100516 -0.9750 18.93 20.65 3 0 9 40000 -0.119 0.098 373287.8
20100516 -0.9583 18.93 20.65 3 0 9 40000 -0.210 0.098 373298.5
20100516 -0.9417 18.94 20.65 3 0 9 40000 -0.300 0.098 373309.1
20100516 -0.9250 18.95 20.66 3 0 9 40000 -0.391 0.098 373319.7
20100516 -0.9083 18.96 20.67 3 0 9 40000 -0.481 0.099 373330.3
20100516 -0.8917 18.96 20.67 3 0 9 40000 -0.573 0.099 373340.9
20100516 -0.8750 18.96 20.67 3 0 9 40000 -0.665 0.099 373351.4
20100516 -0.8583 18.98 20.67 3 0 9 40000 -0.759 0.099 373361.8
20100516 -0.8417 18.98 20.69 3 0 9 40000 -0.855 0.099 373372.3
20100516 -0.8250 18.99 20.69 3 0 9 40000 -0.953 0.099 373382.7
20100516 -0.8083 18.98 20.69 3 0 9 40000 -1.053 0.099 373393.0
20100516 -0.7917 18.99 20.69 3 0 9 40000 -1.157 0.099 373403.4
20100516 -0.7750 18.99 20.70 3 0 9 40000 -2.007 0.099 373413.6
20100516 -0.7583 18.99 20.70 3 0 9 40000 -2.112 0.099 373423.9
20100516 -0.7417 19.00 20.70 3 0 9 40000 -2.217 0.099 373434.1
20100516 -0.7250 18.99 20.71 3 0 9 40000 -2.322 0.099 373444.3
20100516 -0.7083 19.00 20.72 3 0 9 40000 -2.426 0.099 373454.4
20100516 -0.6917 19.00 20.73 3 0 9 40000 -2.530 0.099 373464.5
20100516 -0.6750 19.00 20.74 3 0 9 40000 -2.633 0.099 373474.5
20100516 -0.6583 19.01 20.75 3 0 9 40000 -2.737 0.099 373484.5
20100516 -0.6417 19.02 20.76 3 0 9 40000 -2.839 0.099 373494.5
20100516 -0.6250 19.02 20.77 3 0 9 40000 -2.942 0.099 373504.4
20100516 -0.6083 19.02 20.78 3 0 9 40000 -3.044 0.099 373514.3
20100516 -0.5917 19.01 20.77 3 0 9 40000 -3.146 0.099 373524.2
20100516 -0.5750 19.01 20.78 3 0 9 40000 -3.247 0.099 373534.0
20100516 -0.5583 19.00 20.78 3 0 9 40000 -3.348 0.100 373543.8
20100516 -0.5417 19.00 20.79 3 0 9 40000 -3.449 0.100 373553.5
20100516 -0.5250 19.00 20.79 3 0 9 40000 -3.549 0.100 373563.2
20100516 -0.5083 19.00 20.79 3 0 9 40000 -3.649 0.100 373572.8
20100516 -0.4917 19.00 20.78 3 0 9 40000 -3.748 0.100 373582.4
20100516 -0.4750 19.00 20.78 3 0 9 40000 -3.848 0.100 373592.0
20100516 -0.4583 19.00 20.78 3 0 9 40000 -3.946 0.100 373601.5
20100516 -0.4417 18.99 20.77 3 0 9 40000 -4.045 0.100 373611.0
20100516 -0.4250 19.00 20.77 3 0 9 40000 -4.143 0.100 373620.4
20100516 -0.4083 18.99 20.76 3 0 9 40000 -4.241 0.100 373629.8
20100516 -0.3917 18.99 20.74 3 0 9 40000 -4.338 0.100 373639.1
20100516 -0.3750 18.99 20.73 3 0 9 40000 -4.435 0.100 373648.5
20100516 -0.3583 18.98 20.73 3 0 9 40000 -4.531 0.100 373657.7
20100516 -0.3417 18.98 20.73 3 0 9 40000 -4.627 0.100 373666.9
20100516 -0.3250 18.96 20.73 3 0 9 40000 -4.723 0.100 373676.1
20100516 -0.3083 18.95 20.72 3 0 9 40000 -4.819 0.100 373685.2
20100516 -0.2917 18.96 20.71 3 0 9 40000 -4.914 0.100 373694.3
20100516 -0.2750 18.94 20.71 3 0 9 40000 -5.008 0.100 373703.4
20100516 -0.2583 18.94 20.71 3 0 9 40000 -5.102 0.100 373712.4
20100516 -0.2417 18.93 20.72 3 0 9 40000 -5.196 0.100 373721.3
20100516 -0.2250 18.91 20.71 3 0 9 40000 -5.290 0.100 373730.3
20100516 -0.2083 18.90 20.71 3 0 9 40000 -5.383 0.100 373739.1
20100516 -0.1917 18.89 20.71 3 0 9 40000 -5.476 0.101 373747.9
20100516 -0.1750 18.89 20.71 3 0 9 40000 -5.568 0.101 373756.7
20100516 -0.1583 18.86 20.72 3 0 9 40000 -5.660 0.101 373765.5
20100516 -0.1417 18.84 20.73 3 0 9 40000 -5.751 0.101 373774.1
20100516 -0.1250 18.84 20.73 3 0 9 40000 -5.842 0.101 373782.8
20100516 -0.1083 18.83 20.73 3 0 9 40000 -5.933 0.101 373791.4
20100516 -0.0917 18.82 20.74 3 0 9 40000 -6.023 0.101 373799.9
20100516 -0.0750 18.79 20.73 3 0 9 40000 -6.113 0.101 373808.4
20100516 -0.0583 18.79 20.73 3 0 9 40000 -6.202 0.101 373816.9
20100516 -0.0417 18.78 20.73 3 0 9 40000 -6.291 0.101 373825.3
20100516 -0.0250 18.78 20.73 3 0 9 40000 -6.380 0.101 373833.7
20100516 -0.0083 18.78 20.75 3 0 9 40000 -6.468 0.101 373842.0
20100517 0.0083 18.78 20.75 3 -2 9 40000 -6.556 0.101 373850.3
20100517 0.0250 18.78 20.76 3 -2 9 40000 -6.644 0.101 373858.5
20100517 0.0417 18.78 20.77 3 -2 9 40000 -6.731 0.101 373866.7
20100517 0.0583 18.78 20.77 3 -2 9 40000 -6.817 0.101 373874.8
20100517 0.0750 18.79 20.77 3 -2 9 40000 -6.903 0.101 373882.9
20100517 0.0917 18.81 20.78 3 -2 9 40000 -6.989 0.101 373890.9
20100517 0.1083 18.82 20.78 3 -2 9 40000 -7.074 0.101 373898.9
20100517 0.1250 18.83 20.79 3 -2 9 40000 -7.159 0.101 373906.8
20100517 0.1417 18.84 20.79 3 -2 9 40000 -7.244 0.101 373914.7
20100517 0.1583 18.84 20.80 3 -2 9 40000 -7.328 0.102 373922.6
20100517 0.1750 18.84 20.80 3 -2 9 40000 -7.411 0.102 373930.4
20100517 0.1917 18.85 20.80 3 -2 9 40000 -7.494 0.102 373938.1
20100517 0.2083 18.89 20.80 3 -2 9 40000 -7.577 0.102 373945.8
20100517 0.2250 18.89 20.79 3 -2 9 40000 -7.660 0.102 373953.5
20100517 0.2417 18.89 20.80 3 -2 9 40000 -7.741 0.102 373961.0
20100517 0.2583 18.90 20.79 3 -2 9 40000 -7.823 0.102 373968.6
20100517 0.2750 18.91 20.80 3 -2 9 40000 -7.904 0.102 373976.1
20100517 0.2917 18.90 20.80 3 -2 9 40000 -7.984 0.102 373983.5
20100517 0.3083 18.93 20.80 3 -2 9 40000 -8.065 0.102 373990.9
20100517 0.3250 18.94 20.80 3 -2 9 40000 -8.144 0.102 373998.3
20100517 0.3417 18.94 20.80 3 -2 9 40000 -8.224 0.102 374005.6
20100517 0.3583 18.94 20.80 3 -2 9 40000 -8.302 0.102 374012.8
20100517 0.3750 18.95 20.80 3 -2 9 40000 -8.381 0.102 374020.0
20100517 0.3917 18.95 20.80 3 -2 9 40000 -8.459 0.102 374027.2
20100517 0.4083 18.98 20.81 3 -2 9 40000 -8.536 0.102 374034.3
20100517 0.4250 18.99 20.81 3 -2 9 40000 -8.613 0.102 374041.3
20100517 0.4417 19.00 20.80 3 -2 9 40000 -8.690 0.102 374048.3
20100517 0.4583 19.00 20.81 3 -2 9 40000 -8.766 0.102 374055.3
20100517 0.4750 19.00 20.82 3 -2 9 40000 -8.841 0.102 374062.2
20100517 0.4917 19.01 20.82 3 -2 9 40000 -8.917 0.102 374069.0
20100517 0.5083 19.01 20.82 1 -2 9 40000 -8.991 0.103 374075.8
20100517 0.5250 19.03 20.83 1 -2 9 40000 -9.066 0.103 374082.5
20100517 0.5417 19.03 20.83 1 -2 9 40000 -9.140 0.103 374089.2
20100517 0.5583 19.03 20.83 1 -2 9 40000 -9.213 0.103 374095.9
20100517 0.5750 19.04 20.83 1 -2 9 40000 -9.286 0.103 374102.4
20100517 0.5917 19.03 20.83 1 -2 9 40000 -9.358 0.103 374109.0
20100517 0.6083 19.05 20.84 1 -2 9 40000 -9.430 0.103 374115.4
20100517 0.6250 19.05 20.84 1 -2 9 40000 -9.502 0.103 374121.9
20100517 0.6417 19.06 20.85 1 -2 9 40000 -9.573 0.103 374128.2
20100517 0.6583 19.08 20.86 1 -2 9 40000 -9.644 0.103 374134.6
20100517 0.6750 19.08 20.85 1 -2 9 40000 -9.714 0.103 374140.8
20100517 0.6917 19.08 20.86 1 -2 9 40000 -9.783 0.103 374147.0
20100517 0.7083 19.08 20.87 1 -2 9 40000 -9.853 0.103 374153.2
20100517 0.7250 19.09 20.87 1 -2 9 40000 -9.921 0.103 374159.3
20100517 0.7417 19.09 20.89 1 -2 9 40000 -9.989 0.103 374165.4
20100517 0.7583 19.10 20.88 1 -2 9 40000 -10.057 0.103 374171.4
20100517 0.7750 19.09 20.95 1 -2 9 40000 -10.125 0.103 374177.3
20100517 0.7917 19.08 20.90 1 -2 9 40000 -10.191 0.103 374183.2
20100517 0.8083 19.09 20.90 1 -2 9 40000 -10.258 0.103 374189.1
20100517 0.8250 19.09 20.90 1 -2 9 40000 -10.323 0.103 374194.8
20100517 0.8417 19.09 20.91 1 -2 9 40000 -10.389 0.103 374200.6
20100517 0.8583 19.09 20.92 1 -2 9 40000 -10.454 0.104 374206.2
20100517 0.8750 19.10 20.92 1 -2 9 40000 -10.518 0.104 374211.9
20100517 0.8917 19.09 20.93 1 -2 9 40000 -10.582 0.104 374217.4
20100517 0.9083 19.09 20.93 1 -2 9 40000 -10.645 0.104 374222.9
20100517 0.9250 19.09 20.93 1 -2 9 40000 -10.708 0.104 374228.4
20100517 0.9417 19.09 20.93 1 -2 9 40000 -10.771 0.104 374233.8
20100517 0.9583 19.09 20.94 1 -2 9 40000 -10.833 0.104 374239.2
20100517 0.9750 19.09 20.94 1 -2 9 40000 -10.894 0.104 374244.4
20100517 0.9917 19.09 20.94 1 -2 9 40000 -10.955 0.104 374249.7
20100517 -0.9917 16.80 19.93 5 2 6 35000 4.632 0.176 370903.8
20100517 -0.9750 16.78 20.02 5 2 6 35000 4.507 0.176 370917.1
20100517 -0.9583 16.74 20.10 5 2 6 35000 4.382 0.176 370930.4
20100517 -0.9417 16.68 20.14 5 2 6 35000 4.257 0.176 370943.6
20100517 -0.9250 16.64 20.14 5 2 6 35000 4.133 0.176 370956.9
20100517 -0.9083 16.60 20.14 5 2 6 35000 4.010 0.176 370970.1
20100517 -0.8917 16.56 20.15 5 2 6 35000 3.886 0.176 370983.3
20100517 -0.8750 16.53 20.13 5 2 6 35000 3.764 0.176 370996.4
20100517 -0.8583 16.56 20.06 5 2 6 35000 3.641 0.176 371009.6
20100517 -0.8417 16.55 20.01 5 2 6 35000 3.519 0.176 371022.7
20100517 -0.8250 16.56 19.95 5 2 6 35000 3.398 0.176 371035.8
20100517 -0.8083 16.49 19.89 5 2 6 35000 3.277 0.176 371048.8
20100517 -0.7917 16.46 19.80 5 2 6 35000 3.156 0.176 371061.9
20100517 -0.7750 16.50 19.71 5 2 6 35000 3.036 0.176 371074.9
20100517 -0.7583 16.46 19.61 5 2 6 35000 2.917 0.177 371087.9
20100517 -0.7417 16.46 19.58 5 2 6 35000 2.798 0.177 371100.8
20100517 -0.7250 16.47 19.54 5 2 6 35000 2.680 0.177 371113.7
20100517 -0.7083 16.55 19.45 5 2 6 35000 2.562 0.177 371126.7
20100517 -0.6917 16.64 19.39 5 2 6 35000 2.444 0.177 371139.5
20100517 -0.6750 16.71 19.37 5 2 6 35000 2.328 0.177 371152.4
20100517 -0.6583 16.75 19.36 5 2 6 35000 2.212 0.177 371165.2
20100517 -0.6417 16.70 19.33 5 2 6 35000 2.096 0.177 371178.0
20100517 -0.6250 16.62 19.30 5 2 6 35000 1.982 0.177 371190.8
20100517 -0.6083 16.53 19.26 5 2 6 35000 1.868 0.177 371203.5
20100517 -0.5917 16.49 19.22 5 2 6 35000 1.754 0.177 371216.2
20100517 -0.5750 16.47 19.21 5 2 6 35000 1.642 0.177 371228.9
20100517 -0.5583 16.52 19.22 5 2 6 35000 1.530 0.177 371241.6
20100517 -0.5417 16.55 19.25 5 2 6 35000 1.419 0.177 371254.2
20100517 -0.5250 16.60 19.23 5 2 6 35000 1.309 0.177 371266.8
20100517 -0.5083 16.63 19.21 5 2 6 35000 1.200 0.177 371279.4
20100517 -0.4917 16.69 19.21 7 2 6 35000 1.092 0.178 371291.9
20100517 -0.4750 16.70 19.26 7 2 6 35000 0.984 0.178 371304.4
20100517 -0.4583 16.74 19.30 7 2 6 35000 0.878 0.178 371316.9
20100517 -0.4417 16.82 19.35 7 2 6 35000 0.772 0.178 371329.4
20100517 -0.4250 16.86 19.45 7 2 6 35000 0.668 0.178 371341.8
20100517 -0.4083 16.90 19.57 7 2 6 35000 0.564 0.178 371354.2
20100517 -0.3917 16.85 19.66 7 2 6 35000 0.462 0.178 371366.5
20100517 -0.3750 16.85 19.67 7 2 6 35000 0.360 0.178 371378.8
20100517 -0.3583 16.86 19.61 7 2 6 35000 0.259 0.178 371391.1
20100517 -0.3417 16.89 19.49 7 2 6 35000 0.159 0.178 371403.4
20100517 -0.3250 16.89 19.43 7 2 6 35000 0.060 0.178 371415.6
20100517 -0.3083 16.90 19.42 7 2 6 35000 -0.038 0.178 371427.8
20100517 -0.2917 16.90 19.45 7 2 6 35000 -0.136 0.178 371440.0
20100517 -0.2750 16.87 19.48 7 2 6 35000 -0.233 0.178 371452.1
20100517 -0.2583 16.86 19.54 7 2 6 35000 -0.331 0.178 371464.2
20100517 -0.2417 16.86 19.58 7 2 6 35000 -0.429 0.178 371476.3
20100517 -0.2250 16.85 19.60 7 2 6 35000 -0.527 0.178 371488.3
20100517 -0.2083 16.86 19.59 7 2 6 35000 -0.626 0.179 371500.3
20100517 -0.1917 16.86 19.58 7 2 6 35000 -0.727 0.179 371512.3
20100517 -0.1750 16.83 19.60 7 2 6 35000 -0.830 0.179 371524.2
20100517 -0.1583 16.73 19.64 7 2 6 35000 -0.936 0.179 371536.1
20100517 -0.1417 16.59 19.67 7 2 6 35000 -1.045 0.179 371548.0
20100517 -0.1250 16.60 19.65 7 2 6 35000 -1.157 0.179 371559.8
20100517 -0.1083 16.71 19.65 7 2 6 35000 -2.016 0.179 371571.6
20100517 -0.0917 16.53 19.67 7 2 6 35000 -2.131 0.179 371583.4
20100517 -0.0750 16.52 19.70 7 2 6 35000 -2.245 0.179 371595.1
20100517 -0.0583 16.49 19.71 7 2 6 35000 -2.358 0.179 371606.8
20100517 -0.0417 16.50 19.71 7 2 6 35000 -2.472 0.179 371618.5
20100517 -0.0250 16.50 19.73 7 2 6 35000 -2.585 0.179 371630.1
20100517 -0.0083 16.55 19.73 7 2 6 35000 -2.698 0.179 371641.7
20100518 0.0083 16.64 19.71 7 0 6 35000 -2.810 0.179 371653.2
20100518 0.0250 16.63 19.70 7 0 6 35000 -2.922 0.179 371664.7
20100518 0.0417 16.51 19.66 7 0 6 35000 -3.034 0.179 371676.2
20100518 0.0583 16.50 19.68 7 0 6 35000 -3.146 0.180 371687.6
20100518 0.0750 16.53 19.72 7 0 6 35000 -3.257 0.180 371699.0
20100518 0.0917 16.56 19.75 7 0 6 35000 -3.368 0.180 371710.4
20100518 0.1083 16.60 19.78 7 0 6 35000 -3.478 0.180 371721.7
20100518 0.1250 16.63 19.80 7 0 6 35000 -3.588 0.180 371733.0
20100518 0.1417 16.66 19.81 7 0 6 35000 -3.698 0.180 371744.2
20100518 0.1583 16.67 19.82 7 0 6 35000 -3.808 0.180 371755.4
20100518 0.1750 16.82 19.83 7 0 6 35000 -3.917 0.180 371766.6
20100518 0.1917 16.75 19.83 7 0 6 35000 -4.026 0.180 371777.7
20100518 0.2083 16.78 19.85 7 0 6 35000 -4.134 0.180 371788.8
20100518 0.2250 16.87 19.85 7 0 6 35000 -4.242 0.180 371799.9
20100518 0.2417 16.93 19.87 7 0 6 35000 -4.350 0.180 371810.9
20100518 0.2583 16.95 19.87 7 0 6 35000 -4.457 0.180 371821.9
20100518 0.2750 16.98 19.88 7 0 6 35000 -4.565 0.180 371832.8
20100518 0.2917 16.96 19.90 7 0 6 35000 -4.671 0.180 371843.7
20100518 0.3083 16.96 19.90 7 0 6 35000 -4.778 0.180 371854.5
20100518 0.3250 16.96 19.92 7 0 6 35000 -4.884 0.181 371865.4
20100518 0.3417 16.95 19.90 7 0 6 35000 -4.989 0.181 371876.1
20100518 0.3583 17.01 19.91 7 0 6 35000 -5.095 0.181 371886.9
20100518 0.3750 17.07 19.92 7 0 6 35000 -5.200 0.181 371897.6
20100518 0.3917 17.10 19.88 7 0 6 35000 -5.304 0.181 371908.2
20100518 0.4083 17.08 19.82 7 0 6 35000 -5.409 0.181 371918.8
20100518 0.4250 17.09 19.77 7 0 6 35000 -5.512 0.181 371929.4
20100518 0.4417 17.13 19.73 7 0 6 35000 -5.616 0.181 371939.9
20100518 0.4583 17.13 19.74 7 0 6 35000 -5.719 0.181 371950.4
20100518 0.4750 17.07 19.81 7 0 6 35000 -5.822 0.181 371960.8
20100518 0.4917 17.00 19.88 7 0 6 35000 -5.924 0.181 371971.2
20100518 0.5083 16.98 19.89 7 0 6 35000 -6.026 0.181 371981.6
20100518 0.5250 16.98 19.87 7 0 6 35000 -6.128 0.181 371991.9
20100518 0.5417 16.96 19.87 7 0 6 35000 -6.229 0.181 372002.2
20100518 0.5583 16.93 19.88 7 0 6 35000 -6.330 0.181 372012.4
20100518 0.5750 16.98 19.87 7 0 6 35000 -6.431 0.181 372022.6
20100518 0.5917 17.01 19.86 7 0 6 35000 -6.531 0.181 372032.7
20100518 0.6083 17.04 19.79 7 0 6 35000 -6.631 0.182 372042.8
20100518 0.6250 17.09 19.69 7 0 6 35000 -6.730 0.182 372052.9
20100518 0.6417 17.12 19.65 7 0 6 35000 -6.829 0.182 372062.9
20100518 0.6583 17.15 19.64 7 0 6 35000 -6.928 0.182 372072.9
20100518 0.6750 17.15 19.68 7 0 6 35000 -7.026 0.182 372082.8
20100518 0.6917 17.21 19.69 7 0 6 35000 -7.124 0.182 372092.7
20100518 0.7083 17.15 19.62 7 0 6 35000 -7.222 0.182 372102.5
20100518 0.7250 17.15 19.53 7 0 6 35000 -7.319 0.182 372112.3
20100518 0.7417 17.14 19.46 7 0 6 35000 -7.416 0.182 372122.0
20100518 0.7583 17.07 19.42 7 0 6 35000 -7.512 0.182 372131.7
20100518 0.7750 17.14 19.40 7 0 6 35000 -7.608 0.182 372141.4
20100518 0.7917 17.20 19.43 7 0 6 35000 -7.703 0.182 372151.0
20100518 0.8083 17.20 19.50 7 0 6 35000 -7.799 0.182 372160.5
20100518 0.8250 17.21 19.62 7 0 6 35000 -7.893 0.182 372170.0
20100518 0.8417 17.22 19.73 7 0 6 35000 -7.988 0.182 372179.5
20100518 0.8583 17.22 19.80 7 0 6 35000 -8.082 0.182 372188.9
20100518 0.8750 17.17 19.80 7 0 6 35000 -8.175 0.183 372198.3
20100518 0.8917 17.03 19.77 7 0 6 35000 -8.268 0.183 372207.6
20100518 0.9083 16.92 19.78 7 0 6 35000 -8.361 0.183 372216.9
20100518 0.9250 16.87 19.81 7 0 6 35000 -8.453 0.183 372226.1
20100518 0.9417 16.88 19.83 7 0 6 35000 -8.545 0.183 372235.3
20100518 0.9583 16.82 19.83 7 0 6 35000 -8.637 0.183 372244.5
20100518 0.9750 16.76 19.80 7 0 6 35000 -8.728 0.183 372253.6
20100518 0.9917 16.79 19.75 7 0 6 35000 -8.818 0.183 372262.6
20100518 -0.9917 16.25 19.72 8 0 4 15000 9.246 0.271 369249.6
20100518 -0.9750 16.22 19.81 8 0 4 15000 9.105 0.271 369264.7
20100518 -0.9583 16.24 19.88 8 0 4 15000 8.964 0.271 369279.8
20100518 -0.9417 16.27 19.91 8 0 4 15000 8.823 0.271 369294.9
20100518 -0.9250 16.24 19.89 8 0 4 15000 8.682 0.271 369310.0
20100518 -0.9083 16.23 19.94 8 0 4 15000 8.541 0.271 369325.1
20100518 -0.8917 16.27 19.94 8 0 4 15000 8.401 0.271 369340.2
20100518 -0.8750 16.30 19.97 8 0 4 15000 8.261 0.271 369355.2
20100518 -0.8583 16.32 20.08 8 0 4 15000 8.121 0.271 369370.3
20100518 -0.8417 16.32 20.01 8 0 4 15000 7.981 0.271 369385.3
20100518 -0.8250 16.33 20.10 8 0 4 15000 7.841 0.271 369400.3
20100518 -0.8083 16.32 20.12 8 0 4 15000 7.702 0.271 369415.3
20100518 -0.7917 16.32 20.06 8 0 4 15000 7.563 0.271 369430.3
20100518 -0.7750 16.29 19.97 8 0 4 15000 7.424 0.271 369445.3
20100518 -0.7583 16.28 20.01 8 0 4 15000 7.285 0.272 369460.3
20100518 -0.7417 16.24 20.08 8 0 4 15000 7.146 0.272 369475.3
20100518 -0.7250 16.25 20.09 8 0 4 15000 7.008 0.272 369490.2
20100518 -0.7083 16.28 20.12 8 0 4 15000 6.870 0.272 369505.2
20100518 -0.6917 16.28 20.04 8 0 4 15000 6.732 0.272 369520.1
20100518 -0.6750 16.29 20.13 8 0 4 15000 6.594 0.272 369535.0
20100518 -0.6583 16.29 20.15 8 0 4 15000 6.457 0.272 369549.9
20100518 -0.6417 16.30 20.23 8 0 4 15000 6.320 0.272 369564.8
20100518 -0.6250 16.34 20.12 8 0 4 15000 6.183 0.272 369579.7
20100518 -0.6083 16.34 20.23 8 0 4 15000 6.046 0.272 369594.5
20100518 -0.5917 16.32 20.20 8 0 4 15000 5.910 0.272 369609.4
20100518 -0.5750 16.33 20.25 8 0 4 15000 5.774 0.272 369624.2
20100518 -0.5583 16.33 20.24 8 0 4 15000 5.638 0.272 369639.0
20100518 -0.5417 16.46 20.33 8 0 4 15000 5.502 0.272 369653.8
20100518 -0.5250 16.52 20.30 8 0 4 15000 5.367 0.273 369668.6
20100518 -0.5083 16.42 20.38 8 0 4 15000 5.232 0.273 369683.4
20100518 -0.4917 16.40 20.35 8 0 4 7000 5.097 0.273 369698.1
20100518 -0.4750 16.34 20.32 8 0 4 7000 4.963 0.273 369712.9
20100518 -0.4583 16.29 20.29 8 0 4 7000 4.829 0.273 369727.6
20100518 -0.4417 16.32 20.46 8 0 4 7000 4.695 0.273 369742.3
20100518 -0.4250 16.28 20.49 8 0 4 7000 4.562 0.273 369757.0
20100518 -0.4083 16.28 20.52 8 0 4 7000 4.429 0.273 369771.7
20100518 -0.3917 16.24 20.61 8 0 4 7000 4.296 0.273 369786.3
20100518 -0.3750 16.37 20.55 8 0 4 7000 4.164 0.273 369800.9
20100518 -0.3583 16.43 20.53 8 0 4 7000 4.032 0.273 369815.6
20100518 -0.3417 16.52 20.62 8 0 4 7000 3.901 0.273 369830.2
20100518 -0.3250 16.48 20.57 8 0 4 7000 3.769 0.273 369844.7
20100518 -0.3083 16.48 20.64 8 0 4 7000 3.639 0.273 369859.3
20100518 -0.2917 16.59 20.57 8 0 4 7000 3.509 0.274 369873.8
20100518 -0.2750 16.60 20.55 8 0 4 7000 3.379 0.274 369888.3
20100518 -0.2583 16.51 20.51 8 0 4 7000 3.249 0.274 369902.8
20100518 -0.2417 16.48 20.60 8 0 4 7000 3.120 0.274 369917.3
20100518 -0.2250 16.61 20.62 8 0 4 7000 2.992 0.274 369931.8
20100518 -0.2083 16.59 20.63 8 0 4 7000 2.864 0.274 369946.2
20100518 -0.1917 16.63 20.60 8 0 4 7000 2.737 0.274 369960.6
20100518 -0.1750 16.75 20.68 8 0 4 7000 2.610 0.274 369975.0
20100518 -0.1583 16.71 20.80 8 0 4 7000 2.484 0.274 369989.4
20100518 -0.1417 16.59 20.73 8 0 4 7000 2.358 0.274 370003.8
20100518 -0.1250 16.58 20.60 8 0 4 7000 2.233 0.274 370018.1
20100518 -0.1083 16.68 20.73 8 0 4 7000 2.109 0.274 370032.4
20100518 -0.0917 16.61 20.66 8 0 4 7000 1.986 0.274 370046.7
20100518 -0.0750 16.67 20.66 8 0 4 7000 1.863 0.274 370061.0
20100518 -0.0583 16.60 20.70 8 0 4 7000 1.741 0.275 370075.2
20100518 -0.0417 16.69 20.59 8 0 4 7000 1.619 0.275 370089.4
20100518 -0.0250 16.63 20.70 8 0 4 7000 1.499 0.275 370103.6
20100518 -0.0083 16.68 20.72 8 0 4 7000 1.379 0.275 370117.8
20100519 0.0083 16.56 20.72 8 0 4 7000 1.261 0.275 370131.9
20100519 0.0250 16.51 20.78 8 0 4 7000 1.143 0.275 370146.1
20100519 0.0417 16.54 20.83 8 0 4 7000 1.026 0.275 370160.2
20100519 0.0583 16.52 20.72 8 0 4 7000 0.911 0.275 370174.2
20100519 0.0750 16.56 20.69 8 0 4 7000 0.796 0.275 370188.3
20100519 0.0917 16.55 20.74 8 0 4 7000 0.682 0.275 370202.3
20100519 0.1083 16.50 20.77 8 0 4 7000 0.570 0.275 370216.3
20100519 0.1250 16.52 20.73 8 0 4 7000 0.458 0.275 370230.3
20100519 0.1417 16.51 20.77 8 0 4 7000 0.348 0.275 370244.2
20100519 0.1583 16.55 20.77 8 0 4 7000 0.238 0.275 370258.1
20100519 0.1750 16.51 20.77 8 0 4 7000 0.130 0.276 370272.0
20100519 0.1917 16.50 20.78 8 0 4 7000 0.022 0.276 370285.9
20100519 0.2083 16.52 20.70 8 0 4 7000 -0.085 0.276 370299.7
20100519 0.2250 16.50 20.74 8 0 4 7000 -0.192 0.276 370313.6
20100519 0.2417 16.54 20.84 8 0 4 7000 -0.298 0.276 370327.3
20100519 0.2583 16.56 20.83 8 0 4 7000 -0.405 0.276 370341.1
20100519 0.2750 16.53 20.76 8 0 4 7000 -0.512 0.276 370354.8
20100519 0.2917 16.58 20.79 8 0 4 7000 -0.621 0.276 370368.5
20100519 0.3083 16.52 20.84 8 0 4 7000 -0.732 0.276 370382.2
20100519 0.3250 16.52 20.89 8 0 4 7000 -0.845 0.276 370395.8
20100519 0.3417 16.50 20.78 8 0 4 7000 -0.962 0.276 370409.5
20100519 0.3583 16.51 20.80 8 0 4 7000 -1.082 0.276 370423.0
20100519 0.3750 16.49 20.76 8 0 4 7000 -1.208 0.276 370436.6
20100519 0.3917 16.53 20.65 8 0 4 7000 -2.078 0.276 370450.1
20100519 0.4083 16.54 20.60 8 0 4 7000 -2.204 0.277 370463.6
20100519 0.4250 16.46 20.76 8 0 4 7000 -2.330 0.277 370477.1
20100519 0.4417 16.50 20.74 8 0 4 7000 -2.455 0.277 370490.5
20100519 0.4583 16.49 20.82 8 0 4 7000 -2.580 0.277 370503.9
20100519 0.4750 16.47 20.84 8 0 4 7000 -2.705 0.277 370517.3
20100519 0.4917 16.52 20.70 8 0 4 7000 -2.829 0.277 370530.7
20100519 0.5083 16.50 20.86 8 0 4 7000 -2.954 0.277 370544.0
20100519 0.5250 16.48 20.84 8 0 4 7000 -3.078 0.277 370557.3
20100519 0.5417 16.47 20.79 8 0 4 7000 -3.201 0.277 370570.5
20100519 0.5583 16.50 20.83 8 0 4 7000 -3.325 0.277 370583.7
20100519 0.5750 16.48 20.85 8 0 4 7000 -3.448 0.277 370596.9
20100519 0.5917 16.50 20.83 8 0 4 7000 -3.571 0.277 370610.1
20100519 0.6083 16.50 20.84 8 0 4 7000 -3.693 0.277 370623.2
20100519 0.6250 16.46 20.92 8 0 4 7000 -3.816 0.277 370636.3
20100519 0.6417 16.47 20.95 8 0 4 7000 -3.938 0.278 370649.3
20100519 0.6583 16.64 20.85 8 0 4 7000 -4.059 0.278 370662.4
20100519 0.6750 16.51 20.90 8 0 4 7000 -4.181 0.278 370675.3
20100519 0.6917 16.47 20.93 8 0 4 7000 -4.302 0.278 370688.3
20100519 0.7083 16.47 20.81 8 0 4 7000 -4.423 0.278 370701.2
20100519 0.7250 16.47 20.84 8 0 4 7000 -4.543 0.278 370714.1
20100519 0.7417 16.46 20.89 8 0 4 7000 -4.664 0.278 370726.9
20100519 0.7583 16.47 20.92 8 0 4 7000 -4.784 0.278 370739.8
20100519 0.7750 16.47 20.84 8 0 4 7000 -4.903 0.278 370752.5
20100519 0.7917 16.51 20.77 8 0 4 7000 -5.022 0.278 370765.3
20100519 0.8083 16.48 20.78 8 0 4 7000 -5.142 0.278 370778.0
20100519 0.8250 16.49 20.73 8 0 4 7000 -5.260 0.278 370790.7
20100519 0.8417 16.48 20.70 8 0 4 7000 -5.379 0.278 370803.3
20100519 0.8583 16.53 20.78 8 0 4 7000 -5.497 0.278 370815.9
20100519 0.8750 16.49 20.82 8 0 4 7000 -5.615 0.279 370828.5
20100519 0.8917 16.52 20.75 8 0 4 7000 -5.732 0.279 370841.0
20100519 0.9083 16.50 20.87 8 0 4 7000 -5.849 0.279 370853.5
20100519 0.9250 16.45 20.88 8 0 4 7000 -5.966 0.279 370866.0
20100519 0.9417 16.44 20.82 8 0 4 7000 -6.083 0.279 370878.4
20100519 0.9583 16.47 20.77 8 0 4 7000 -6.199 0.279 370890.8
20100519 0.9750 16.50 20.85 8 0 4 7000 -6.315 0.279 370903.1
20100519 0.9917 16.47 20.86 8 0 4 7000 -6.430 0.279 370915.4
20100519 -0.9917 16.59 20.02 8 0 0 1500 13.303 0.378 368279.1
20100519 -0.9750 16.64 20.04 8 0 0 1500 13.154 0.378 368295.1
20100519 -0.9583 16.65 20.04 8 0 0 1500 13.005 0.378 368311.2
20100519 -0.9417 16.67 20.07 8 0 0 1500 12.856 0.378 368327.2
20100519 -0.9250 16.78 20.11 8 0 0 1500 12.707 0.378 368343.3
20100519 -0.9083 16.69 20.14 8 0 0 1500 12.558 0.378 368359.4
20100519 -0.8917 16.71 20.17 8 0 0 1500 12.409 0.378 368375.5
20100519 -0.8750 16.69 20.18 8 0 0 1500 12.260 0.378 368391.5
20100519 -0.8583 16.70 20.15 8 0 0 1500 12.112 0.378 368407.6
20100519 -0.8417 16.69 20.10 8 0 0 1500 11.963 0.379 368423.7
20100519 -0.8250 16.67 20.06 8 0 0 1500 11.815 0.379 368439.8
20100519 -0.8083 16.68 20.03 8 0 0 1500 11.666 0.379 368455.9
20100519 -0.7917 16.66 20.02 8 0 0 1500 11.518 0.379 368472.0
20100519 -0.7750 16.61 20.02 8 0 0 1500 11.369 0.379 368488.1
20100519 -0.7583 16.65 19.97 8 0 0 1500 11.221 0.379 368504.2
20100519 -0.7417 16.66 19.96 8 0 0 1500 11.073 0.379 368520.4
20100519 -0.7250 16.63 19.95 8 0 0 1500 10.925 0.379 368536.5
20100519 -0.7083 16.63 19.94 8 0 0 1500 10.777 0.379 368552.6
20100519 -0.6917 16.63 19.95 8 0 0 1500 10.629 0.379 368568.7
20100519 -0.6750 16.64 19.93 8 0 0 1500 10.481 0.379 368584.8
20100519 -0.6583 16.64 19.83 8 0 0 1500 10.334 0.379 368601.0
20100519 -0.6417 16.64 19.81 8 0 0 1500 10.186 0.379 368617.1
20100519 -0.6250 16.61 19.81 8 0 0 1500 10.039 0.380 368633.2
20100519 -0.6083 16.66 19.82 8 0 0 1500 9.891 0.380 368649.3
20100519 -0.5917 16.70 19.84 8 0 0 1500 9.744 0.380 368665.4
20100519 -0.5750 16.69 19.87 8 0 0 1500 9.597 0.380 368681.6
20100519 -0.5583 16.69 19.90 8 0 0 1500 9.450 0.380 368697.7
20100519 -0.5417 16.73 19.94 8 0 0 1500 9.303 0.380 368713.8
20100519 -0.5250 16.75 19.96 8 0 0 1500 9.156 0.380 368729.9
20100519 -0.5083 16.75 19.98 8 0 0 1500 9.009 0.380 368746.0
20100519 -0.4917 16.77 19.99 8 0 0 1000 8.863 0.380 368762.2
20100519 -0.4750 16.73 19.98 8 0 0 1000 8.716 0.380 368778.3
20100519 -0.4583 16.75 19.97 8 0 0 1000 8.570 0.380 368794.4
20100519 -0.4417 16.76 19.95 8 0 0 1000 8.424 0.380 368810.5
20100519 -0.4250 16.76 19.95 8 0 0 1000 8.278 0.380 368826.6
20100519 -0.4083 16.76 19.95 8 0 0 1000 8.132 0.381 368842.7
20100519 -0.3917 16.75 19.95 8 0 0 1000 7.986 0.381 368858.8
20100519 -0.3750 16.75 19.96 8 0 0 1000 7.841 0.381 368874.9
20100519 -0.3583 16.76 19.97 8 0 0 1000 7.695 0.381 368891.0
20100519 -0.3417 16.75 19.98 8 0 0 1000 7.550 0.381 368907.1
20100519 -0.3250 16.75 20.00 8 0 0 1000 7.405 0.381 368923.2
20100519 -0.3083 16.76 20.02 8 0 0 1000 7.260 0.381 368939.2
20100519 -0.2917 16.75 20.03 8 0 0 1000 7.115 0.381 368955.3
20100519 -0.2750 16.74 20.05 8 0 0 1000 6.971 0.381 368971.4
20100519 -0.2583 16.78 20.09 8 0 0 1000 6.826 0.381 368987.4
20100519 -0.2417 16.77 20.15 8 0 0 1000 6.682 0.381 369003.5
20100519 -0.2250 16.76 20.17 8 0 0 1000 6.538 0.381 369019.6
20100519 -0.2083 16.77 20.17 8 0 0 1000 6.394 0.381 369035.6
20100519 -0.1917 16.78 20.15 8 0 0 1000 6.250 0.382 369051.6
20100519 -0.1750 16.69 20.14 8 0 0 1000 6.107 0.382 369067.7
20100519 -0.1583 16.77 20.15 8 0 0 1000 5.964 0.382 369083.7
20100519 -0.1417 16.76 20.19 8 0 0 1000 5.821 0.382 369099.7
20100519 -0.1250 16.72 20.16 8 0 0 1000 5.678 0.382 369115.7
20100519 -0.1083 16.71 20.10 8 0 0 1000 5.535 0.382 369131.7
20100519 -0.0917 16.73 20.11 8 0 0 1000 5.393 0.382 369147.7
20100519 -0.0750 16.74 20.13 8 0 0 1000 5.251 0.382 369163.7
20100519 -0.0583 16.75 20.13 8 0 0 1000 5.109 0.382 369179.6
20100519 -0.0417 16.77 20.10 8 0 0 1000 4.968 0.382 369195.6
20100519 -0.0250 16.81 20.09 8 0 0 1000 4.826 0.382 369211.6
20100519 -0.0083 16.83 20.12 8 0 0 1000 4.685 0.382 369227.5
20100520 0.0083 16.84 20.11 8 0 0 1000 4.545 0.382 369243.4
20100520 0.0250 16.78 20.12 8 0 0 1000 4.404 0.383 369259.4
20100520 0.0417 16.78 20.17 8 0 0 1000 4.264 0.383 369275.3
20100520 0.0583 16.77 20.22 8 0 0 1000 4.125 0.383 369291.2
20100520 0.0750 16.75 20.25 8 0 0 1000 3.985 0.383 369307.1
20100520 0.0917 16.74 20.30 8 0 0 1000 3.846 0.383 369322.9
20100520 0.1083 16.71 19.94 8 0 0 1000 3.707 0.383 369338.8
20100520 0.1250 16.73 20.30 8 0 0 1000 3.569 0.383 369354.7
20100520 0.1417 16.73 20.41 8 0 0 1000 3.431 0.383 369370.5
20100520 0.1583 16.73 20.44 8 0 0 1000 3.294 0.383 369386.3
20100520 0.1750 16.70 20.43 8 0 0 1000 3.157 0.383 369402.1
20100520 0.1917 16.73 20.44 8 0 0 1000 3.021 0.383 369417.9
20100520 0.2083 16.74 20.44 8 0 0 1000 2.885 0.383 369433.7
20100520 0.2250 16.77 20.39 8 0 0 1000 2.749 0.383 369449.5
20100520 0.2417 16.75 20.41 8 0 0 1000 2.614 0.384 369465.3
20100520 0.2583 16.78 20.48 8 0 0 1000 2.480 0.384 369481.0
20100520 0.2750 16.78 20.51 8 0 0 1000 2.346 0.384 369496.7
20100520 0.2917 16.78 20.48 8 0 0 1000 2.213 0.384 369512.5
20100520 0.3083 16.78 20.47 8 0 0 1000 2.081 0.384 369528.2
20100520 0.3250 16.76 20.48 8 0 0 1000 1.949 0.384 369543.8
20100520 0.3417 16.79 20.49 8 0 0 1000 1.818 0.384 369559.5
20100520 0.3583 16.77 20.52 8 0 0 1000 1.688 0.384 369575.2
20100520 0.3750 16.77 20.51 8 0 0 1000 1.559 0.384 369590.8
20100520 0.3917 16.81 20.53 8 0 0 1000 1.430 0.384 369606.4
20100520 0.4083 16.85 20.65 8 0 0 1000 1.303 0.384 369622.0
20100520 0.4250 16.84 20.68 8 0 0 1000 1.176 0.384 369637.6
20100520 0.4417 16.83 20.62 8 0 0 1000 1.051 0.385 369653.2
20100520 0.4583 16.85 20.58 8 0 0 1000 0.927 0.385 369668.7
20100520 0.4750 16.83 20.66 8 0 0 1000 0.803 0.385 369684.3
20100520 0.4917 16.85 20.66 8 0 0 1000 0.681 0.385 369699.8
20100520 0.5083 16.75 20.63 8 0 0 1000 0.560 0.385 369715.3
20100520 0.5250 16.78 20.69 8 0 0 1000 0.440 0.385 369730.8
20100520 0.5417 16.78 20.70 8 0 0 1000 0.322 0.385 369746.2
20100520 0.5583 16.85 20.76 8 0 0 1000 0.204 0.385 369761.7
20100520 0.5750 16.84 20.70 8 0 0 1000 0.087 0.385 369777.1
20100520 0.5917 16.83 20.59 8 0 0 1000 -0.029 0.385 369792.5
20100520 0.6083 16.86 20.53 8 0 0 1000 -0.144 0.385 369807.9
20100520 0.6250 16.84 20.65 8 0 0 1000 -0.259 0.385 369823.2
20100520 0.6417 16.77 20.78 8 0 0 1000 -0.375 0.385 369838.6
20100520 0.6583 16.75 20.79 8 0 0 1000 -0.491 0.386 369853.9
20100520 0.6750 16.78 20.83 8 0 0 1000 -0.608 0.386 369869.2
20100520 0.6917 16.81 20.69 8 0 0 1000 -0.728 0.386 369884.5
20100520 0.7083 16.82 20.65 8 0 0 1000 -0.851 0.386 369899.7
20100520 0.7250 16.82 20.70 8 0 0 1000 -0.978 0.386 369915.0
20100520 0.7417 16.82 20.70 8 0 0 1000 -1.110 0.386 369930.2
20100520 0.7583 16.84 20.51 8 0 0 1000 -1.249 0.386 369945.3
20100520 0.7750 16.85 20.23 8 0 0 1000 -2.129 0.386 369960.5
20100520 0.7917 16.80 20.07 8 0 0 1000 -2.266 0.386 369975.7
20100520 0.8083 16.82 20.15 8 0 0 1000 -2.402 0.386 369990.8
20100520 0.8250 16.82 20.31 8 0 0 1000 -2.539 0.386 370005.9
20100520 0.8417 16.84 20.41 8 0 0 1000 -2.675 0.386 370020.9
20100520 0.8583 16.83 20.44 8 0 0 1000 -2.812 0.386 370036.0
20100520 0.8750 16.83 20.47 8 0 0 1000 -2.948 0.387 370051.0
20100520 0.8917 16.82 20.41 8 0 0 1000 -3.083 0.387 370066.0
20100520 0.9083 16.80 20.21 8 0 0 1000 -3.219 0.387 370081.0
20100520 0.9250 16.76 20.09 8 0 0 1000 -3.354 0.387 370095.9
20100520 0.9417 16.81 20.09 8 0 0 1000 -3.489 0.387 370110.9
20100520 0.9750 16.86 20.21 8 0 0 1000 -3.759 0.387 370140.6
20100520 0.9917 16.79 20.18 8 0 0 1000 -3.893 0.387 370155.5
20100520 -0.9917 18.14 19.93 4 -1 7 10000 16.554 0.492 367951.7
20100520 -0.9750 18.14 19.88 4 -1 7 10000 16.405 0.492 367967.8
20100520 -0.9583 18.14 19.81 4 -1 7 10000 16.256 0.492 367983.9
20100520 -0.9417 18.15 19.75 4 -1 7 10000 16.107 0.492 368000.0
20100520 -0.9250 18.15 19.67 4 -1 7 10000 15.958 0.492 368016.2
20100520 -0.9083 18.17 19.61 4 -1 7 10000 15.809 0.492 368032.4
20100520 -0.8917 18.18 19.56 4 -1 7 10000 15.660 0.492 368048.6
20100520 -0.8750 18.24 19.51 4 -1 7 10000 15.511 0.492 368064.8
20100520 -0.8583 18.25 19.51 4 -1 7 10000 15.362 0.492 368081.0
20100520 -0.8417 18.27 19.51 4 -1 7 10000 15.213 0.493 368097.2
20100520 -0.8250 18.29 19.51 4 -1 7 10000 15.063 0.493 368113.5
20100520 -0.8083 18.30 19.51 4 -1 7 10000 14.914 0.493 368129.8
20100520 -0.7917 18.30 19.48 4 -1 7 10000 14.765 0.493 368146.1
20100520 -0.7750 18.28 19.47 4 -1 7 10000 14.616 0.493 368162.4
20100520 -0.7583 18.28 19.44 4 -1 7 10000 14.466 0.493 368178.7
20100520 -0.7417 18.25 19.44 4 -1 7 10000 14.317 0.493 368195.1
20100520 -0.7250 18.18 19.48 4 -1 7 10000 14.167 0.493 368211.5
20100520 -0.7083 18.15 19.49 4 -1 7 10000 14.018 0.493 368227.9
20100520 -0.6917 18.06 19.52 4 -1 7 10000 13.868 0.493 368244.3
20100520 -0.6750 17.94 19.53 4 -1 7 10000 13.719 0.493 368260.7
20100520 -0.6583 17.81 19.56 4 -1 7 10000 13.569 0.493 368277.1
20100520 -0.6417 17.73 19.59 4 -1 7 10000 13.419 0.494 368293.6
20100520 -0.6250 17.66 19.66 4 -1 7 10000 13.270 0.494 368310.0
20100520 -0.6083 17.62 19.71 4 -1 7 10000 13.120 0.494 368326.5
20100520 -0.5917 17.61 19.76 4 -1 7 10000 12.970 0.494 368343.0
20100520 -0.5750 17.61 19.81 4 -1 7 10000 12.821 0.494 368359.5
20100520 -0.5583 17.61 19.85 4 -1 7 10000 12.671 0.494 368376.0
20100520 -0.5417 17.61 19.89 4 -1 7 10000 12.521 0.494 368392.6
20100520 -0.5250 17.59 19.93 4 -1 7 10000 12.372 0.494 368409.1
20100520 -0.5083 17.57 19.97 4 -1 7 10000 12.222 0.494 368425.7
20100520 -0.4917 17.53 20.01 3 -1 7 10000 12.072 0.494 368442.2
20100520 -0.4750 17.51 20.07 3 -1 7 10000 11.923 0.494 368458.8
20100520 -0.4583 17.51 20.13 3 -1 7 10000 11.773 0.494 368475.4
20100520 -0.4417 17.51 20.19 3 -1 7 10000 11.623 0.494 368492.0
20100520 -0.4250 17.53 20.23 3 -1 7 10000 11.473 0.495 368508.7
20100520 -0.4083 17.58 20.26 3 -1 7 10000 11.324 0.495 368525.3
20100520 -0.3917 17.59 20.28 3 -1 7 10000 11.174 0.495 368541.9
20100520 -0.3750 17.60 20.27 3 -1 7 10000 11.024 0.495 368558.6
20100520 -0.3583 17.60 20.26 3 -1 7 10000 10.875 0.495 368575.3
20100520 -0.3417 17.59 20.24 3 -1 7 10000 10.725 0.495 368591.9
20100520 -0.3250 17.61 20.24 3 -1 7 10000 10.575 0.495 368608.6
20100520 -0.3083 17.63 20.24 3 -1 7 10000 10.426 0.495 368625.3
20100520 -0.2917 17.69 20.24 3 -1 7 10000 10.276 0.495 368642.0
20100520 -0.2750 17.78 20.24 3 -1 7 10000 10.127 0.495 368658.7
20100520 -0.2583 17.81 20.24 3 -1 7 10000 9.977 0.495 368675.5
20100520 -0.2417 17.89 20.25 3 -1 7 10000 9.828 0.495 368692.2
20100520 -0.2250 17.91 20.27 3 -1 7 10000 9.678 0.496 368708.9
20100520 -0.2083 17.93 20.31 3 -1 7 10000 9.529 0.496 368725.7
20100520 -0.1917 17.95 20.33 3 -1 7 10000 9.379 0.496 368742.4
20100520 -0.1750 17.94 20.33 3 -1 7 10000 9.230 0.496 368759.2
20100520 -0.1583 17.93 20.35 3 -1 7 10000 9.081 0.496 368776.0
20100520 -0.1417 17.93 20.34 3 -1 7 10000 8.932 0.496 368792.7
20100520 -0.1250 17.95 20.33 3 -1 7 10000 8.782 0.496 368809.5
20100520 -0.1083 18.02 20.32 3 -1 7 10000 8.633 0.496 368826.3
20100520 -0.0917 18.07 20.31 3 -1 7 10000 8.484 0.496 368843.1
20100520 -0.0750 18.15 20.30 3 -1 7 10000 8.335 0.496 368859.9
20100520 -0.0583 18.17 20.30 3 -1 7 10000 8.186 0.496 368876.7
20100520 -0.0417 18.16 20.28 3 -1 7 10000 8.038 0.496 368893.5
20100520 -0.0250 18.18 20.28 3 -1 7 10000 7.889 0.496 368910.3
20100520 -0.0083 18.20 20.31 3 -1 7 10000 7.740 0.497 368927.1
20100521 0.0083 18.24 20.33 3 1 7 10000 7.591 0.497 368944.0
20100521 0.0250 18.27 20.35 3 1 7 10000 7.443 0.497 368960.8
20100521 0.0417 18.30 20.34 3 1 7 10000 7.295 0.497 368977.6
20100521 0.0583 18.34 20.34 3 1 7 10000 7.146 0.497 368994.5
20100521 0.0750 18.36 20.34 3 1 7 10000 6.998 0.497 369011.3
20100521 0.0917 18.37 20.34 3 1 7 10000 6.850 0.497 369028.1
20100521 0.1083 18.38 20.34 3 1 7 10000 6.702 0.497 369045.0
20100521 0.1250 18.37 20.34 3 1 7 10000 6.554 0.497 369061.8
20100521 0.1417 18.37 20.33 3 1 7 10000 6.406 0.497 369078.7
20100521 0.1583 18.35 20.34 3 1 7 10000 6.259 0.497 369095.5
20100521 0.1750 18.34 20.33 3 1 7 10000 6.111 0.497 369112.4
20100521 0.1917 18.31 20.33 3 1 7 10000 5.964 0.498 369129.2
20100521 0.2083 18.26 20.33 3 1 7 10000 5.817 0.498 369146.1
20100521 0.2250 18.18 20.36 3 1 7 10000 5.670 0.498 369162.9
20100521 0.2417 18.15 20.41 3 1 7 10000 5.523 0.498 369179.7
20100521 0.2583 18.10 20.45 3 1 7 10000 5.377 0.498 369196.6
20100521 0.2750 18.04 20.48 3 1 7 10000 5.230 0.498 369213.4
20100521 0.2917 18.02 20.48 3 1 7 10000 5.084 0.498 369230.3
20100521 0.3083 18.03 20.48 3 1 7 10000 4.938 0.498 369247.1
20100521 0.3250 18.05 20.48 3 1 7 10000 4.792 0.498 369264.0
20100521 0.3417 18.12 20.48 3 1 7 10000 4.646 0.498 369280.8
20100521 0.3583 18.17 20.48 3 1 7 10000 4.501 0.498 369297.7
20100521 0.3750 18.23 20.48 3 1 7 10000 4.356 0.498 369314.5
20100521 0.3917 18.24 20.46 3 1 7 10000 4.211 0.498 369331.3
20100521 0.4083 18.17 20.42 3 1 7 10000 4.066 0.499 369348.2
20100521 0.4250 18.16 20.38 3 1 7 10000 3.922 0.499 369365.0
20100521 0.4417 18.15 20.32 3 1 7 10000 3.778 0.499 369381.8
20100521 0.4583 18.14 20.23 3 1 7 10000 3.635 0.499 369398.7
20100521 0.4750 18.09 20.15 3 1 7 10000 3.491 0.499 369415.5
20100521 0.4917 18.08 20.07 3 1 7 10000 3.348 0.499 369432.3
20100521 0.5083 18.07 20.03 4 1 7 2000 3.206 0.499 369449.1
20100521 0.5250 18.07 20.01 4 1 7 2000 3.064 0.499 369465.9
20100521 0.5417 18.05 20.01 4 1 7 2000 2.922 0.499 369482.7
20100521 0.5583 18.06 20.00 4 1 7 2000 2.781 0.499 369499.5
20100521 0.5750 18.06 20.00 4 1 7 2000 2.641 0.499 369516.3
20100521 0.5917 18.07 20.00 4 1 7 2000 2.500 0.499 369533.1
20100521 0.6083 18.03 20.00 4 1 7 2000 2.361 0.500 369549.9
20100521 0.6250 18.03 19.98 4 1 7 2000 2.222 0.500 369566.6
20100521 0.6417 17.96 19.98 4 1 7 2000 2.084 0.500 369583.4
20100521 0.6583 18.00 19.97 4 1 7 2000 1.946 0.500 369600.2
20100521 0.6750 18.02 19.98 4 1 7 2000 1.810 0.500 369616.9
20100521 0.6917 18.04 20.01 4 1 7 2000 1.674 0.500 369633.6
20100521 0.7083 18.06 20.06 4 1 7 2000 1.538 0.500 369650.4
20100521 0.7250 18.05 20.13 4 1 7 2000 1.404 0.500 369667.1
20100521 0.7417 18.10 20.20 4 1 7 2000 1.271 0.500 369683.8
20100521 0.7583 18.11 20.26 4 1 7 2000 1.139 0.500 369700.5
20100521 0.7750 18.12 20.32 4 1 7 2000 1.007 0.500 369717.2
20100521 0.7917 18.15 20.36 4 1 7 2000 0.877 0.500 369733.9
20100521 0.8083 18.09 20.39 4 1 7 2000 0.748 0.500 369750.6
20100521 0.8250 18.18 20.43 4 1 7 2000 0.621 0.501 369767.3
20100521 0.8417 18.17 20.46 4 1 7 2000 0.494 0.501 369783.9
20100521 0.8583 18.15 20.49 4 1 7 2000 0.369 0.501 369800.6
20100521 0.8750 18.26 20.52 4 1 7 2000 0.244 0.501 369817.2
20100521 0.8917 18.27 20.53 4 1 7 2000 0.121 0.501 369833.8
20100521 0.9083 18.24 20.55 4 1 7 2000 -0.001 0.501 369850.4
20100521 0.9250 18.29 20.57 4 1 7 2000 -0.123 0.501 369867.0
20100521 0.9417 18.19 20.59 4 1 7 2000 -0.245 0.501 369883.6
20100521 0.9583 18.11 20.58 4 1 7 2000 -0.366 0.501 369900.2
20100521 0.9750 18.00 20.58 4 1 7 2000 -0.489 0.501 369916.8
20100521 0.9917 17.97 20.58 4 1 7 2000 -0.613 0.501 369933.3
20100521 -0.9917 18.37 19.81 1 -1 9 35000 18.816 0.606 368243.8
20100521 -0.9750 18.37 19.83 1 -1 9 35000 18.676 0.606 368259.0
20100521 -0.9583 18.36 19.83 1 -1 9 35000 18.537 0.606 368274.3
20100521 -0.9417 18.37 19.83 1 -1 9 35000 18.396 0.607 368289.7
20100521 -0.9250 18.39 19.84 1 -1 9 35000 18.256 0.607 368305.0
20100521 -0.9083 18.40 19.84 1 -1 9 35000 18.116 0.607 368320.4
20100521 -0.8917 18.40 19.84 1 -1 9 35000 17.975 0.607 368335.8
20100521 -0.8750 18.40 19.86 1 -1 9 35000 17.835 0.607 368351.3
20100521 -0.8583 18.41 19.86 1 -1 9 35000 17.694 0.607 368366.8
20100521 -0.8417 18.41 19.86 1 -1 9 35000 17.552 0.607 368382.3
20100521 -0.8083 18.43 19.88 1 -1 9 35000 17.270 0.607 368413.4
20100521 -0.7917 18.43 19.88 1 -1 9 35000 17.128 0.607 368429.1
20100521 -0.7750 18.43 19.86 1 -1 9 35000 16.986 0.607 368444.7
20100521 -0.7583 18.43 19.86 1 -1 9 35000 16.844 0.607 368460.4
20100521 -0.7417 18.43 19.84 1 -1 9 35000 16.702 0.608 368476.1
20100521 -0.7250 18.43 19.85 1 -1 9 35000 16.560 0.608 368491.8
20100521 -0.7083 18.43 19.86 1 -1 9 35000 16.417 0.608 368507.6
20100521 -0.6917 18.44 19.85 1 -1 9 35000 16.275 0.608 368523.4
20100521 -0.6750 18.44 19.86 1 -1 9 35000 16.132 0.608 368539.2
20100521 -0.6583 18.43 19.87 1 -1 9 35000 15.989 0.608 368555.1
20100521 -0.6417 18.43 19.87 1 -1 9 35000 15.846 0.608 368571.0
20100521 -0.6250 18.44 19.87 1 -1 9 35000 15.702 0.608 368586.9
20100521 -0.6083 18.44 19.87 1 -1 9 35000 15.559 0.608 368602.8
20100521 -0.5917 18.43 19.88 1 -1 9 35000 15.415 0.608 368618.8
20100521 -0.5750 18.43 19.88 1 -1 9 35000 15.272 0.608 368634.8
20100521 -0.5583 18.44 19.87 1 -1 9 35000 15.128 0.608 368650.8
20100521 -0.5417 18.44 19.87 1 -1 9 35000 14.984 0.608 368666.9
20100521 -0.5250 18.44 19.87 1 -1 9 35000 14.840 0.609 368683.0
20100521 -0.5083 18.44 19.87 1 -1 9 35000 14.696 0.609 368699.1
20100521 -0.4917 18.45 19.89 0 -1 9 35000 14.551 0.609 368715.2
20100521 -0.4750 18.46 19.90 0 -1 9 35000 14.407 0.609 368731.4
20100521 -0.4583 18.47 19.91 0 -1 9 35000 14.262 0.609 368747.6
20100521 -0.4417 18.50 19.92 0 -1 9 35000 14.117 0.609 368763.8
20100521 -0.4250 18.51 19.92 0 -1 9 35000 13.972 0.609 368780.1
20100521 -0.4083 18.51 19.92 0 -1 9 35000 13.827 0.609 368796.3
20100521 -0.3917 18.52 19.92 0 -1 9 35000 13.682 0.609 368812.6
20100521 -0.3750 18.52 19.92 0 -1 9 35000 13.537 0.609 368828.9
20100521 -0.3583 18.52 19.92 0 -1 9 35000 13.392 0.609 368845.3
20100521 -0.3417 18.53 19.92 0 -1 9 35000 13.246 0.609 368861.6
20100521 -0.3250 18.53 19.94 0 -1 9 35000 13.101 0.609 368878.0
20100521 -0.3083 18.53 19.95 0 -1 9 35000 12.955 0.610 368894.4
20100521 -0.2917 18.53 19.95 0 -1 9 35000 12.809 0.610 368910.9
20100521 -0.2750 18.53 19.95 0 -1 9 35000 12.663 0.610 368927.3
20100521 -0.2583 18.53 19.95 0 -1 9 35000 12.517 0.610 368943.8
20100521 -0.2417 18.55 19.95 0 -1 9 35000 12.371 0.610 368960.3
20100521 -0.2250 18.57 19.97 0 -1 9 35000 12.225 0.610 368976.8
20100521 -0.2083 18.57 19.97 0 -1 9 35000 12.079 0.610 368993.4
20100521 -0.1917 18.57 19.99 0 -1 9 35000 11.932 0.610 369010.0
20100521 -0.1750 18.58 20.00 0 -1 9 35000 11.786 0.610 369026.5
20100521 -0.1583 18.59 20.01 0 -1 9 35000 11.639 0.610 369043.2
20100521 -0.1417 18.59 20.02 0 -1 9 35000 11.493 0.610 369059.8
20100521 -0.1250 18.59 20.03 0 -1 9 35000 11.346 0.610 369076.4
20100521 -0.1083 18.59 20.03 0 -1 9 35000 11.199 0.610 369093.1
20100521 -0.0917 18.59 20.05 0 -1 9 35000 11.053 0.611 369109.8
20100521 -0.0750 18.60 20.06 0 -1 9 35000 10.906 0.611 369126.5
20100521 -0.0583 18.60 20.07 0 -1 9 35000 10.759 0.611 369143.3
20100521 -0.0417 18.59 20.08 0 -1 9 35000 10.612 0.611 369160.0
20100521 -0.0250 18.60 20.08 0 -1 9 35000 10.465 0.611 369176.8
20100521 -0.0083 18.60 20.08 0 -1 9 35000 10.317 0.611 369193.6
20100522 0.0083 18.62 20.08 0 1 9 35000 10.170 0.611 369210.4
20100522 0.0250 18.66 20.08 0 1 9 35000 10.023 0.611 369227.2
20100522 0.0417 18.64 20.10 0 1 9 35000 9.875 0.611 369244.0
20100522 0.0583 18.65 20.12 0 1 9 35000 9.728 0.611 369260.9
20100522 0.0750 18.64 20.12 0 1 9 35000 9.581 0.611 369277.8
20100522 0.0917 18.65 20.14 0 1 9 35000 9.433 0.611 369294.7
20100522 0.1083 18.65 20.14 0 1 9 35000 9.286 0.611 369311.6
20100522 0.1250 18.65 20.15 0 1 9 35000 9.138 0.612 369328.5
20100522 0.1417 18.65 20.16 0 1 9 35000 8.990 0.612 369345.4
20100522 0.1583 18.66 20.17 0 1 9 35000 8.843 0.612 369362.4
20100522 0.1750 18.66 20.18 0 1 9 35000 8.695 0.612 369379.4
20100522 0.1917 18.66 20.19 0 1 9 35000 8.548 0.612 369396.4
20100522 0.2083 18.66 20.21 0 1 9 35000 8.400 0.612 369413.4
20100522 0.2250 18.67 20.21 0 1 9 35000 8.252 0.612 369430.4
20100522 0.2417 18.67 20.22 0 1 9 35000 8.104 0.612 369447.4
20100522 0.2583 18.67 20.22 0 1 9 35000 7.957 0.612 369464.5
20100522 0.2750 18.67 20.24 0 1 9 35000 7.809 0.612 369481.5
20100522 0.2917 18.67 20.24 0 1 9 35000 7.661 0.612 369498.6
20100522 0.3083 18.67 20.26 0 1 9 35000 7.513 0.612 369515.7
20100522 0.3250 18.67 20.28 0 1 9 35000 7.366 0.612 369532.8
20100522 0.3417 18.68 20.29 0 1 9 35000 7.218 0.613 369549.9
20100522 0.3583 18.68 20.30 0 1 9 35000 7.070 0.613 369567.0
20100522 0.3750 18.70 20.31 0 1 9 35000 6.923 0.613 369584.1
20100522 0.3917 18.70 20.30 0 1 9 35000 6.775 0.613 369601.3
20100522 0.4083 18.71 20.32 0 1 9 35000 6.627 0.613 369618.4
20100522 0.4250 18.72 20.32 0 1 9 35000 6.480 0.613 369635.6
20100522 0.4417 18.72 20.33 0 1 9 35000 6.332 0.613 369652.8
20100522 0.4583 18.72 20.35 0 1 9 35000 6.185 0.613 369670.0
20100522 0.4750 18.72 20.35 0 1 9 35000 6.038 0.613 369687.2
20100522 0.4917 18.72 20.36 0 1 9 35000 5.890 0.613 369704.4
20100522 0.5083 18.72 20.38 1 1 7 35000 5.743 0.613 369721.6
20100522 0.5250 18.72 20.39 1 1 7 35000 5.596 0.613 369738.8
20100522 0.5417 18.73 20.40 1 1 7 35000 5.449 0.614 369756.1
20100522 0.5583 18.72 20.41 1 1 7 35000 5.302 0.614 369773.3
20100522 0.5750 18.73 20.42 1 1 7 35000 5.155 0.614 369790.6
20100522 0.5917 18.73 20.43 1 1 7 35000 5.008 0.614 369807.8
20100522 0.6083 18.73 20.45 1 1 7 35000 4.862 0.614 369825.1
20100522 0.6250 18.73 20.46 1 1 7 35000 4.715 0.614 369842.4
20100522 0.6417 18.74 20.47 1 1 7 35000 4.569 0.614 369859.7
20100522 0.6583 18.75 20.49 1 1 7 35000 4.423 0.614 369877.0
20100522 0.6750 18.76 20.51 1 1 7 35000 4.277 0.614 369894.3
20100522 0.6917 18.78 20.52 1 1 7 35000 4.131 0.614 369911.6
20100522 0.7083 18.78 20.54 1 1 7 35000 3.986 0.614 369928.9
20100522 0.7250 18.77 20.56 1 1 7 35000 3.841 0.614 369946.2
20100522 0.7417 18.78 20.57 1 1 7 35000 3.696 0.614 369963.5
20100522 0.7583 18.80 20.59 1 1 7 35000 3.551 0.615 369980.8
20100522 0.7750 18.78 20.61 1 1 7 35000 3.406 0.615 369998.2
20100522 0.7917 18.78 20.62 1 1 7 35000 3.262 0.615 370015.5
20100522 0.8083 18.78 20.63 1 1 7 35000 3.118 0.615 370032.9
20100522 0.8250 18.79 20.65 1 1 7 35000 2.975 0.615 370050.2
20100522 0.8417 18.79 20.66 1 1 7 35000 2.832 0.615 370067.5
20100522 0.8583 18.79 20.68 1 1 7 35000 2.689 0.615 370084.9
20100522 0.8750 18.79 20.69 1 1 7 35000 2.547 0.615 370102.3
20100522 0.8917 18.79 20.70 1 1 7 35000 2.406 0.615 370119.6
20100522 0.9083 18.79 20.71 1 1 7 35000 2.265 0.615 370137.0
20100522 0.9250 18.79 20.72 1 1 7 35000 2.124 0.615 370154.3
20100522 0.9417 18.80 20.73 1 1 7 35000 1.984 0.615 370171.7
20100522 0.9583 18.79 20.75 1 1 7 35000 1.845 0.615 370189.1
20100522 0.9750 18.79 20.76 1 1 7 35000 1.707 0.616 370206.4
20100522 0.9917 18.79 20.77 1 1 7 35000 1.569 0.616 370223.8
20100522 -0.9917 16.14 18.95 8 0 4 6000 19.978 0.715 369157.2
20100522 -0.9750 16.16 18.96 8 0 4 6000 19.856 0.715 369170.8
20100522 -0.9583 16.15 18.94 8 0 4 6000 19.734 0.715 369184.5
20100522 -0.9417 16.19 18.91 8 0 4 6000 19.612 0.715 369198.3
20100522 -0.9250 16.18 18.89 8 0 4 6000 19.489 0.715 369212.0
20100522 -0.9083 16.20 18.90 8 0 4 6000 19.365 0.715 369225.9
20100522 -0.8917 16.18 18.93 8 0 4 6000 19.242 0.715 369239.7
20100522 -0.8750 16.16 18.96 8 0 4 6000 19.118 0.715 369253.7
20100522 -0.8583 16.10 18.99 8 0 4 6000 18.994 0.716 369267.6
20100522 -0.8417 16.11 19.01 8 0 4 6000 18.869 0.716 369281.6
20100522 -0.8250 16.15 19.06 8 0 4 6000 18.745 0.716 369295.7
20100522 -0.8083 16.10 19.09 8 0 4 6000 18.619 0.716 369309.8
20100522 -0.7917 16.09 19.11 8 0 4 6000 18.494 0.716 369323.9
20100522 -0.7750 16.11 19.14 8 0 4 6000 18.368 0.716 369338.1
20100522 -0.7583 16.19 19.16 8 0 4 6000 18.242 0.716 369352.3
20100522 -0.7417 16.10 19.16 8 0 4 6000 18.116 0.716 369366.6
20100522 -0.7250 16.12 19.20 8 0 4 6000 17.989 0.716 369380.9
20100522 -0.7083 16.14 19.23 8 0 4 6000 17.862 0.716 369395.2
20100522 -0.6917 16.18 19.28 8 0 4 6000 17.735 0.716 369409.6
20100522 -0.6750 16.05 19.35 8 0 4 6000 17.607 0.716 369424.0
20100522 -0.6583 16.13 19.42 8 0 4 6000 17.480 0.716 369438.5
20100522 -0.6417 16.14 19.47 8 0 4 6000 17.351 0.716 369453.0
20100522 -0.6250 16.18 19.51 8 0 4 6000 17.223 0.717 369467.6
20100522 -0.6083 16.18 19.51 8 0 4 6000 17.094 0.717 369482.2
20100522 -0.5917 16.22 19.49 8 0 4 6000 16.965 0.717 369496.8
20100522 -0.5750 16.21 19.51 8 0 4 6000 16.836 0.717 369511.5
20100522 -0.5583 16.24 19.56 8 0 4 6000 16.707 0.717 369526.2
20100522 -0.5417 16.23 19.60 8 0 4 6000 16.577 0.717 369541.0
20100522 -0.5250 16.27 19.67 8 0 4 6000 16.447 0.717 369555.8
20100522 -0.5083 16.24 19.75 8 0 4 6000 16.316 0.717 369570.6
20100522 -0.4917 16.21 19.85 8 0 4 6000 16.186 0.717 369585.5
20100522 -0.4750 16.21 19.96 8 0 4 6000 16.055 0.717 369600.4
20100522 -0.4583 16.22 20.02 8 0 4 6000 15.924 0.717 369615.4
20100522 -0.4417 16.23 20.00 8 0 4 6000 15.793 0.717 369630.4
20100522 -0.4250 16.17 19.94 8 0 4 6000 15.661 0.717 369645.4
20100522 -0.4083 16.18 19.85 8 0 4 6000 15.529 0.718 369660.5
20100522 -0.3917 16.27 19.81 8 0 4 6000 15.397 0.718 369675.6
20100522 -0.3750 16.24 19.76 8 0 4 6000 15.265 0.718 369690.7
20100522 -0.3583 16.29 19.69 8 0 4 6000 15.132 0.718 369705.9
20100522 -0.3417 16.37 19.62 8 0 4 6000 14.999 0.718 369721.1
20100522 -0.3250 16.31 19.64 8 0 4 6000 14.866 0.718 369736.4
20100522 -0.3083 16.24 19.67 8 0 4 6000 14.733 0.718 369751.6
20100522 -0.2917 16.29 19.62 8 0 4 6000 14.599 0.718 369767.0
20100522 -0.2750 16.30 19.60 8 0 4 6000 14.465 0.718 369782.3
20100522 -0.2583 16.25 19.63 8 0 4 6000 14.331 0.718 369797.7
20100522 -0.2417 16.22 19.66 8 0 4 6000 14.197 0.718 369813.2
20100522 -0.2250 16.28 19.68 8 0 4 6000 14.063 0.718 369828.6
20100522 -0.2083 16.25 19.74 8 0 4 6000 13.928 0.718 369844.1
20100522 -0.1917 16.24 19.78 8 0 4 6000 13.793 0.718 369859.7
20100522 -0.1750 16.28 19.82 8 0 4 6000 13.658 0.719 369875.2
20100522 -0.1583 16.32 19.95 8 0 4 6000 13.523 0.719 369890.8
20100522 -0.1417 16.36 20.14 8 0 4 6000 13.387 0.719 369906.5
20100522 -0.1250 16.36 20.31 8 0 4 6000 13.251 0.719 369922.1
20100522 -0.1083 16.41 20.35 8 0 4 6000 13.115 0.719 369937.9
20100522 -0.0917 16.36 20.33 8 0 4 6000 12.979 0.719 369953.6
20100522 -0.0750 16.35 20.34 8 0 4 6000 12.843 0.719 369969.4
20100522 -0.0583 16.32 20.35 8 0 4 6000 12.706 0.719 369985.2
20100522 -0.0417 16.29 20.35 8 0 4 6000 12.569 0.719 370001.0
20100522 -0.0250 16.28 20.27 8 0 4 6000 12.432 0.719 370016.9
20100522 -0.0083 16.27 20.08 8 0 4 6000 12.295 0.719 370032.8
20100523 0.0083 16.25 20.06 8 0 4 6000 12.158 0.719 370048.7
20100523 0.0250 16.24 20.10 8 0 4 6000 12.020 0.719 370064.7
20100523 0.0417 16.21 20.11 8 0 4 6000 11.882 0.719 370080.7
20100523 0.0583 16.21 20.17 8 0 4 6000 11.744 0.720 370096.7
20100523 0.0750 16.23 20.23 8 0 4 6000 11.606 0.720 370112.7
20100523 0.0917 16.26 20.21 8 0 4 6000 11.468 0.720 370128.8
20100523 0.1083 16.26 20.20 8 0 4 6000 11.329 0.720 370144.9
20100523 0.1250 16.30 20.17 8 0 4 6000 11.191 0.720 370161.1
20100523 0.1417 16.31 20.07 8 0 4 6000 11.052 0.720 370177.2
20100523 0.1583 16.30 19.99 8 0 4 6000 10.913 0.720 370193.4
20100523 0.1750 16.31 19.94 8 0 4 6000 10.774 0.720 370209.7
20100523 0.1917 16.31 19.92 8 0 4 6000 10.634 0.720 370225.9
20100523 0.2083 16.31 19.85 8 0 4 6000 10.495 0.720 370242.2
20100523 0.2250 16.31 19.81 8 0 4 6000 10.355 0.720 370258.5
20100523 0.2417 16.34 19.74 8 0 4 6000 10.215 0.720 370274.9
20100523 0.2583 16.32 19.71 8 0 4 6000 10.075 0.720 370291.2
20100523 0.2750 16.33 19.77 8 0 4 6000 9.935 0.720 370307.6
20100523 0.2917 16.32 19.83 8 0 4 6000 9.795 0.721 370324.1
20100523 0.3083 16.31 19.85 8 0 4 6000 9.655 0.721 370340.5
20100523 0.3250 16.29 19.83 8 0 4 6000 9.514 0.721 370357.0
20100523 0.3417 16.30 19.84 8 0 4 6000 9.374 0.721 370373.5
20100523 0.3583 16.31 19.88 8 0 4 6000 9.233 0.721 370390.0
20100523 0.3750 16.32 19.91 8 0 4 6000 9.092 0.721 370406.6
20100523 0.3917 16.34 19.93 8 0 4 6000 8.951 0.721 370423.1
20100523 0.4083 16.31 19.95 8 0 4 6000 8.810 0.721 370439.7
20100523 0.4250 16.32 19.96 8 0 4 6000 8.668 0.721 370456.4
20100523 0.4417 16.32 19.91 8 0 4 6000 8.527 0.721 370473.0
20100523 0.4583 16.31 19.94 8 0 4 6000 8.385 0.721 370489.7
20100523 0.4750 16.35 19.95 8 0 4 6000 8.244 0.721 370506.4
20100523 0.4917 16.31 19.93 8 0 4 6000 8.102 0.721 370523.1
20100523 0.5083 16.33 19.93 8 0 4 6000 7.960 0.721 370539.9
20100523 0.5250 16.31 19.90 8 0 4 6000 7.818 0.722 370556.6
20100523 0.5417 16.30 19.89 8 0 4 6000 7.676 0.722 370573.4
20100523 0.5583 16.31 19.92 8 0 4 6000 7.534 0.722 370590.2
20100523 0.5750 16.32 19.96 8 0 4 6000 7.392 0.722 370607.1
20100523 0.5917 16.31 19.95 8 0 4 6000 7.250 0.722 370623.9
20100523 0.6083 16.33 19.96 8 0 4 6000 7.107 0.722 370640.8
20100523 0.6250 16.34 19.98 8 0 4 6000 6.965 0.722 370657.7
20100523 0.6417 16.36 19.98 8 0 4 6000 6.823 0.722 370674.6
20100523 0.6583 16.40 19.94 8 0 4 6000 6.680 0.722 370691.6
20100523 0.6750 16.40 19.93 8 0 4 6000 6.538 0.722 370708.5
20100523 0.6917 16.42 19.93 8 0 4 6000 6.395 0.722 370725.5
20100523 0.7083 16.43 19.93 8 0 4 6000 6.252 0.722 370742.5
20100523 0.7250 16.47 19.95 8 0 4 6000 6.110 0.722 370759.6
20100523 0.7417 16.47 19.96 8 0 4 6000 5.967 0.722 370776.6
20100523 0.7583 16.46 19.99 8 0 4 6000 5.824 0.723 370793.7
20100523 0.7750 16.45 20.02 8 0 4 6000 5.681 0.723 370810.7
20100523 0.7917 16.42 20.02 8 0 4 6000 5.539 0.723 370827.8
20100523 0.8083 16.40 20.02 8 0 4 6000 5.396 0.723 370844.9
20100523 0.8250 16.37 20.02 8 0 4 6000 5.253 0.723 370862.1
20100523 0.8417 16.34 20.02 8 0 4 6000 5.111 0.723 370879.2
20100523 0.8583 16.33 20.03 8 0 4 6000 4.968 0.723 370896.4
20100523 0.8750 16.31 20.05 8 0 4 6000 4.825 0.723 370913.6
20100523 0.8917 16.28 20.04 8 0 4 6000 4.683 0.723 370930.8
20100523 0.9083 16.29 20.00 8 0 4 6000 4.540 0.723 370948.0
20100523 0.9250 16.25 19.94 8 0 4 6000 4.398 0.723 370965.2
20100523 0.9417 16.26 19.89 8 0 4 6000 4.255 0.723 370982.5
20100523 0.9583 16.28 19.88 8 0 4 6000 4.113 0.723 370999.8
20100523 0.9750 16.26 19.92 8 0 4 6000 3.971 0.723 371017.0
20100523 0.9917 16.29 19.97 8 0 4 6000 3.829 0.724 371034.3
20100523 -0.9917 16.62 18.50 7 0 7 40000 20.016 0.812 370714.6
20100523 -0.9750 16.58 18.54 7 0 7 40000 19.919 0.812 370726.0
20100523 -0.9583 16.61 18.57 7 0 7 40000 19.822 0.812 370737.4
20100523 -0.9417 16.68 18.60 7 0 7 40000 19.724 0.812 370748.9
20100523 -0.9250 16.72 18.62 7 0 7 40000 19.626 0.812 370760.5
20100523 -0.9083 16.83 18.62 7 0 7 40000 19.527 0.812 370772.1
20100523 -0.8917 16.88 18.62 7 0 7 40000 19.428 0.812 370783.7
20100523 -0.8750 16.86 18.63 7 0 7 40000 19.329 0.812 370795.4
20100523 -0.8583 16.86 18.64 7 0 7 40000 19.229 0.812 370807.2
20100523 -0.8417 16.89 18.65 7 0 7 40000 19.129 0.812 370819.0
20100523 -0.8250 16.94 18.67 7 0 7 40000 19.028 0.812 370830.9
20100523 -0.8083 16.95 18.66 7 0 7 40000 18.927 0.813 370842.8
20100523 -0.7917 16.95 18.65 7 0 7 40000 18.825 0.813 370854.8
20100523 -0.7750 16.94 18.64 7 0 7 40000 18.723 0.813 370866.8
20100523 -0.7583 16.91 18.65 7 0 7 40000 18.620 0.813 370878.9
20100523 -0.7417 16.86 18.70 7 0 7 40000 18.517 0.813 370891.1
20100523 -0.7250 16.78 18.71 7 0 7 40000 18.414 0.813 370903.3
20100523 -0.7083 16.76 18.76 7 0 7 40000 18.310 0.813 370915.5
20100523 -0.6917 16.75 18.78 7 0 7 40000 18.206 0.813 370927.8
20100523 -0.6750 16.74 18.84 7 0 7 40000 18.101 0.813 370940.1
20100523 -0.6583 16.72 18.91 7 0 7 40000 17.996 0.813 370952.5
20100523 -0.6417 16.72 18.97 7 0 7 40000 17.891 0.813 370965.0
20100523 -0.6250 16.78 19.01 7 0 7 40000 17.785 0.813 370977.5
20100523 -0.6083 16.69 19.01 7 0 7 40000 17.679 0.813 370990.0
20100523 -0.5917 16.65 18.97 7 0 7 40000 17.572 0.813 371002.6
20100523 -0.5750 16.55 18.96 7 0 7 40000 17.465 0.813 371015.3
20100523 -0.5583 16.48 18.91 7 0 7 40000 17.357 0.813 371028.0
20100523 -0.5417 16.45 18.86 7 0 7 40000 17.250 0.814 371040.7
20100523 -0.5250 16.45 18.81 7 0 7 40000 17.141 0.814 371053.6
20100523 -0.5083 16.44 18.77 7 0 7 40000 17.033 0.814 371066.4
20100523 -0.4917 16.45 18.75 7 0 7 40000 16.924 0.814 371079.3
20100523 -0.4750 16.44 18.76 7 0 7 40000 16.814 0.814 371092.3
20100523 -0.4583 16.43 18.77 7 0 7 40000 16.704 0.814 371105.3
20100523 -0.4417 16.40 18.79 7 0 7 40000 16.594 0.814 371118.3
20100523 -0.4250 16.36 18.83 7 0 7 40000 16.483 0.814 371131.4
20100523 -0.4083 16.31 18.85 7 0 7 40000 16.372 0.814 371144.5
20100523 -0.3917 16.28 18.86 7 0 7 40000 16.261 0.814 371157.7
20100523 -0.3750 16.28 18.86 7 0 7 40000 16.149 0.814 371171.0
20100523 -0.3583 16.24 18.85 7 0 7 40000 16.037 0.814 371184.3
20100523 -0.3417 16.26 18.84 7 0 7 40000 15.925 0.814 371197.6
20100523 -0.3250 16.27 18.84 7 0 7 40000 15.812 0.814 371211.0
20100523 -0.3083 16.32 18.84 7 0 7 40000 15.699 0.814 371224.4
20100523 -0.2917 16.33 18.80 7 0 7 40000 15.585 0.814 371237.9
20100523 -0.2750 16.31 18.78 7 0 7 40000 15.471 0.815 371251.4
20100523 -0.2583 16.31 18.77 7 0 7 40000 15.357 0.815 371265.0
20100523 -0.2417 16.31 18.77 7 0 7 40000 15.242 0.815 371278.6
20100523 -0.2250 16.32 18.78 7 0 7 40000 15.127 0.815 371292.3
20100523 -0.2083 16.30 18.79 7 0 7 40000 15.012 0.815 371306.0
20100523 -0.1917 16.28 18.81 7 0 7 40000 14.896 0.815 371319.8
20100523 -0.1750 16.30 18.84 7 0 7 40000 14.780 0.815 371333.6
20100523 -0.1583 16.25 18.85 7 0 7 40000 14.664 0.815 371347.4
20100523 -0.1417 16.26 18.89 7 0 7 40000 14.547 0.815 371361.3
20100523 -0.1250 16.28 18.90 7 0 7 40000 14.430 0.815 371375.2
20100523 -0.1083 16.28 18.93 7 0 7 40000 14.313 0.815 371389.2
20100523 -0.0917 16.26 18.97 7 0 7 40000 14.195 0.815 371403.2
20100523 -0.0750 16.28 18.98 7 0 7 40000 14.077 0.815 371417.3
20100523 -0.0583 16.29 18.98 7 0 7 40000 13.959 0.815 371431.4
20100523 -0.0417 16.32 18.98 7 0 7 40000 13.840 0.815 371445.6
20100523 -0.0250 16.35 19.00 7 0 7 40000 13.721 0.815 371459.8
20100523 -0.0083 16.40 19.01 7 0 7 40000 13.602 0.815 371474.0
20100524 0.0083 16.45 19.02 7 0 7 40000 13.482 0.816 371488.3
20100524 0.0250 16.43 19.02 7 0 7 40000 13.362 0.816 371502.6
20100524 0.0417 16.43 19.02 7 0 7 40000 13.242 0.816 371517.0
20100524 0.0583 16.43 19.04 7 0 7 40000 13.121 0.816 371531.4
20100524 0.0750 16.40 19.07 7 0 7 40000 13.000 0.816 371545.9
20100524 0.0917 16.33 19.12 7 0 7 40000 12.879 0.816 371560.4
20100524 0.1083 16.30 19.16 7 0 7 40000 12.757 0.816 371574.9
20100524 0.1250 16.36 19.21 7 0 7 40000 12.635 0.816 371589.5
20100524 0.1417 16.37 19.22 7 0 7 40000 12.513 0.816 371604.1
20100524 0.1583 16.48 19.25 7 0 7 40000 12.391 0.816 371618.8
20100524 0.1750 16.36 19.25 7 0 7 40000 12.268 0.816 371633.5
20100524 0.1917 16.31 19.25 7 0 7 40000 12.145 0.816 371648.2
20100524 0.2083 16.29 19.25 7 0 7 40000 12.022 0.816 371663.0
20100524 0.2250 16.29 19.23 7 0 7 40000 11.898 0.816 371677.8
20100524 0.2417 16.24 19.25 7 0 7 40000 11.774 0.816 371692.7
20100524 0.2583 16.25 19.22 7 0 7 40000 11.650 0.816 371707.6
20100524 0.2750 16.25 19.26 7 0 7 40000 11.526 0.817 371722.5
20100524 0.2917 16.27 19.25 7 0 7 40000 11.401 0.817 371737.5
20100524 0.3083 16.28 19.26 7 0 7 40000 11.276 0.817 371752.5
20100524 0.3250 16.27 19.29 7 0 7 40000 11.151 0.817 371767.6
20100524 0.3417 16.27 19.30 7 0 7 40000 11.025 0.817 371782.6
20100524 0.3583 16.28 19.31 7 0 7 40000 10.899 0.817 371797.8
20100524 0.3750 16.24 19.33 7 0 7 40000 10.773 0.817 371813.0
20100524 0.3917 16.25 19.37 7 0 7 40000 10.647 0.817 371828.2
20100524 0.4083 16.21 19.39 7 0 7 40000 10.520 0.817 371843.4
20100524 0.4250 16.21 19.40 7 0 7 40000 10.394 0.817 371858.7
20100524 0.4417 16.27 19.38 7 0 7 40000 10.267 0.817 371874.0
20100524 0.4583 16.23 19.37 7 0 7 40000 10.139 0.817 371889.4
20100524 0.4750 16.27 19.37 7 0 7 40000 10.012 0.817 371904.7
20100524 0.4917 16.28 19.34 7 0 7 40000 9.884 0.817 371920.2
20100524 0.5083 16.34 19.34 7 0 7 30000 9.756 0.817 371935.6
20100524 0.5250 16.40 19.33 7 0 7 30000 9.627 0.817 371951.1
20100524 0.5417 16.42 19.34 7 0 7 30000 9.499 0.818 371966.7
20100524 0.5583 16.41 19.35 7 0 7 30000 9.370 0.818 371982.2
20100524 0.5750 16.44 19.36 7 0 7 30000 9.241 0.818 371997.8
20100524 0.5917 16.46 19.36 7 0 7 30000 9.112 0.818 372013.5
20100524 0.6083 16.43 19.36 7 0 7 30000 8.982 0.818 372029.1
20100524 0.6250 16.40 19.38 7 0 7 30000 8.853 0.818 372044.8
20100524 0.6417 16.41 19.41 7 0 7 30000 8.723 0.818 372060.6
20100524 0.6583 16.42 19.39 7 0 7 30000 8.593 0.818 372076.3
20100524 0.6750 16.40 19.38 7 0 7 30000 8.463 0.818 372092.2
20100524 0.6917 16.41 19.42 7 0 7 30000 8.332 0.818 372108.0
20100524 0.7083 16.42 19.44 7 0 7 30000 8.201 0.818 372123.9
20100524 0.7250 16.42 19.45 7 0 7 30000 8.070 0.818 372139.8
20100524 0.7417 16.42 19.46 7 0 7 30000 7.939 0.818 372155.7
20100524 0.7583 16.40 19.47 7 0 7 30000 7.808 0.818 372171.7
20100524 0.7750 16.40 19.48 7 0 7 30000 7.677 0.818 372187.7
20100524 0.7917 16.39 19.48 7 0 7 30000 7.545 0.818 372203.7
20100524 0.8083 16.41 19.47 7 0 7 30000 7.413 0.818 372219.7
20100524 0.8250 16.38 19.47 7 0 7 30000 7.281 0.819 372235.8
20100524 0.8417 16.40 19.47 7 0 7 30000 7.149 0.819 372252.0
20100524 0.8583 16.46 19.47 7 0 7 30000 7.017 0.819 372268.1
20100524 0.8750 16.52 19.47 7 0 7 30000 6.884 0.819 372284.3
20100524 0.8917 16.62 19.48 7 0 7 30000 6.751 0.819 372300.5
20100524 0.9083 16.64 19.51 7 0 7 30000 6.618 0.819 372316.7
20100524 0.9250 16.64 19.53 7 0 7 30000 6.486 0.819 372333.0
20100524 0.9417 16.69 19.61 7 0 7 30000 6.352 0.819 372349.3
20100524 0.9583 16.76 19.74 7 0 7 30000 6.219 0.819 372365.6
20100524 0.9750 16.84 19.84 7 0 7 30000 6.086 0.819 372382.0
20100524 0.9917 16.96 19.85 7 0 7 30000 5.952 0.819 372398.4
20100524 -0.9917 18.02 19.07 1 2 9 30000 18.995 0.892 372941.3
20100524 -0.9750 18.03 19.10 1 2 9 30000 18.929 0.892 372949.9
20100524 -0.9583 18.08 19.10 1 2 9 30000 18.862 0.892 372958.6
20100524 -0.9417 18.05 19.12 1 2 9 30000 18.795 0.892 372967.4
20100524 -0.9250 18.04 19.16 1 2 9 30000 18.727 0.892 372976.2
20100524 -0.9083 18.05 19.16 1 2 9 30000 18.659 0.892 372985.1
20100524 -0.8917 18.05 19.15 1 2 9 30000 18.590 0.892 372994.0
20100524 -0.8750 18.05 19.12 1 2 9 30000 18.520 0.892 373003.0
20100524 -0.8583 18.04 19.15 1 2 9 30000 18.450 0.892 373012.1
20100524 -0.8417 18.05 19.16 1 2 9 30000 18.380 0.892 373021.2
20100524 -0.8250 18.04 19.17 1 2 9 30000 18.309 0.892 373030.4
20100524 -0.8083 18.05 19.18 1 2 9 30000 18.237 0.892 373039.6
20100524 -0.7917 18.05 19.19 1 2 9 30000 18.165 0.892 373048.9
20100524 -0.7750 18.05 19.17 1 2 9 30000 18.092 0.892 373058.3
20100524 -0.7583 18.06 19.20 1 2 9 30000 18.019 0.893 373067.7
20100524 -0.7417 18.08 19.20 1 2 9 30000 17.945 0.893 373077.2
20100524 -0.7250 18.10 19.18 1 2 9 30000 17.871 0.893 373086.7
20100524 -0.7083 18.08 19.17 1 2 9 30000 17.796 0.893 373096.3
20100524 -0.6917 18.11 19.17 1 2 9 30000 17.721 0.893 373106.0
20100524 -0.6750 18.12 19.16 1 2 9 30000 17.645 0.893 373115.7
20100524 -0.6583 18.11 19.16 1 2 9 30000 17.569 0.893 373125.5
20100524 -0.6417 18.09 19.16 1 2 9 30000 17.492 0.893 373135.3
20100524 -0.6250 18.10 19.16 1 2 9 30000 17.415 0.893 373145.2
20100524 -0.6083 18.10 19.16 1 2 9 30000 17.337 0.893 373155.1
20100524 -0.5917 18.11 19.13 1 2 9 30000 17.259 0.893 373165.1
20100524 -0.5750 18.10 19.13 1 2 9 30000 17.180 0.893 373175.2
20100524 -0.5583 18.09 19.16 1 2 9 30000 17.101 0.893 373185.3
20100524 -0.5417 18.10 19.16 1 2 9 30000 17.021 0.893 373195.5
20100524 -0.5250 18.10 19.16 1 2 9 30000 16.940 0.893 373205.8
20100524 -0.5083 18.08 19.15 1 2 9 30000 16.860 0.893 373216.1
20100524 -0.4917 18.09 19.13 3 2 4 30000 16.778 0.893 373226.4
20100524 -0.4750 18.10 19.14 3 2 4 30000 16.696 0.893 373236.8
20100524 -0.4583 18.09 19.16 3 2 4 30000 16.614 0.893 373247.3
20100524 -0.4417 18.07 19.16 3 2 4 30000 16.531 0.893 373257.8
20100524 -0.4250 18.04 19.16 3 2 4 30000 16.448 0.893 373268.4
20100524 -0.4083 18.04 19.17 3 2 4 30000 16.364 0.894 373279.0
20100524 -0.3917 18.03 19.17 3 2 4 30000 16.280 0.894 373289.7
20100524 -0.3750 18.05 19.17 3 2 4 30000 16.195 0.894 373300.5
20100524 -0.3583 18.09 19.19 3 2 4 30000 16.110 0.894 373311.3
20100524 -0.3417 18.09 19.21 3 2 4 30000 16.024 0.894 373322.2
20100524 -0.3250 18.09 19.18 3 2 4 30000 15.938 0.894 373333.1
20100524 -0.3083 18.08 19.18 3 2 4 30000 15.851 0.894 373344.1
20100524 -0.2917 18.07 19.20 3 2 4 30000 15.764 0.894 373355.1
20100524 -0.2750 18.05 19.20 3 2 4 30000 15.677 0.894 373366.2
20100524 -0.2583 18.05 19.17 3 2 4 30000 15.588 0.894 373377.3
20100524 -0.2417 18.07 19.20 3 2 4 30000 15.500 0.894 373388.5
20100524 -0.2250 18.09 19.29 3 2 4 30000 15.411 0.894 373399.7
20100524 -0.2083 18.10 19.29 3 2 4 30000 15.321 0.894 373411.1
20100524 -0.1917 18.12 19.33 3 2 4 30000 15.232 0.894 373422.4
20100524 -0.1750 18.10 19.38 3 2 4 30000 15.141 0.894 373433.8
20100524 -0.1583 18.06 19.37 3 2 4 30000 15.050 0.894 373445.3
20100524 -0.1417 17.98 19.35 3 2 4 30000 14.959 0.894 373456.8
20100524 -0.1250 17.90 19.33 3 2 4 30000 14.867 0.894 373468.4
20100524 -0.1083 17.84 19.33 3 2 4 30000 14.775 0.894 373480.0
20100524 -0.0917 17.82 19.32 3 2 4 30000 14.683 0.894 373491.7
20100524 -0.0750 17.74 19.29 3 2 4 30000 14.590 0.894 373503.4
20100524 -0.0583 17.64 19.25 3 2 4 30000 14.496 0.895 373515.2
20100524 -0.0417 17.65 19.26 3 2 4 30000 14.402 0.895 373527.0
20100524 -0.0250 17.76 19.25 3 2 4 30000 14.308 0.895 373538.9
20100524 -0.0083 17.85 19.27 3 2 4 30000 14.213 0.895 373550.9
20100525 0.0083 17.94 19.20 3 -1 4 30000 14.118 0.895 373562.9
20100525 0.0250 18.05 19.13 3 -1 4 30000 14.022 0.895 373574.9
20100525 0.0417 18.10 19.11 3 -1 4 30000 13.926 0.895 373587.0
20100525 0.0583 18.16 19.11 3 -1 4 30000 13.830 0.895 373599.2
20100525 0.0750 18.18 19.19 3 -1 4 30000 13.733 0.895 373611.4
20100525 0.0917 18.23 19.21 3 -1 4 30000 13.635 0.895 373623.6
20100525 0.1083 18.24 19.22 3 -1 4 30000 13.538 0.895 373635.9
20100525 0.1250 18.25 19.25 3 -1 4 30000 13.439 0.895 373648.3
20100525 0.1417 18.26 19.26 3 -1 4 30000 13.341 0.895 373660.7
20100525 0.1583 18.26 19.24 3 -1 4 30000 13.242 0.895 373673.1
20100525 0.1750 18.26 19.20 3 -1 4 30000 13.142 0.895 373685.6
20100525 0.1917 18.26 19.23 3 -1 4 30000 13.042 0.895 373698.2
20100525 0.2083 18.26 19.31 3 -1 4 30000 12.942 0.895 373710.8
20100525 0.2250 18.27 19.37 3 -1 4 30000 12.842 0.895 373723.5
20100525 0.2417 18.27 19.37 3 -1 4 30000 12.741 0.895 373736.2
20100525 0.2583 18.26 19.40 3 -1 4 30000 12.639 0.895 373748.9
20100525 0.2750 18.27 19.41 3 -1 4 30000 12.537 0.895 373761.7
20100525 0.2917 18.27 19.40 3 -1 4 30000 12.435 0.896 373774.6
20100525 0.3083 18.28 19.36 3 -1 4 30000 12.332 0.896 373787.5
20100525 0.3250 18.28 19.32 3 -1 4 30000 12.229 0.896 373800.4
20100525 0.3417 18.28 19.26 3 -1 4 30000 12.126 0.896 373813.4
20100525 0.3583 18.29 19.17 3 -1 4 30000 12.022 0.896 373826.5
20100525 0.3750 18.30 19.11 3 -1 4 30000 11.918 0.896 373839.6
20100525 0.3917 18.28 19.11 3 -1 4 30000 11.814 0.896 373852.7
20100525 0.4083 18.30 19.18 3 -1 4 30000 11.709 0.896 373865.9
20100525 0.4250 18.31 19.25 3 -1 4 30000 11.603 0.896 373879.1
20100525 0.4417 18.33 19.33 3 -1 4 30000 11.498 0.896 373892.4
20100525 0.4583 18.33 19.36 3 -1 4 30000 11.392 0.896 373905.8
20100525 0.4750 18.34 19.33 3 -1 4 30000 11.285 0.896 373919.1
20100525 0.4917 18.35 19.31 3 -1 4 30000 11.178 0.896 373932.6
20100525 0.5083 18.37 19.29 2 -1 5 30000 11.071 0.896 373946.0
20100525 0.5250 18.37 19.27 2 -1 5 30000 10.964 0.896 373959.5
20100525 0.5417 18.37 19.24 2 -1 5 30000 10.856 0.896 373973.1
20100525 0.5583 18.37 19.21 2 -1 5 30000 10.748 0.896 373986.7
20100525 0.5750 18.39 19.22 2 -1 5 30000 10.639 0.896 374000.4
20100525 0.5917 18.40 19.25 2 -1 5 30000 10.530 0.896 374014.1
20100525 0.6083 18.47 19.28 2 -1 5 30000 10.421 0.896 374027.8
20100525 0.6250 18.43 19.27 2 -1 5 30000 10.311 0.897 374041.6
20100525 0.6417 18.43 19.22 2 -1 5 30000 10.202 0.897 374055.4
20100525 0.6583 18.44 19.14 2 -1 5 30000 10.091 0.897 374069.3
20100525 0.6750 18.45 19.10 2 -1 5 30000 9.981 0.897 374083.2
20100525 0.6917 18.45 19.11 2 -1 5 30000 9.870 0.897 374097.2
20100525 0.7083 18.48 19.16 2 -1 5 30000 9.758 0.897 374111.2
20100525 0.7250 18.50 19.23 2 -1 5 30000 9.647 0.897 374125.2
20100525 0.7417 18.49 19.32 2 -1 5 30000 9.535 0.897 374139.3
20100525 0.7583 18.49 19.40 2 -1 5 30000 9.422 0.897 374153.5
20100525 0.7750 18.50 19.47 2 -1 5 30000 9.310 0.897 374167.7
20100525 0.7917 18.51 19.51 2 -1 5 30000 9.197 0.897 374181.9
20100525 0.8083 18.52 19.54 2 -1 5 30000 9.084 0.897 374196.1
20100525 0.8250 18.53 19.57 2 -1 5 30000 8.970 0.897 374210.5
20100525 0.8417 18.53 19.58 2 -1 5 30000 8.856 0.897 374224.8
20100525 0.8583 18.53 19.60 2 -1 5 30000 8.742 0.897 374239.2
20100525 0.8750 18.54 19.63 2 -1 5 30000 8.628 0.897 374253.6
20100525 0.8917 18.53 19.63 2 -1 5 30000 8.513 0.897 374268.1
20100525 0.9083 18.57 19.64 2 -1 5 30000 8.398 0.897 374282.6
20100525 0.9250 18.57 19.64 2 -1 5 30000 8.283 0.897 374297.2
20100525 0.9417 18.59 19.66 2 -1 5 30000 8.167 0.897 374311.8
20100525 0.9583 18.60 19.66 2 -1 5 30000 8.051 0.897 374326.4
20100525 0.9750 18.60 19.68 2 -1 5 30000 7.935 0.897 374341.1
20100525 0.9917 18.61 19.69 2 -1 5 30000 7.818 0.898 374355.8
20100525 -0.9917 18.05 18.96 1 0 9 45000 17.065 0.951 375839.2
20100525 -0.9750 18.05 18.96 1 0 9 45000 17.033 0.951 375844.7
20100525 -0.9583 18.05 18.97 1 0 9 45000 16.999 0.951 375850.4
20100525 -0.9417 18.05 18.96 1 0 9 45000 16.965 0.951 375856.1
20100525 -0.9250 18.07 18.97 1 0 9 45000 16.931 0.951 375861.8
20100525 -0.9083 18.07 19.01 1 0 9 45000 16.896 0.951 375867.6
20100525 -0.8917 18.08 19.00 1 0 9 45000 16.860 0.951 375873.5
20100525 -0.8750 18.10 18.98 1 0 9 45000 16.823 0.951 375879.4
20100525 -0.8583 18.14 19.00 1 0 9 45000 16.787 0.951 375885.4
20100525 -0.8417 18.15 18.98 1 0 9 45000 16.749 0.951 375891.5
20100525 -0.8250 18.14 18.97 1 0 9 45000 16.711 0.951 375897.6
20100525 -0.8083 18.11 18.96 1 0 9 45000 16.672 0.951 375903.8
20100525 -0.7917 18.08 18.97 1 0 9 45000 16.633 0.951 375910.1
20100525 -0.7750 18.08 18.96 1 0 9 45000 16.593 0.951 375916.4
20100525 -0.7583 18.08 18.96 1 0 9 45000 16.553 0.952 375922.8
20100525 -0.7417 18.09 18.96 1 0 9 45000 16.512 0.952 375929.3
20100525 -0.7250 18.08 18.97 1 0 9 45000 16.470 0.952 375935.8
20100525 -0.7083 18.07 18.97 1 0 9 45000 16.428 0.952 375942.4
20100525 -0.6917 18.07 18.96 1 0 9 45000 16.385 0.952 375949.0
20100525 -0.6750 18.06 18.97 1 0 9 45000 16.342 0.952 375955.7
20100525 -0.6583 18.05 18.99 1 0 9 45000 16.298 0.952 375962.5
20100525 -0.6417 18.05 19.00 1 0 9 45000 16.254 0.952 375969.3
20100525 -0.6250 18.06 18.97 1 0 9 45000 16.209 0.952 375976.2
20100525 -0.6083 18.04 18.95 1 0 9 45000 16.163 0.952 375983.1
20100525 -0.5917 18.04 18.95 1 0 9 45000 16.117 0.952 375990.2
20100525 -0.5750 18.05 18.96 1 0 9 45000 16.070 0.952 375997.2
20100525 -0.5583 18.04 19.00 1 0 9 45000 16.023 0.952 376004.4
20100525 -0.5417 18.04 18.96 1 0 9 45000 15.975 0.952 376011.6
20100525 -0.5250 18.04 18.96 1 0 9 45000 15.927 0.952 376018.8
20100525 -0.5083 18.03 18.96 1 0 9 45000 15.878 0.952 376026.2
20100525 -0.4917 18.04 18.95 1 0 9 45000 15.828 0.952 376033.6
20100525 -0.4750 18.04 18.94 1 0 9 45000 15.778 0.952 376041.0
20100525 -0.4583 18.04 18.93 1 0 9 45000 15.727 0.952 376048.5
20100525 -0.4417 18.05 18.95 1 0 9 45000 15.676 0.952 376056.1
20100525 -0.4250 18.05 18.95 1 0 9 45000 15.624 0.952 376063.7
20100525 -0.4083 18.05 18.96 1 0 9 45000 15.572 0.952 376071.4
20100525 -0.3917 18.05 18.96 1 0 9 45000 15.519 0.952 376079.2
20100525 -0.3750 18.06 18.96 1 0 9 45000 15.465 0.952 376087.0
20100525 -0.3583 18.05 18.97 1 0 9 45000 15.411 0.952 376094.9
20100525 -0.3417 18.06 18.96 1 0 9 45000 15.357 0.952 376102.8
20100525 -0.3250 18.08 18.96 1 0 9 45000 15.302 0.952 376110.9
20100525 -0.3083 18.06 18.95 1 0 9 45000 15.246 0.952 376118.9
20100525 -0.2917 18.08 18.94 1 0 9 45000 15.190 0.952 376127.0
20100525 -0.2750 18.09 18.95 1 0 9 45000 15.133 0.952 376135.2
20100525 -0.2583 18.14 18.96 1 0 9 45000 15.076 0.953 376143.5
20100525 -0.2417 18.13 18.96 1 0 9 45000 15.018 0.953 376151.8
20100525 -0.2250 18.15 18.96 1 0 9 45000 14.960 0.953 376160.2
20100525 -0.2083 18.15 19.00 1 0 9 45000 14.901 0.953 376168.6
20100525 -0.1917 18.18 19.01 1 0 9 45000 14.841 0.953 376177.1
20100525 -0.1750 18.18 18.99 1 0 9 45000 14.781 0.953 376185.6
20100525 -0.1583 18.17 18.98 1 0 9 45000 14.721 0.953 376194.2
20100525 -0.1417 18.18 19.00 1 0 9 45000 14.660 0.953 376202.9
20100525 -0.1250 18.18 19.01 1 0 9 45000 14.598 0.953 376211.6
20100525 -0.1083 18.19 19.01 1 0 9 45000 14.536 0.953 376220.4
20100525 -0.0917 18.19 19.01 1 0 9 45000 14.473 0.953 376229.3
20100525 -0.0750 18.22 19.01 1 0 9 45000 14.410 0.953 376238.2
20100525 -0.0583 18.20 19.02 1 0 9 45000 14.347 0.953 376247.1
20100525 -0.0417 18.24 19.02 1 0 9 45000 14.282 0.953 376256.2
20100525 -0.0250 18.24 19.01 1 0 9 45000 14.218 0.953 376265.3
20100525 -0.0083 18.25 19.03 1 0 9 45000 14.152 0.953 376274.4
20100526 0.0083 18.28 19.08 1 0 9 45000 14.087 0.953 376283.6
20100526 0.0250 18.26 19.11 1 0 9 45000 14.020 0.953 376292.9
20100526 0.0417 18.27 19.11 1 0 9 45000 13.954 0.953 376302.2
20100526 0.0583 18.27 19.11 1 0 9 45000 13.886 0.953 376311.6
20100526 0.0750 18.26 19.11 1 0 9 45000 13.818 0.953 376321.0
20100526 0.0917 18.26 19.11 1 0 9 45000 13.750 0.953 376330.5
20100526 0.1083 18.27 19.09 1 0 9 45000 13.681 0.953 376340.0
20100526 0.1250 18.28 19.07 1 0 9 45000 13.612 0.953 376349.6
20100526 0.1417 18.26 19.07 1 0 9 45000 13.542 0.953 376359.3
20100526 0.1583 18.26 19.07 1 0 9 45000 13.472 0.953 376369.0
20100526 0.1750 18.25 19.08 1 0 9 45000 13.401 0.953 376378.8
20100526 0.1917 18.24 19.07 1 0 9 45000 13.330 0.953 376388.7
20100526 0.2083 18.25 18.98 1 0 9 45000 13.258 0.953 376398.5
20100526 0.2250 18.25 18.89 1 0 9 45000 13.185 0.953 376408.5
20100526 0.2417 18.24 18.83 1 0 9 45000 13.113 0.953 376418.5
20100526 0.2583 18.25 18.83 1 0 9 45000 13.039 0.954 376428.6
20100526 0.2750 18.22 18.84 1 0 9 45000 12.965 0.954 376438.7
20100526 0.2917 18.22 18.84 1 0 9 45000 12.891 0.954 376448.9
20100526 0.3083 18.22 18.87 1 0 9 45000 12.816 0.954 376459.1
20100526 0.3250 18.24 18.88 1 0 9 45000 12.741 0.954 376469.4
20100526 0.3417 18.24 18.84 1 0 9 45000 12.665 0.954 376479.8
20100526 0.3583 18.26 18.84 1 0 9 45000 12.589 0.954 376490.2
20100526 0.3750 18.26 18.88 1 0 9 45000 12.512 0.954 376500.6
20100526 0.3917 18.27 18.89 1 0 9 45000 12.435 0.954 376511.1
20100526 0.4083 18.27 18.88 1 0 9 45000 12.358 0.954 376521.7
20100526 0.4250 18.28 18.86 1 0 9 45000 12.280 0.954 376532.3
20100526 0.4417 18.29 18.88 1 0 9 45000 12.201 0.954 376543.0
20100526 0.4583 18.29 18.90 1 0 9 45000 12.122 0.954 376553.7
20100526 0.4750 18.30 18.90 1 0 9 45000 12.042 0.954 376564.5
20100526 0.4917 18.29 18.90 1 0 9 45000 11.962 0.954 376575.4
20100526 0.5083 18.34 18.92 1 0 5 45000 11.882 0.954 376586.3
20100526 0.5250 18.34 18.97 1 0 5 45000 11.801 0.954 376597.2
20100526 0.5417 18.30 19.04 1 0 5 45000 11.720 0.954 376608.2
20100526 0.5583 18.28 19.08 1 0 5 45000 11.638 0.954 376619.3
20100526 0.5750 18.28 19.07 1 0 5 45000 11.555 0.954 376630.4
20100526 0.5917 18.33 19.07 1 0 5 45000 11.473 0.954 376641.6
20100526 0.6083 18.33 19.06 1 0 5 45000 11.389 0.954 376652.8
20100526 0.6250 18.34 19.07 1 0 5 45000 11.306 0.954 376664.1
20100526 0.6417 18.34 19.10 1 0 5 45000 11.222 0.954 376675.4
20100526 0.6583 18.35 19.11 1 0 5 45000 11.137 0.954 376686.8
20100526 0.6750 18.37 19.14 1 0 5 45000 11.052 0.954 376698.2
20100526 0.6917 18.37 19.19 1 0 5 45000 10.967 0.954 376709.7
20100526 0.7083 18.36 19.22 1 0 5 45000 10.881 0.954 376721.2
20100526 0.7250 18.36 19.25 1 0 5 45000 10.795 0.954 376732.8
20100526 0.7417 18.38 19.25 1 0 5 45000 10.708 0.954 376744.5
20100526 0.7583 18.39 19.24 1 0 5 45000 10.621 0.955 376756.2
20100526 0.7750 18.39 19.25 1 0 5 45000 10.533 0.955 376767.9
20100526 0.7917 18.39 19.29 1 0 5 45000 10.445 0.955 376779.7
20100526 0.8083 18.38 19.32 1 0 5 45000 10.357 0.955 376791.6
20100526 0.8250 18.42 19.34 1 0 5 45000 10.268 0.955 376803.5
20100526 0.8417 18.42 19.34 1 0 5 45000 10.178 0.955 376815.4
20100526 0.8583 18.42 19.36 1 0 5 45000 10.089 0.955 376827.4
20100526 0.8750 18.40 19.36 1 0 5 45000 9.999 0.955 376839.5
20100526 0.8917 18.38 19.36 1 0 5 45000 9.908 0.955 376851.6
20100526 0.9083 18.38 19.37 1 0 5 45000 9.817 0.955 376863.7
20100526 0.9250 18.39 19.37 1 0 5 45000 9.726 0.955 376876.0
20100526 0.9417 18.38 19.38 1 0 5 45000 9.634 0.955 376888.2
20100526 0.9583 18.37 19.40 1 0 5 45000 9.542 0.955 376900.5
20100526 0.9750 18.37 19.41 1 0 5 45000 9.449 0.955 376912.9
20100526 0.9917 18.39 19.43 1 0 5 45000 9.356 0.955 376925.3
20100526 -0.9917 16.08 18.85 7 0 6 20000 14.428 0.987 379360.6
20100526 -0.9750 16.11 18.81 7 0 6 20000 14.429 0.987 379362.9
20100526 -0.9583 16.04 18.80 7 0 6 20000 14.429 0.987 379365.3
20100526 -0.9417 16.07 18.79 7 0 6 20000 14.429 0.987 379367.8
20100526 -0.9250 15.99 18.80 7 0 6 20000 14.428 0.987 379370.3
20100526 -0.9083 16.01 18.80 7 0 6 20000 14.427 0.987 379372.8
20100526 -0.8917 16.07 18.84 7 0 6 20000 14.425 0.987 379375.4
20100526 -0.8750 16.10 18.84 7 0 6 20000 14.423 0.987 379378.1
20100526 -0.8583 16.17 18.83 7 0 6 20000 14.419 0.987 379380.9
20100526 -0.8417 16.21 18.78 7 0 6 20000 14.416 0.987 379383.7
20100526 -0.8250 16.26 18.76 7 0 6 20000 14.411 0.987 379386.6
20100526 -0.8083 16.19 18.76 7 0 6 20000 14.407 0.987 379389.5
20100526 -0.7917 16.17 18.75 7 0 6 20000 14.401 0.988 379392.6
20100526 -0.7750 16.17 18.76 7 0 6 20000 14.395 0.988 379395.6
20100526 -0.7583 16.19 18.77 7 0 6 20000 14.388 0.988 379398.8
20100526 -0.7417 16.24 18.82 7 0 6 20000 14.381 0.988 379402.0
20100526 -0.7250 16.26 18.84 7 0 6 20000 14.373 0.988 379405.2
20100526 -0.7083 16.25 18.87 7 0 6 20000 14.365 0.988 379408.6
20100526 -0.6917 16.17 18.87 7 0 6 20000 14.356 0.988 379412.0
20100526 -0.6750 16.19 18.83 7 0 6 20000 14.347 0.988 379415.4
20100526 -0.6583 16.20 18.81 7 0 6 20000 14.336 0.988 379419.0
20100526 -0.6417 16.16 18.78 7 0 6 20000 14.326 0.988 379422.5
20100526 -0.6250 16.14 18.76 7 0 6 20000 14.314 0.988 379426.2
20100526 -0.6083 16.16 18.72 7 0 6 20000 14.302 0.988 379429.9
20100526 -0.5917 16.16 18.72 7 0 6 20000 14.290 0.988 379433.7
20100526 -0.5750 16.17 18.76 7 0 6 20000 14.277 0.988 379437.5
20100526 -0.5583 16.17 18.81 7 0 6 20000 14.263 0.988 379441.4
20100526 -0.5417 16.18 18.83 7 0 6 20000 14.249 0.988 379445.4
20100526 -0.5250 16.18 18.84 7 0 6 20000 14.234 0.988 379449.4
20100526 -0.5083 16.19 18.88 7 0 6 20000 14.218 0.988 379453.5
20100526 -0.4917 16.14 18.92 7 0 6 25000 14.202 0.988 379457.7
20100526 -0.4750 16.14 18.97 7 0 6 25000 14.186 0.988 379461.9
20100526 -0.4583 16.19 19.02 7 0 6 25000 14.169 0.988 379466.2
20100526 -0.4417 16.16 18.98 7 0 6 25000 14.151 0.988 379470.6
20100526 -0.4250 16.17 18.83 7 0 6 25000 14.132 0.988 379475.0
20100526 -0.4083 16.19 18.64 7 0 6 25000 14.113 0.988 379479.5
20100526 -0.3917 16.23 18.50 7 0 6 25000 14.094 0.988 379484.0
20100526 -0.3750 16.21 18.52 7 0 6 25000 14.074 0.988 379488.6
20100526 -0.3583 16.23 18.60 7 0 6 25000 14.053 0.988 379493.3
20100526 -0.3417 16.18 18.70 7 0 6 25000 14.032 0.988 379498.0
20100526 -0.3250 16.18 18.77 7 0 6 25000 14.010 0.988 379502.8
20100526 -0.3083 16.16 18.79 7 0 6 25000 13.987 0.988 379507.7
20100526 -0.2917 16.11 18.82 7 0 6 25000 13.964 0.988 379512.6
20100526 -0.2750 16.10 18.82 7 0 6 25000 13.941 0.988 379517.6
20100526 -0.2583 16.08 18.84 7 0 6 25000 13.917 0.988 379522.6
20100526 -0.2417 16.05 18.88 7 0 6 25000 13.892 0.988 379527.8
20100526 -0.2250 16.08 18.90 7 0 6 25000 13.867 0.988 379532.9
20100526 -0.2083 16.03 18.92 7 0 6 25000 13.841 0.988 379538.2
20100526 -0.1917 16.08 18.95 7 0 6 25000 13.814 0.988 379543.5
20100526 -0.1750 16.06 18.96 7 0 6 25000 13.787 0.988 379548.8
20100526 -0.1583 16.09 18.94 7 0 6 25000 13.759 0.988 379554.3
20100526 -0.1417 16.10 18.90 7 0 6 25000 13.731 0.988 379559.8
20100526 -0.1250 16.06 18.88 7 0 6 25000 13.702 0.988 379565.3
20100526 -0.1083 16.09 18.88 7 0 6 25000 13.673 0.988 379570.9
20100526 -0.0917 16.09 18.84 7 0 6 25000 13.643 0.988 379576.6
20100526 -0.0750 16.10 18.84 7 0 6 25000 13.613 0.988 379582.4
20100526 -0.0583 16.05 18.84 7 0 6 25000 13.582 0.988 379588.2
20100526 -0.0417 16.07 18.85 7 0 6 25000 13.550 0.988 379594.0
20100526 -0.0250 16.05 18.89 7 0 6 25000 13.518 0.988 379600.0
20100526 -0.0083 16.07 18.90 7 0 6 25000 13.485 0.988 379606.0
20100527 0.0083 16.14 18.86 7 0 6 25000 13.452 0.988 379612.0
20100527 0.0250 16.14 18.83 7 0 6 25000 13.418 0.988 379618.1
20100527 0.0417 16.14 18.83 7 0 6 25000 13.383 0.988 379624.3
20100527 0.0583 16.13 18.82 7 0 6 25000 13.348 0.988 379630.5
20100527 0.0750 16.14 18.84 7 0 6 25000 13.313 0.988 379636.8
20100527 0.0917 16.12 18.89 7 0 6 25000 13.277 0.988 379643.2
20100527 0.1083 16.11 18.94 7 0 6 25000 13.240 0.988 379649.6
20100527 0.1250 16.09 18.97 7 0 6 25000 13.203 0.988 379656.1
20100527 0.1417 16.09 18.99 7 0 6 25000 13.165 0.988 379662.7
20100527 0.1583 16.10 18.99 7 0 6 25000 13.126 0.988 379669.3
20100527 0.1750 16.07 18.97 7 0 6 25000 13.088 0.988 379676.0
20100527 0.1917 16.05 19.00 7 0 6 25000 13.048 0.988 379682.7
20100527 0.2083 16.07 19.02 7 0 6 25000 13.008 0.989 379689.5
20100527 0.2250 16.06 19.05 7 0 6 25000 12.967 0.989 379696.3
20100527 0.2417 16.10 19.05 7 0 6 25000 12.926 0.989 379703.3
20100527 0.2583 16.08 19.05 7 0 6 25000 12.885 0.989 379710.2
20100527 0.2750 16.08 19.06 7 0 6 25000 12.842 0.989 379717.3
20100527 0.2917 16.08 19.07 7 0 6 25000 12.799 0.989 379724.4
20100527 0.3083 16.08 19.07 7 0 6 25000 12.756 0.989 379731.6
20100527 0.3250 16.11 19.06 7 0 6 25000 12.712 0.989 379738.8
20100527 0.3417 16.22 19.05 7 0 6 25000 12.668 0.989 379746.1
20100527 0.3583 16.13 19.02 7 0 6 25000 12.623 0.989 379753.4
20100527 0.3750 16.09 19.00 7 0 6 25000 12.577 0.989 379760.8
20100527 0.3917 16.16 18.96 7 0 6 25000 12.531 0.989 379768.3
20100527 0.4083 16.09 18.95 7 0 6 25000 12.485 0.989 379775.8
20100527 0.4250 16.12 18.96 7 0 6 25000 12.437 0.989 379783.4
20100527 0.4417 16.12 19.00 7 0 6 25000 12.390 0.989 379791.0
20100527 0.4583 16.11 19.01 7 0 6 25000 12.341 0.989 379798.8
20100527 0.4750 16.11 19.04 7 0 6 25000 12.293 0.989 379806.5
20100527 0.4917 16.13 19.06 7 0 6 25000 12.243 0.989 379814.4
20100527 0.5083 16.11 19.06 7 0 5 8000 12.194 0.989 379822.2
20100527 0.5250 16.05 19.09 7 0 5 8000 12.143 0.989 379830.2
20100527 0.5417 16.04 19.13 7 0 5 8000 12.092 0.989 379838.2
20100527 0.5583 16.04 19.16 7 0 5 8000 12.041 0.989 379846.3
20100527 0.5750 16.09 19.16 7 0 5 8000 11.989 0.989 379854.4
20100527 0.5917 16.09 19.16 7 0 5 8000 11.936 0.989 379862.6
20100527 0.6083 16.12 19.16 7 0 5 8000 11.883 0.989 379870.8
20100527 0.6250 16.16 19.13 7 0 5 8000 11.830 0.989 379879.1
20100527 0.6417 16.19 19.10 7 0 5 8000 11.776 0.989 379887.5
20100527 0.6583 16.21 19.05 7 0 5 8000 11.721 0.989 379895.9
20100527 0.6750 16.23 19.01 7 0 5 8000 11.666 0.989 379904.4
20100527 0.6917 16.22 19.01 7 0 5 8000 11.610 0.989 379912.9
20100527 0.7083 16.26 19.02 7 0 5 8000 11.554 0.989 379921.5
20100527 0.7250 16.30 19.01 7 0 5 8000 11.498 0.989 379930.2
20100527 0.7417 16.30 18.98 7 0 5 8000 11.441 0.989 379938.9
20100527 0.7583 16.30 18.95 7 0 5 8000 11.383 0.989 379947.7
20100527 0.7750 16.35 18.90 7 0 5 8000 11.325 0.989 379956.5
20100527 0.7917 16.33 18.81 7 0 5 8000 11.266 0.989 379965.4
20100527 0.8083 16.31 18.74 7 0 5 8000 11.207 0.989 379974.3
20100527 0.8250 16.35 18.72 7 0 5 8000 11.147 0.989 379983.4
20100527 0.8417 16.32 18.72 7 0 5 8000 11.087 0.989 379992.4
20100527 0.8583 16.33 18.76 7 0 5 8000 11.026 0.989 380001.5
20100527 0.8750 16.33 18.84 7 0 5 8000 10.965 0.989 380010.7
20100527 0.8917 16.37 18.93 7 0 5 8000 10.903 0.989 380019.9
20100527 0.9083 16.43 18.99 7 0 5 8000 10.841 0.989 380029.2
20100527 0.9250 16.40 19.00 7 0 5 8000 10.778 0.989 380038.6
20100527 0.9417 16.42 19.01 7 0 5 8000 10.715 0.989 380048.0
20100527 0.9583 16.37 19.05 7 0 5 8000 10.651 0.989 380057.5
20100527 0.9750 16.40 19.07 7 0 5 8000 10.587 0.989 380067.0
20100527 0.9917 16.36 19.11 7 0 5 8000 10.522 0.989 380076.6
20100527 -0.9917 17.81 18.55 1 0 5 35000 11.304 1.000 383389.8
20100527 -0.9750 17.82 18.55 1 0 5 35000 11.337 1.000 383388.9
20100527 -0.9583 17.79 18.55 1 0 5 35000 11.370 1.000 383388.0
20100527 -0.9417 17.79 18.55 1 0 5 35000 11.402 1.000 383387.1
20100527 -0.9250 17.79 18.55 1 0 5 35000 11.434 1.000 383386.3
20100527 -0.9083 17.78 18.55 1 0 5 35000 11.465 1.000 383385.6
20100527 -0.8917 17.77 18.55 1 0 5 35000 11.496 1.000 383384.9
20100527 -0.8750 17.76 18.55 1 0 5 35000 11.526 1.000 383384.3
20100527 -0.8583 17.75 18.54 1 0 5 35000 11.555 1.000 383383.8
20100527 -0.8417 17.76 18.48 1 0 5 35000 11.584 1.000 383383.3
20100527 -0.8250 17.77 18.52 1 0 5 35000 11.612 1.000 383382.9
20100527 -0.8083 17.78 18.55 1 0 5 35000 11.640 1.000 383382.5
20100527 -0.7917 17.78 18.55 1 0 5 35000 11.667 1.000 383382.2
20100527 -0.7750 17.76 18.54 1 0 5 35000 11.694 1.000 383382.0
20100527 -0.7583 17.76 18.53 1 0 5 35000 11.720 1.000 383381.8
20100527 -0.7417 17.75 18.54 1 0 5 35000 11.746 1.000 383381.7
20100527 -0.7250 17.76 18.53 1 0 5 35000 11.771 1.000 383381.6
20100527 -0.7083 17.77 18.53 1 0 5 35000 11.795 1.000 383381.7
20100527 -0.6917 17.77 18.54 1 0 5 35000 11.819 1.000 383381.7
20100527 -0.6750 17.80 18.49 1 0 5 35000 11.842 1.000 383381.9
20100527 -0.6583 17.79 18.49 1 0 5 35000 11.865 1.000 383382.1
20100527 -0.6417 17.80 18.48 1 0 5 35000 11.887 1.000 383382.3
20100527 -0.6250 17.78 18.47 1 0 5 35000 11.909 1.000 383382.6
20100527 -0.6083 17.79 18.48 1 0 5 35000 11.930 1.000 383383.0
20100527 -0.5917 17.81 18.49 1 0 5 35000 11.950 1.000 383383.5
20100527 -0.5750 17.79 18.52 1 0 5 35000 11.970 1.000 383384.0
20100527 -0.5583 17.81 18.54 1 0 5 35000 11.989 1.000 383384.5
20100527 -0.5417 17.82 18.52 1 0 5 35000 12.008 1.000 383385.2
20100527 -0.5250 17.81 18.50 1 0 5 35000 12.027 1.000 383385.9
20100527 -0.5083 17.83 18.49 1 0 5 35000 12.044 1.000 383386.6
20100527 -0.4917 17.81 18.49 1 0 9 30000 12.061 1.000 383387.4
20100527 -0.4750 17.83 18.48 1 0 9 30000 12.078 1.000 383388.3
20100527 -0.4583 17.83 18.47 1 0 9 30000 12.094 1.000 383389.3
20100527 -0.4417 17.82 18.48 1 0 9 30000 12.109 1.000 383390.3
20100527 -0.4250 17.83 18.46 1 0 9 30000 12.124 1.000 383391.3
20100527 -0.4083 17.81 18.42 1 0 9 30000 12.138 1.000 383392.5
20100527 -0.3917 17.80 18.47 1 0 9 30000 12.152 1.000 383393.6
20100527 -0.3750 17.81 18.49 1 0 9 30000 12.165 1.000 383394.9
20100527 -0.3583 17.81 18.52 1 0 9 30000 12.178 1.000 383396.2
20100527 -0.3417 17.81 18.51 1 0 9 30000 12.190 1.000 383397.6
20100527 -0.3250 17.81 18.51 1 0 9 30000 12.201 1.000 383399.0
20100527 -0.3083 17.80 18.54 1 0 9 30000 12.212 1.000 383400.5
20100527 -0.2917 17.82 18.52 1 0 9 30000 12.222 1.000 383402.1
20100527 -0.2750 17.82 18.52 1 0 9 30000 12.232 1.000 383403.7
20100527 -0.2583 17.82 18.53 1 0 9 30000 12.241 1.000 383405.4
20100527 -0.2417 17.81 18.49 1 0 9 30000 12.249 1.000 383407.2
20100527 -0.2250 17.80 18.50 1 0 9 30000 12.257 1.000 383409.0
20100527 -0.2083 17.81 18.52 1 0 9 30000 12.265 1.000 383410.9
20100527 -0.1917 17.84 18.52 1 0 9 30000 12.272 1.000 383412.8
20100527 -0.1750 17.86 18.52 1 0 9 30000 12.278 1.000 383414.9
20100527 -0.1583 17.82 18.53 1 0 9 30000 12.283 1.000 383416.9
20100527 -0.1417 17.81 18.53 1 0 9 30000 12.289 1.000 383419.1
20100527 -0.1250 17.81 18.53 1 0 9 30000 12.293 1.000 383421.3
20100527 -0.1083 17.81 18.52 1 0 9 30000 12.297 1.000 383423.5
20100527 -0.0917 17.82 18.52 1 0 9 30000 12.300 1.000 383425.8
20100527 -0.0750 17.82 18.53 1 0 9 30000 12.303 1.000 383428.2
20100527 -0.0583 17.82 18.54 1 0 9 30000 12.305 1.000 383430.7
20100527 -0.0417 17.82 18.54 1 0 9 30000 12.307 1.000 383433.2
20100527 -0.0250 17.82 18.56 1 0 9 30000 12.308 1.000 383435.7
20100527 -0.0083 17.82 18.52 1 0 9 30000 12.309 1.000 383438.4
20100528 0.0083 17.83 18.52 1 0 9 30000 12.309 1.000 383441.1
20100528 0.0250 17.82 18.51 1 0 9 30000 12.308 1.000 383443.8
20100528 0.0417 17.81 18.50 1 0 9 30000 12.307 1.000 383446.7
20100528 0.0583 17.82 18.51 1 0 9 30000 12.305 1.000 383449.6
20100528 0.0750 17.82 18.49 1 0 9 30000 12.303 1.000 383452.5
20100528 0.0917 17.83 18.50 1 0 9 30000 12.300 1.000 383455.5
20100528 0.1083 17.83 18.50 1 0 9 30000 12.296 1.000 383458.6
20100528 0.1250 17.83 18.53 1 0 9 30000 12.292 1.000 383461.7
20100528 0.1417 17.82 18.54 1 0 9 30000 12.287 1.000 383464.9
20100528 0.1583 17.81 18.54 1 0 9 30000 12.282 1.000 383468.2
20100528 0.1750 17.82 18.54 1 0 9 30000 12.276 1.000 383471.5
20100528 0.1917 17.82 18.55 1 0 9 30000 12.270 1.000 383474.9
20100528 0.2083 17.83 18.55 1 0 9 30000 12.263 1.000 383478.4
20100528 0.2250 17.88 18.55 1 0 9 30000 12.256 1.000 383481.9
20100528 0.2417 17.90 18.55 1 0 9 30000 12.247 1.000 383485.5
20100528 0.2583 17.90 18.55 1 0 9 30000 12.239 1.000 383489.1
20100528 0.2750 17.85 18.55 1 0 9 30000 12.230 1.000 383492.8
20100528 0.2917 17.82 18.55 1 0 9 30000 12.220 1.000 383496.6
20100528 0.3083 17.82 18.55 1 0 9 30000 12.209 1.000 383500.4
20100528 0.3250 17.84 18.55 1 0 9 30000 12.198 1.000 383504.3
20100528 0.3417 17.83 18.56 1 0 9 30000 12.187 1.000 383508.3
20100528 0.3583 17.83 18.55 1 0 9 30000 12.175 1.000 383512.3
20100528 0.3750 17.83 18.54 1 0 9 30000 12.162 1.000 383516.4
20100528 0.3917 17.82 18.52 1 0 9 30000 12.149 1.000 383520.5
20100528 0.4083 17.82 18.50 1 0 9 30000 12.135 1.000 383524.7
20100528 0.4250 17.81 18.50 1 0 9 30000 12.121 1.000 383529.0
20100528 0.4417 17.83 18.50 1 0 9 30000 12.106 1.000 383533.3
20100528 0.4583 17.84 18.49 1 0 9 30000 12.090 1.000 383537.7
20100528 0.4750 17.85 18.49 1 0 9 30000 12.074 1.000 383542.2
20100528 0.4917 17.87 18.49 1 0 9 30000 12.057 1.000 383546.7
20100528 0.5083 17.89 18.48 1 0 9 27000 12.040 1.000 383551.3
20100528 0.5250 17.87 18.48 1 0 9 27000 12.022 1.000 383555.9
20100528 0.5417 17.87 18.48 1 0 9 27000 12.004 1.000 383560.6
20100528 0.5583 17.89 18.48 1 0 9 27000 11.985 1.000 383565.4
20100528 0.5750 17.89 18.49 1 0 9 27000 11.966 1.000 383570.2
20100528 0.5917 17.90 18.48 1 0 9 27000 11.945 1.000 383575.1
20100528 0.6083 17.84 18.49 1 0 9 27000 11.925 1.000 383580.1
20100528 0.6250 17.83 18.49 1 0 9 27000 11.904 1.000 383585.1
20100528 0.6417 17.84 18.47 1 0 9 27000 11.882 1.000 383590.1
20100528 0.6583 17.83 18.48 1 0 9 27000 11.860 1.000 383595.3
20100528 0.6750 17.81 18.48 1 0 9 27000 11.837 1.000 383600.5
20100528 0.6917 17.80 18.47 1 0 9 27000 11.813 1.000 383605.8
20100528 0.7083 17.79 18.48 1 0 9 27000 11.789 1.000 383611.1
20100528 0.7250 17.79 18.48 1 0 9 27000 11.765 1.000 383616.5
20100528 0.7417 17.79 18.47 1 0 9 27000 11.740 1.000 383621.9
20100528 0.7583 17.79 18.47 1 0 9 27000 11.714 1.000 383627.4
20100528 0.7750 17.78 18.48 1 0 9 27000 11.688 1.000 383633.0
20100528 0.7917 17.78 18.47 1 0 9 27000 11.661 1.000 383638.6
20100528 0.8083 17.79 18.49 1 0 9 27000 11.634 1.000 383644.3
20100528 0.8250 17.80 18.50 1 0 9 27000 11.606 1.000 383650.1
20100528 0.8417 17.79 18.54 1 0 9 27000 11.577 1.000 383655.9
20100528 0.8583 17.80 18.54 1 0 9 27000 11.548 1.000 383661.8
20100528 0.8750 17.81 18.56 1 0 9 27000 11.519 1.000 383667.7
20100528 0.8917 17.80 18.55 1 0 9 27000 11.488 1.000 383673.8
20100528 0.9083 17.79 18.56 1 0 9 27000 11.458 1.000 383679.8
20100528 0.9250 17.79 18.55 1 0 9 27000 11.427 1.000 383685.9
20100528 0.9417 17.80 18.56 1 0 9 27000 11.395 1.000 383692.1
20100528 0.9583 17.79 18.55 1 0 9 27000 11.362 1.000 383698.4
20100528 0.9750 17.81 18.55 1 0 9 27000 11.330 1.000 383704.7
20100528 0.9917 17.80 18.55 1 0 9 27000 11.296 1.000 383711.1
20100528 -0.9917 17.77 18.61 3 1 7 30000 7.913 0.990 387738.7
20100528 -0.9750 17.78 18.62 3 1 7 30000 7.976 0.990 387734.6
20100528 -0.9583 17.79 18.64 3 1 7 30000 8.038 0.990 387730.5
20100528 -0.9417 17.79 18.70 3 1 7 30000 8.099 0.990 387726.4
20100528 -0.9250 17.79 18.73 3 1 7 30000 8.160 0.990 387722.4
20100528 -0.9083 17.80 18.76 3 1 7 30000 8.220 0.990 387718.5
20100528 -0.8917 17.80 18.77 3 1 7 30000 8.280 0.990 387714.6
20100528 -0.8750 17.80 18.77 3 1 7 30000 8.340 0.990 387710.8
20100528 -0.8583 17.81 18.78 3 1 7 30000 8.399 0.990 387707.0
20100528 -0.8417 17.78 18.79 3 1 7 30000 8.458 0.990 387703.3
20100528 -0.8250 17.80 18.82 3 1 7 30000 8.516 0.990 387699.7
20100528 -0.8083 17.79 18.83 3 1 7 30000 8.573 0.990 387696.1
20100528 -0.7917 17.79 18.83 3 1 7 30000 8.630 0.990 387692.5
20100528 -0.7750 17.80 18.84 3 1 7 30000 8.687 0.990 387689.0
20100528 -0.7583 17.78 18.83 3 1 7 30000 8.743 0.990 387685.6
20100528 -0.7417 17.77 18.84 3 1 7 30000 8.799 0.990 387682.2
20100528 -0.7250 17.76 18.83 3 1 7 30000 8.854 0.990 387678.9
20100528 -0.7083 17.74 18.79 3 1 7 30000 8.908 0.990 387675.6
20100528 -0.6917 17.69 18.77 3 1 7 30000 8.963 0.990 387672.4
20100528 -0.6750 17.65 18.78 3 1 7 30000 9.016 0.990 387669.3
20100528 -0.6583 17.61 18.78 3 1 7 30000 9.069 0.990 387666.2
20100528 -0.6417 17.51 18.78 3 1 7 30000 9.122 0.990 387663.2
20100528 -0.6250 17.47 18.77 3 1 7 30000 9.174 0.990 387660.2
20100528 -0.6083 17.45 18.77 3 1 7 30000 9.226 0.990 387657.3
20100528 -0.5917 17.49 18.77 3 1 7 30000 9.277 0.990 387654.4
20100528 -0.5750 17.56 18.77 3 1 7 30000 9.327 0.990 387651.6
20100528 -0.5583 17.63 18.77 3 1 7 30000 9.378 0.990 387648.9
20100528 -0.5417 17.68 18.77 3 1 7 30000 9.427 0.990 387646.2
20100528 -0.5250 17.74 18.77 3 1 7 30000 9.476 0.990 387643.5
20100528 -0.5083 17.78 18.77 3 1 7 30000 9.525 0.990 387641.0
20100528 -0.4917 17.78 18.78 4 1 7 30000 9.573 0.990 387638.5
20100528 -0.4750 17.77 18.78 4 1 7 30000 9.620 0.989 387636.0
20100528 -0.4583 17.71 18.78 4 1 7 30000 9.667 0.989 387633.6
20100528 -0.4417 17.70 18.77 4 1 7 30000 9.714 0.989 387631.3
20100528 -0.4250 17.60 18.77 4 1 7 30000 9.760 0.989 387629.0
20100528 -0.4083 17.51 18.77 4 1 7 30000 9.805 0.989 387626.8
20100528 -0.3917 17.51 18.77 4 1 7 30000 9.850 0.989 387624.6
20100528 -0.3750 17.47 18.77 4 1 7 30000 9.895 0.989 387622.5
20100528 -0.3583 17.41 18.79 4 1 7 30000 9.939 0.989 387620.5
20100528 -0.3417 17.24 18.83 4 1 7 30000 9.982 0.989 387618.5
20100528 -0.3250 17.07 18.89 4 1 7 30000 10.025 0.989 387616.5
20100528 -0.3083 16.97 18.92 4 1 7 30000 10.067 0.989 387614.7
20100528 -0.2917 16.95 18.95 4 1 7 30000 10.109 0.989 387612.9
20100528 -0.2750 16.95 18.94 4 1 7 30000 10.150 0.989 387611.1
20100528 -0.2583 16.97 18.90 4 1 7 30000 10.191 0.989 387609.4
20100528 -0.2417 17.00 18.89 4 1 7 30000 10.231 0.989 387607.8
20100528 -0.2250 17.02 18.89 4 1 7 30000 10.271 0.989 387606.2
20100528 -0.2083 16.98 18.89 4 1 7 30000 10.310 0.989 387604.7
20100528 -0.1917 16.92 18.90 4 1 7 30000 10.349 0.989 387603.3
20100528 -0.1750 16.78 18.94 4 1 7 30000 10.387 0.989 387601.9
20100528 -0.1583 16.69 18.95 4 1 7 30000 10.424 0.989 387600.6
20100528 -0.1417 16.68 18.95 4 1 7 30000 10.461 0.989 387599.3
20100528 -0.1250 16.81 18.95 4 1 7 30000 10.498 0.989 387598.1
20100528 -0.1083 16.93 18.90 4 1 7 30000 10.534 0.989 387596.9
20100528 -0.0917 16.99 18.89 4 1 7 30000 10.569 0.989 387595.8
20100528 -0.0750 17.08 18.86 4 1 7 30000 10.604 0.989 387594.8
20100528 -0.0583 17.20 18.84 4 1 7 30000 10.638 0.989 387593.8
20100528 -0.0417 17.25 18.83 4 1 7 30000 10.672 0.989 387592.9
20100528 -0.0250 17.31 18.78 4 1 7 30000 10.705 0.989 387592.1
20100528 -0.0083 17.37 18.77 4 1 7 30000 10.738 0.989 387591.3
20100529 0.0083 17.39 18.77 4 0 7 30000 10.770 0.989 387590.6
20100529 0.0250 17.42 18.76 4 0 7 30000 10.801 0.989 387589.9
20100529 0.0417 17.47 18.73 4 0 7 30000 10.832 0.989 387589.3
20100529 0.0583 17.48 18.71 4 0 7 30000 10.863 0.989 387588.8
20100529 0.0750 17.46 18.70 4 0 7 30000 10.893 0.989 387588.3
20100529 0.0917 17.48 18.70 4 0 7 30000 10.922 0.989 387587.9
20100529 0.1083 17.49 18.70 4 0 7 30000 10.951 0.989 387587.5
20100529 0.1250 17.48 18.76 4 0 7 30000 10.979 0.989 387587.2
20100529 0.1417 17.48 18.77 4 0 7 30000 11.007 0.989 387587.0
20100529 0.1583 17.49 18.79 4 0 7 30000 11.034 0.989 387586.8
20100529 0.1750 17.55 18.79 4 0 7 30000 11.061 0.989 387586.7
20100529 0.1917 17.61 18.78 4 0 7 30000 11.087 0.989 387586.6
20100529 0.2083 17.63 18.77 4 0 7 30000 11.112 0.989 387586.6
20100529 0.2250 17.64 18.77 4 0 7 30000 11.137 0.989 387586.7
20100529 0.2417 17.68 18.72 4 0 7 30000 11.162 0.989 387586.8
20100529 0.2583 17.69 18.71 4 0 7 30000 11.186 0.989 387587.0
20100529 0.2750 17.71 18.71 4 0 7 30000 11.209 0.989 387587.2
20100529 0.2917 17.78 18.76 4 0 7 30000 11.232 0.989 387587.6
20100529 0.3083 17.80 18.77 4 0 7 30000 11.254 0.989 387587.9
20100529 0.3250 17.81 18.81 4 0 7 30000 11.275 0.989 387588.4
20100529 0.3417 17.81 18.80 4 0 7 30000 11.296 0.989 387588.9
20100529 0.3583 17.81 18.77 4 0 7 30000 11.317 0.989 387589.4
20100529 0.3750 17.80 18.74 4 0 7 30000 11.337 0.989 387590.0
20100529 0.3917 17.79 18.70 4 0 7 30000 11.356 0.989 387590.7
20100529 0.4083 17.79 18.70 4 0 7 30000 11.375 0.989 387591.5
20100529 0.4250 17.80 18.66 4 0 7 30000 11.393 0.989 387592.3
20100529 0.4417 17.81 18.64 4 0 7 30000 11.411 0.989 387593.1
20100529 0.4583 17.82 18.63 4 0 7 30000 11.428 0.989 387594.1
20100529 0.4750 17.81 18.63 4 0 7 30000 11.445 0.989 387595.1
20100529 0.4917 17.82 18.62 4 0 7 30000 11.461 0.989 387596.1
20100529 0.5083 17.81 18.61 4 0 7 30000 11.476 0.989 387597.2
20100529 0.5250 17.82 18.60 4 0 7 30000 11.491 0.989 387598.4
20100529 0.5417 17.82 18.58 4 0 7 30000 11.505 0.989 387599.7
20100529 0.5583 17.80 18.56 4 0 7 30000 11.519 0.989 387601.0
20100529 0.5750 17.78 18.56 4 0 7 30000 11.532 0.989 387602.3
20100529 0.5917 17.74 18.56 4 0 7 30000 11.545 0.989 387603.8
20100529 0.6083 17.64 18.55 4 0 7 30000 11.557 0.989 387605.2
20100529 0.6250 17.54 18.55 4 0 7 30000 11.568 0.988 387606.8
20100529 0.6417 17.45 18.55 4 0 7 30000 11.579 0.988 387608.4
20100529 0.6583 17.41 18.54 4 0 7 30000 11.590 0.988 387610.1
20100529 0.6750 17.33 18.53 4 0 7 30000 11.599 0.988 387611.8
20100529 0.6917 17.34 18.53 4 0 7 30000 11.609 0.988 387613.6
20100529 0.7083 17.38 18.55 4 0 7 30000 11.617 0.988 387615.5
20100529 0.7250 17.40 18.56 4 0 7 30000 11.625 0.988 387617.4
20100529 0.7417 17.44 18.57 4 0 7 30000 11.633 0.988 387619.4
20100529 0.7583 17.42 18.57 4 0 7 30000 11.640 0.988 387621.5
20100529 0.7750 17.38 18.56 4 0 7 30000 11.646 0.988 387623.6
20100529 0.7917 17.39 18.55 4 0 7 30000 11.652 0.988 387625.7
20100529 0.8083 17.44 18.54 4 0 7 30000 11.657 0.988 387628.0
20100529 0.8250 17.50 18.53 4 0 7 30000 11.662 0.988 387630.3
20100529 0.8417 17.53 18.50 4 0 7 30000 11.666 0.988 387632.6
20100529 0.8583 17.48 18.48 4 0 7 30000 11.669 0.988 387635.1
20100529 0.8750 17.44 18.48 4 0 7 30000 11.672 0.988 387637.6
20100529 0.8917 17.41 18.49 4 0 7 30000 11.675 0.988 387640.1
20100529 0.9083 17.39 18.54 4 0 7 30000 11.676 0.988 387642.7
20100529 0.9250 17.36 18.56 4 0 7 30000 11.678 0.988 387645.4
20100529 0.9417 17.28 18.57 4 0 7 30000 11.678 0.988 387648.1
20100529 0.9583 17.23 18.58 4 0 7 30000 11.678 0.988 387650.9
20100529 0.9750 17.21 18.57 4 0 7 30000 11.678 0.988 387653.8
20100529 0.9917 17.21 18.57 4 0 7 30000 11.677 0.988 387656.7
20100529 -0.9917 17.96 19.53 4 1 9 35000 4.462 0.959 392157.7
20100529 -0.9750 17.98 19.50 4 1 9 35000 4.548 0.959 392150.5
20100529 -0.9583 18.00 19.46 4 1 9 35000 4.634 0.959 392143.4
20100529 -0.9417 18.00 19.43 4 1 9 35000 4.720 0.959 392136.4
20100529 -0.9083 18.03 19.36 4 1 9 35000 4.891 0.959 392122.4
20100529 -0.8750 18.08 19.30 4 1 9 35000 5.060 0.959 392108.6
20100529 -0.8583 18.04 19.28 4 1 9 35000 5.144 0.959 392101.8
20100529 -0.8417 18.05 19.25 4 1 9 35000 5.228 0.959 392095.0
20100529 -0.8250 18.03 19.24 4 1 9 35000 5.311 0.959 392088.3
20100529 -0.8083 18.04 19.20 4 1 9 35000 5.394 0.959 392081.7
20100529 -0.7917 18.05 19.20 4 1 9 35000 5.477 0.959 392075.0
20100529 -0.7750 18.04 19.19 4 1 9 35000 5.559 0.959 392068.5
20100529 -0.7583 18.04 19.16 4 1 9 35000 5.641 0.959 392061.9
20100529 -0.7417 18.03 19.16 4 1 9 35000 5.723 0.959 392055.5
20100529 -0.7250 18.01 19.16 4 1 9 35000 5.804 0.959 392049.0
20100529 -0.7083 18.00 19.17 4 1 9 35000 5.884 0.959 392042.7
20100529 -0.6917 17.96 19.16 4 1 9 35000 5.965 0.959 392036.3
20100529 -0.6750 17.96 19.17 4 1 9 35000 6.045 0.959 392030.1
20100529 -0.6583 17.94 19.19 4 1 9 35000 6.124 0.959 392023.8
20100529 -0.6417 17.94 19.19 4 1 9 35000 6.203 0.959 392017.7
20100529 -0.6250 17.92 19.20 4 1 9 35000 6.282 0.959 392011.5
20100529 -0.6083 17.91 19.20 4 1 9 35000 6.360 0.959 392005.5
20100529 -0.5917 17.92 19.20 4 1 9 35000 6.438 0.959 391999.5
20100529 -0.5750 17.92 19.21 4 1 9 35000 6.516 0.959 391993.5
20100529 -0.5583 17.92 19.24 4 1 9 35000 6.593 0.958 391987.6
20100529 -0.5417 17.93 19.25 4 1 9 35000 6.669 0.958 391981.7
20100529 -0.5250 17.95 19.25 4 1 9 35000 6.746 0.958 391975.9
20100529 -0.5083 17.95 19.26 4 1 9 35000 6.821 0.958 391970.1
20100529 -0.4917 17.95 19.26 5 1 9 30000 6.897 0.958 391964.4
20100529 -0.4750 17.97 19.27 5 1 9 30000 6.972 0.958 391958.7
20100529 -0.4583 18.00 19.28 5 1 9 30000 7.046 0.958 391953.1
20100529 -0.4417 17.99 19.28 5 1 9 30000 7.120 0.958 391947.5
20100529 -0.4250 17.96 19.27 5 1 9 30000 7.194 0.958 391942.0
20100529 -0.4083 17.96 19.26 5 1 9 30000 7.267 0.958 391936.6
20100529 -0.3917 17.96 19.22 5 1 9 30000 7.340 0.958 391931.2
20100529 -0.3750 17.95 19.19 5 1 9 30000 7.412 0.958 391925.8
20100529 -0.3583 17.95 19.16 5 1 9 30000 7.484 0.958 391920.5
20100529 -0.3417 17.94 19.13 5 1 9 30000 7.556 0.958 391915.3
20100529 -0.3250 17.94 19.12 5 1 9 30000 7.627 0.958 391910.1
20100529 -0.3083 17.91 19.10 5 1 9 30000 7.697 0.958 391905.0
20100529 -0.2917 17.90 19.07 5 1 9 30000 7.767 0.958 391899.9
20100529 -0.2750 17.88 19.06 5 1 9 30000 7.837 0.958 391894.8
20100529 -0.2583 17.83 19.05 5 1 9 30000 7.906 0.958 391889.9
20100529 -0.2417 17.83 19.06 5 1 9 30000 7.975 0.958 391884.9
20100529 -0.2250 17.81 19.05 5 1 9 30000 8.043 0.958 391880.1
20100529 -0.2083 17.79 19.04 5 1 9 30000 8.111 0.958 391875.3
20100529 -0.1917 17.78 19.01 5 1 9 30000 8.179 0.958 391870.5
20100529 -0.1750 17.77 19.01 5 1 9 30000 8.245 0.958 391865.8
20100529 -0.1583 17.75 19.01 5 1 9 30000 8.312 0.958 391861.1
20100529 -0.1417 17.74 19.01 5 1 9 30000 8.378 0.958 391856.5
20100529 -0.1250 17.71 19.01 5 1 9 30000 8.443 0.958 391852.0
20100529 -0.1083 17.69 19.01 5 1 9 30000 8.508 0.958 391847.5
20100529 -0.0917 17.69 19.01 5 1 9 30000 8.573 0.958 391843.1
20100529 -0.0750 17.66 19.01 5 1 9 30000 8.637 0.958 391838.7
20100529 -0.0583 17.66 19.01 5 1 9 30000 8.700 0.958 391834.4
20100529 -0.0417 17.63 19.01 5 1 9 30000 8.764 0.958 391830.1
20100529 -0.0250 17.64 19.01 5 1 9 30000 8.826 0.958 391825.9
20100529 -0.0083 17.65 19.00 5 1 9 30000 8.888 0.958 391821.7
20100530 0.0083 17.65 18.96 5 0 9 30000 8.950 0.958 391817.6
20100530 0.0250 17.64 18.96 5 0 9 30000 9.011 0.957 391813.6
20100530 0.0417 17.66 18.96 5 0 9 30000 9.072 0.957 391809.6
20100530 0.0583 17.66 18.95 5 0 9 30000 9.132 0.957 391805.7
20100530 0.0750 17.68 18.93 5 0 9 30000 9.192 0.957 391801.8
20100530 0.0917 17.67 18.90 5 0 9 30000 9.251 0.957 391798.0
20100530 0.1083 17.67 18.91 5 0 9 30000 9.310 0.957 391794.2
20100530 0.1250 17.67 18.94 5 0 9 30000 9.368 0.957 391790.5
20100530 0.1417 17.67 18.95 5 0 9 30000 9.426 0.957 391786.9
20100530 0.1583 17.66 18.95 5 0 9 30000 9.483 0.957 391783.3
20100530 0.1750 17.70 18.96 5 0 9 30000 9.540 0.957 391779.7
20100530 0.1917 17.67 18.96 5 0 9 30000 9.596 0.957 391776.2
20100530 0.2083 17.67 18.96 5 0 9 30000 9.652 0.957 391772.8
20100530 0.2250 17.67 18.96 5 0 9 30000 9.707 0.957 391769.5
20100530 0.2417 17.67 18.96 5 0 9 30000 9.762 0.957 391766.2
20100530 0.2583 17.67 18.95 5 0 9 30000 9.816 0.957 391762.9
20100530 0.2750 17.69 18.95 5 0 9 30000 9.870 0.957 391759.7
20100530 0.2917 17.69 18.95 5 0 9 30000 9.923 0.957 391756.6
20100530 0.3083 17.68 18.96 5 0 9 30000 9.975 0.957 391753.5
20100530 0.3250 17.69 18.94 5 0 9 30000 10.028 0.957 391750.5
20100530 0.3417 17.71 18.94 5 0 9 30000 10.079 0.957 391747.5
20100530 0.3583 17.69 18.94 5 0 9 30000 10.130 0.957 391744.6
20100530 0.3750 17.73 18.94 5 0 9 30000 10.181 0.957 391741.8
20100530 0.3917 17.75 18.94 5 0 9 30000 10.231 0.957 391739.0
20100530 0.4083 17.75 18.93 5 0 9 30000 10.281 0.957 391736.3
20100530 0.4250 17.78 18.91 5 0 9 30000 10.330 0.957 391733.6
20100530 0.4417 17.77 18.90 5 0 9 30000 10.378 0.957 391731.0
20100530 0.4583 17.78 18.89 5 0 9 30000 10.426 0.957 391728.4
20100530 0.4750 17.79 18.89 5 0 9 30000 10.474 0.957 391725.9
20100530 0.4917 17.79 18.87 5 0 9 30000 10.521 0.957 391723.5
20100530 0.5083 17.81 18.87 5 0 9 25000 10.567 0.957 391721.1
20100530 0.5250 17.83 18.85 5 0 9 25000 10.613 0.957 391718.8
20100530 0.5417 17.81 18.84 5 0 9 25000 10.659 0.957 391716.6
20100530 0.5583 17.82 18.84 5 0 9 25000 10.704 0.957 391714.4
20100530 0.5750 17.80 18.84 5 0 9 25000 10.748 0.957 391712.2
20100530 0.5917 17.82 18.84 5 0 9 25000 10.792 0.957 391710.2
20100530 0.6083 17.81 18.84 5 0 9 25000 10.835 0.956 391708.1
20100530 0.6250 17.82 18.86 5 0 9 25000 10.878 0.956 391706.2
20100530 0.6417 17.82 18.84 5 0 9 25000 10.920 0.956 391704.3
20100530 0.6583 17.81 18.84 5 0 9 25000 10.962 0.956 391702.4
20100530 0.6750 17.80 18.86 5 0 9 25000 11.003 0.956 391700.7
20100530 0.6917 17.80 18.88 5 0 9 25000 11.043 0.956 391699.0
20100530 0.7083 17.79 18.89 5 0 9 25000 11.083 0.956 391697.3
20100530 0.7250 17.79 18.89 5 0 9 25000 11.123 0.956 391695.7
20100530 0.7417 17.77 18.89 5 0 9 25000 11.162 0.956 391694.2
20100530 0.7583 17.76 18.87 5 0 9 25000 11.200 0.956 391692.7
20100530 0.7750 17.75 18.86 5 0 9 25000 11.238 0.956 391691.3
20100530 0.7917 17.70 18.84 5 0 9 25000 11.275 0.956 391689.9
20100530 0.8083 17.67 18.84 5 0 9 25000 11.312 0.956 391688.6
20100530 0.8250 17.66 18.83 5 0 9 25000 11.349 0.956 391687.4
20100530 0.8417 17.64 18.78 5 0 9 25000 11.384 0.956 391686.2
20100530 0.8583 17.63 18.76 5 0 9 25000 11.419 0.956 391685.1
20100530 0.8750 17.61 18.72 5 0 9 25000 11.454 0.956 391684.0
20100530 0.8917 17.59 18.70 5 0 9 25000 11.488 0.956 391683.0
20100530 0.9083 17.59 18.69 5 0 9 25000 11.522 0.956 391682.1
20100530 0.9250 17.59 18.68 5 0 9 25000 11.554 0.956 391681.2
20100530 0.9417 17.59 18.66 5 0 9 25000 11.587 0.956 391680.4
20100530 0.9583 17.57 18.65 5 0 9 25000 11.619 0.956 391679.7
20100530 0.9750 17.59 18.63 5 0 9 25000 11.650 0.956 391679.0
20100530 0.9917 17.59 18.67 5 0 9 25000 11.681 0.956 391678.4
20100530 -0.9917 16.57 20.24 7 0 4 20000 1.194 0.911 396357.7
20100530 -0.9750 16.55 20.31 7 0 4 20000 1.293 0.910 396347.9
20100530 -0.9583 16.58 20.34 7 0 4 20000 1.393 0.910 396338.1
20100530 -0.9417 16.70 20.37 7 0 4 20000 1.493 0.910 396328.3
20100530 -0.9250 16.62 20.41 7 0 4 20000 1.593 0.910 396318.5
20100530 -0.9083 16.61 20.44 7 0 4 20000 1.693 0.910 396308.8
20100530 -0.8917 16.61 20.42 7 0 4 20000 1.793 0.910 396299.1
20100530 -0.8750 16.61 20.39 7 0 4 20000 1.894 0.910 396289.5
20100530 -0.8583 16.60 20.33 7 0 4 20000 1.994 0.910 396279.9
20100530 -0.8417 16.61 20.21 7 0 4 20000 2.094 0.910 396270.4
20100530 -0.8250 16.59 20.11 7 0 4 20000 2.195 0.910 396260.8
20100530 -0.8083 16.59 20.03 7 0 4 20000 2.295 0.910 396251.4
20100530 -0.7917 16.60 19.95 7 0 4 20000 2.396 0.910 396241.9
20100530 -0.7750 16.58 19.91 7 0 4 20000 2.496 0.910 396232.5
20100530 -0.7583 16.60 19.88 7 0 4 20000 2.596 0.910 396223.2
20100530 -0.7417 16.57 19.84 7 0 4 20000 2.697 0.910 396213.8
20100530 -0.7250 16.56 19.83 7 0 4 20000 2.797 0.910 396204.5
20100530 -0.7083 16.53 19.82 7 0 4 20000 2.897 0.910 396195.3
20100530 -0.6917 16.47 19.81 7 0 4 20000 2.996 0.910 396186.1
20100530 -0.6750 16.47 19.85 7 0 4 20000 3.096 0.910 396176.9
20100530 -0.6583 16.47 19.93 7 0 4 20000 3.196 0.910 396167.8
20100530 -0.6417 16.43 20.02 7 0 4 20000 3.295 0.910 396158.8
20100530 -0.6250 16.45 20.09 7 0 4 20000 3.394 0.910 396149.7
20100530 -0.6083 16.44 20.09 7 0 4 20000 3.493 0.910 396140.7
20100530 -0.5917 16.43 20.05 7 0 4 20000 3.592 0.910 396131.8
20100530 -0.5750 16.41 20.01 7 0 4 20000 3.690 0.910 396122.9
20100530 -0.5583 16.40 19.95 7 0 4 20000 3.789 0.909 396114.0
20100530 -0.5417 16.40 19.90 7 0 4 20000 3.887 0.909 396105.2
20100530 -0.5250 16.38 19.85 7 0 4 20000 3.985 0.909 396096.4
20100530 -0.5083 16.35 19.83 7 0 4 20000 4.082 0.909 396087.6
20100530 -0.4917 16.33 19.83 7 0 3 15000 4.180 0.909 396079.0
20100530 -0.4750 16.33 19.83 7 0 3 15000 4.277 0.909 396070.3
20100530 -0.4583 16.27 19.79 7 0 3 15000 4.374 0.909 396061.7
20100530 -0.4417 16.28 19.75 7 0 3 15000 4.470 0.909 396053.1
20100530 -0.4250 16.31 19.71 7 0 3 15000 4.567 0.909 396044.6
20100530 -0.4083 16.34 19.66 7 0 3 15000 4.663 0.909 396036.1
20100530 -0.3917 16.31 19.62 7 0 3 15000 4.758 0.909 396027.7
20100530 -0.3750 16.33 19.58 7 0 3 15000 4.854 0.909 396019.3
20100530 -0.3583 16.37 19.55 7 0 3 15000 4.949 0.909 396011.0
20100530 -0.3417 16.42 19.54 7 0 3 15000 5.044 0.909 396002.7
20100530 -0.3250 16.47 19.54 7 0 3 15000 5.138 0.909 395994.4
20100530 -0.3083 16.53 19.52 7 0 3 15000 5.232 0.909 395986.2
20100530 -0.2917 16.51 19.51 7 0 3 15000 5.326 0.909 395978.0
20100530 -0.2750 16.50 19.51 7 0 3 15000 5.420 0.909 395969.9
20100530 -0.2583 16.45 19.51 7 0 3 15000 5.513 0.909 395961.8
20100530 -0.2417 16.51 19.52 7 0 3 15000 5.606 0.909 395953.8
20100530 -0.2250 16.50 19.52 7 0 3 15000 5.698 0.909 395945.8
20100530 -0.2083 16.49 19.52 7 0 3 15000 5.790 0.909 395937.9
20100530 -0.1917 16.46 19.52 7 0 3 15000 5.882 0.909 395930.0
20100530 -0.1750 16.45 19.52 7 0 3 15000 5.974 0.909 395922.2
20100530 -0.1583 16.51 19.52 7 0 3 15000 6.065 0.909 395914.4
20100530 -0.1417 16.53 19.51 7 0 3 15000 6.155 0.909 395906.6
20100530 -0.1250 16.75 19.51 7 0 3 15000 6.246 0.908 395898.9
20100530 -0.1083 16.59 19.51 7 0 3 15000 6.336 0.908 395891.3
20100530 -0.0917 16.56 19.49 7 0 3 15000 6.425 0.908 395883.7
20100530 -0.0750 16.56 19.48 7 0 3 15000 6.515 0.908 395876.1
20100530 -0.0583 16.67 19.48 7 0 3 15000 6.603 0.908 395868.6
20100530 -0.0417 16.61 19.48 7 0 3 15000 6.692 0.908 395861.2
20100530 -0.0250 16.63 19.48 7 0 3 15000 6.780 0.908 395853.7
20100530 -0.0083 16.62 19.49 7 0 3 15000 6.868 0.908 395846.4
20100531 0.0083 16.59 19.53 7 0 3 15000 6.955 0.908 395839.1
20100531 0.0250 16.59 19.56 7 0 3 15000 7.042 0.908 395831.8
20100531 0.0417 16.59 19.58 7 0 3 15000 7.129 0.908 395824.6
20100531 0.0583 16.60 19.60 7 0 3 15000 7.215 0.908 395817.4
20100531 0.0750 16.61 19.60 7 0 3 15000 7.300 0.908 395810.3
20100531 0.0917 16.61 19.60 7 0 3 15000 7.386 0.908 395803.2
20100531 0.1083 16.65 19.60 7 0 3 15000 7.471 0.908 395796.2
20100531 0.1250 16.69 19.58 7 0 3 15000 7.555 0.908 395789.2
20100531 0.1417 16.66 19.60 7 0 3 15000 7.639 0.908 395782.3
20100531 0.1583 16.68 19.60 7 0 3 15000 7.723 0.908 395775.5
20100531 0.1750 16.66 19.65 7 0 3 15000 7.806 0.908 395768.6
20100531 0.1917 16.61 19.67 7 0 3 15000 7.889 0.908 395761.9
20100531 0.2083 16.67 19.68 7 0 3 15000 7.972 0.908 395755.2
20100531 0.2250 16.65 19.66 7 0 3 15000 8.054 0.908 395748.5
20100531 0.2417 16.69 19.72 7 0 3 15000 8.135 0.908 395741.9
20100531 0.2583 16.66 19.68 7 0 3 15000 8.216 0.908 395735.3
20100531 0.2750 16.68 19.63 7 0 3 15000 8.297 0.908 395728.8
20100531 0.2917 16.69 19.61 7 0 3 15000 8.377 0.907 395722.4
20100531 0.3083 16.70 19.53 7 0 3 15000 8.457 0.907 395715.9
20100531 0.3250 16.72 19.51 7 0 3 15000 8.537 0.907 395709.6
20100531 0.3417 16.70 19.48 7 0 3 15000 8.616 0.907 395703.3
20100531 0.3583 16.69 19.50 7 0 3 15000 8.694 0.907 395697.0
20100531 0.3750 16.74 19.54 7 0 3 15000 8.772 0.907 395690.8
20100531 0.3917 16.73 19.49 7 0 3 15000 8.850 0.907 395684.7
20100531 0.4083 16.69 19.47 7 0 3 15000 8.927 0.907 395678.6
20100531 0.4250 16.63 19.51 7 0 3 15000 9.004 0.907 395672.6
20100531 0.4417 16.52 19.46 7 0 3 15000 9.080 0.907 395666.6
20100531 0.4583 16.45 19.44 7 0 3 15000 9.156 0.907 395660.6
20100531 0.4750 16.46 19.34 7 0 3 15000 9.231 0.907 395654.8
20100531 0.4917 16.52 19.18 7 0 3 15000 9.306 0.907 395648.9
20100531 0.5083 16.44 19.18 7 0 2 13000 9.381 0.907 395643.2
20100531 0.5250 16.30 19.20 7 0 2 13000 9.455 0.907 395637.4
20100531 0.5417 16.25 19.21 7 0 2 13000 9.528 0.907 395631.8
20100531 0.5583 16.32 19.25 7 0 2 13000 9.602 0.907 395626.2
20100531 0.5750 16.39 19.23 7 0 2 13000 9.674 0.907 395620.6
20100531 0.5917 16.29 19.21 7 0 2 13000 9.746 0.907 395615.1
20100531 0.6083 16.33 19.24 7 0 2 13000 9.818 0.907 395609.7
20100531 0.6250 16.43 19.25 7 0 2 13000 9.889 0.907 395604.3
20100531 0.6417 16.49 19.19 7 0 2 13000 9.960 0.907 395598.9
20100531 0.6583 16.57 19.12 7 0 2 13000 10.030 0.907 395593.7
20100531 0.6750 16.53 19.13 7 0 2 13000 10.100 0.907 395588.4
20100531 0.6917 16.55 19.15 7 0 2 13000 10.169 0.907 395583.3
20100531 0.7083 16.52 19.13 7 0 2 13000 10.238 0.906 395578.1
20100531 0.7250 16.47 19.15 7 0 2 13000 10.307 0.906 395573.1
20100531 0.7417 16.50 19.21 7 0 2 13000 10.374 0.906 395568.1
20100531 0.7583 16.60 19.21 7 0 2 13000 10.442 0.906 395563.1
20100531 0.7750 16.52 19.26 7 0 2 13000 10.509 0.906 395558.2
20100531 0.7917 16.48 19.26 7 0 2 13000 10.575 0.906 395553.4
20100531 0.8083 16.47 19.28 7 0 2 13000 10.641 0.906 395548.6
20100531 0.8250 16.49 19.33 7 0 2 13000 10.706 0.906 395543.9
20100531 0.8417 16.53 19.43 7 0 2 13000 10.771 0.906 395539.2
20100531 0.8583 16.56 19.52 7 0 2 13000 10.836 0.906 395534.6
20100531 0.8750 16.63 19.56 7 0 2 13000 10.900 0.906 395530.0
20100531 0.8917 16.70 19.50 7 0 2 13000 10.963 0.906 395525.5
20100531 0.9083 16.70 19.47 7 0 2 13000 11.026 0.906 395521.1
20100531 0.9250 16.68 19.44 7 0 2 13000 11.088 0.906 395516.7
20100531 0.9417 16.81 19.39 7 0 2 13000 11.150 0.906 395512.4
20100531 0.9583 16.88 19.39 7 0 2 13000 11.212 0.906 395508.1
20100531 0.9750 16.86 19.40 7 0 2 13000 11.273 0.906 395503.9
20100531 0.9917 16.90 19.37 7 0 2 13000 11.333 0.906 395499.8
20100531 -0.9917 16.41 19.89 8 0 4 15000 -2.491 0.847 400038.6
20100531 -0.9750 16.39 19.99 8 0 4 15000 -2.363 0.847 400026.3
20100531 -0.9583 16.41 20.06 8 0 4 15000 -2.235 0.847 400014.1
20100531 -0.9417 16.40 20.05 8 0 4 15000 -2.108 0.847 400001.9
20100531 -0.9250 16.38 20.00 8 0 4 15000 -1.237 0.847 399989.8
20100531 -0.9083 16.37 20.03 8 0 4 15000 -1.109 0.847 399977.7
20100531 -0.8917 16.35 20.09 8 0 4 15000 -0.987 0.847 399965.6
20100531 -0.8750 16.42 20.14 8 0 4 15000 -0.870 0.847 399953.5
20100531 -0.8583 16.41 20.16 8 0 4 15000 -0.756 0.846 399941.5
20100531 -0.8417 16.48 20.11 8 0 4 15000 -0.646 0.846 399929.4
20100531 -0.8250 16.43 19.99 8 0 4 15000 -0.539 0.846 399917.4
20100531 -0.8083 16.46 20.11 8 0 4 15000 -0.433 0.846 399905.5
20100531 -0.7917 16.52 20.27 8 0 4 15000 -0.328 0.846 399893.6
20100531 -0.7750 16.52 20.30 8 0 4 15000 -0.225 0.846 399881.7
20100531 -0.7583 16.60 20.30 8 0 4 15000 -0.121 0.846 399869.8
20100531 -0.7417 16.55 20.08 8 0 4 15000 -0.018 0.846 399857.9
20100531 -0.7250 16.71 20.16 8 0 4 15000 0.086 0.846 399846.1
20100531 -0.7083 16.52 20.20 8 0 4 15000 0.189 0.846 399834.3
20100531 -0.6917 16.49 20.03 8 0 4 15000 0.294 0.846 399822.6
20100531 -0.6750 16.54 19.86 8 0 4 15000 0.398 0.846 399810.9
20100531 -0.6583 16.59 19.88 8 0 4 15000 0.503 0.846 399799.2
20100531 -0.6417 16.64 19.92 8 0 4 15000 0.609 0.846 399787.5
20100531 -0.6250 16.52 19.92 8 0 4 15000 0.715 0.846 399775.9
20100531 -0.6083 16.48 20.02 8 0 4 15000 0.822 0.846 399764.3
20100531 -0.5917 16.56 20.13 8 0 4 15000 0.929 0.846 399752.7
20100531 -0.5750 16.56 20.22 8 0 4 15000 1.036 0.846 399741.2
20100531 -0.5583 16.49 20.13 8 0 4 15000 1.144 0.846 399729.7
20100531 -0.5417 16.52 20.13 8 0 4 15000 1.253 0.846 399718.2
20100531 -0.5250 16.43 20.18 8 0 4 15000 1.362 0.845 399706.8
20100531 -0.5083 16.46 20.06 8 0 4 15000 1.471 0.845 399695.3
20100531 -0.4917 16.55 20.18 8 0 3 15000 1.580 0.845 399684.0
20100531 -0.4750 16.50 20.19 8 0 3 15000 1.690 0.845 399672.6
20100531 -0.4583 16.50 20.24 8 0 3 15000 1.800 0.845 399661.3
20100531 -0.4417 16.49 20.17 8 0 3 15000 1.910 0.845 399650.1
20100531 -0.4250 16.43 20.11 8 0 3 15000 2.021 0.845 399638.8
20100531 -0.4083 16.44 20.20 8 0 3 15000 2.131 0.845 399627.6
20100531 -0.3917 16.46 20.13 8 0 3 15000 2.242 0.845 399616.4
20100531 -0.3750 16.43 20.02 8 0 3 15000 2.352 0.845 399605.3
20100531 -0.3583 16.48 19.94 8 0 3 15000 2.463 0.845 399594.2
20100531 -0.3417 16.51 19.95 8 0 3 15000 2.574 0.845 399583.1
20100531 -0.3250 16.40 19.94 8 0 3 15000 2.684 0.845 399572.1
20100531 -0.3083 16.36 20.07 8 0 3 15000 2.795 0.845 399561.1
20100531 -0.2917 16.37 20.22 8 0 3 15000 2.906 0.845 399550.2
20100531 -0.2750 16.41 20.29 8 0 3 15000 3.016 0.845 399539.2
20100531 -0.2583 16.38 20.27 8 0 3 15000 3.127 0.845 399528.3
20100531 -0.2417 16.47 20.26 8 0 3 15000 3.238 0.845 399517.5
20100531 -0.2250 16.36 20.21 8 0 3 15000 3.348 0.845 399506.7
20100531 -0.2083 16.40 20.21 8 0 3 15000 3.458 0.845 399495.9
20100531 -0.1917 16.43 20.17 8 0 3 15000 3.568 0.845 399485.2
20100531 -0.1750 16.39 20.02 8 0 3 15000 3.679 0.844 399474.5
20100531 -0.1583 16.42 20.03 8 0 3 15000 3.788 0.844 399463.8
20100531 -0.1417 16.38 19.96 8 0 3 15000 3.898 0.844 399453.2
20100531 -0.1250 16.42 19.94 8 0 3 15000 4.008 0.844 399442.6
20100531 -0.1083 16.38 19.96 8 0 3 15000 4.117 0.844 399432.0
20100531 -0.0917 16.33 19.86 8 0 3 15000 4.226 0.844 399421.5
20100531 -0.0750 16.40 19.94 8 0 3 15000 4.335 0.844 399411.1
20100531 -0.0583 16.35 20.11 8 0 3 15000 4.444 0.844 399400.6
20100531 -0.0417 16.49 20.11 8 0 3 15000 4.553 0.844 399390.2
20100531 -0.0250 16.48 20.11 8 0 3 15000 4.661 0.844 399379.9
20100531 -0.0083 16.52 20.00 8 0 3 15000 4.769 0.844 399369.6
20100601 0.0083 16.44 19.89 8 0 3 15000 4.877 0.844 399359.3
20100601 0.0250 16.40 19.69 8 0 3 15000 4.985 0.844 399349.1
20100601 0.0417 16.43 19.73 8 0 3 15000 5.092 0.844 399338.9
20100601 0.0583 16.33 19.84 8 0 3 15000 5.199 0.844 399328.7
20100601 0.0750 16.34 19.89 8 0 3 15000 5.306 0.844 399318.6
20100601 0.0917 16.35 19.89 8 0 3 15000 5.413 0.844 399308.5
20100601 0.1083 16.37 19.83 8 0 3 15000 5.519 0.844 399298.5
20100601 0.1250 16.36 19.85 8 0 3 15000 5.625 0.844 399288.5
20100601 0.1417 16.36 19.85 8 0 3 15000 5.731 0.844 399278.6
20100601 0.1583 16.38 19.72 8 0 3 15000 5.837 0.843 399268.7
20100601 0.1750 16.37 19.57 8 0 3 15000 5.942 0.843 399258.8
20100601 0.1917 16.32 19.57 8 0 3 15000 6.047 0.843 399249.0
20100601 0.2083 16.35 19.57 8 0 3 15000 6.151 0.843 399239.2
20100601 0.2250 16.36 19.62 8 0 3 15000 6.256 0.843 399229.5
20100601 0.2417 16.42 19.55 8 0 3 15000 6.360 0.843 399219.8
20100601 0.2583 16.43 19.47 8 0 3 15000 6.463 0.843 399210.2
20100601 0.2750 16.46 19.42 8 0 3 15000 6.567 0.843 399200.6
20100601 0.2917 16.40 19.43 8 0 3 15000 6.670 0.843 399191.0
20100601 0.3083 16.43 19.40 8 0 3 15000 6.772 0.843 399181.5
20100601 0.3250 16.46 19.40 8 0 3 15000 6.875 0.843 399172.0
20100601 0.3417 16.43 19.39 8 0 3 15000 6.977 0.843 399162.6
20100601 0.3583 16.44 19.41 8 0 3 15000 7.078 0.843 399153.2
20100601 0.3750 16.44 19.45 8 0 3 15000 7.180 0.843 399143.9
20100601 0.3917 16.48 19.52 8 0 3 15000 7.281 0.843 399134.6
20100601 0.4083 16.47 19.49 8 0 3 15000 7.381 0.843 399125.3
20100601 0.4250 16.48 19.44 8 0 3 15000 7.482 0.843 399116.1
20100601 0.4417 16.42 19.40 8 0 3 15000 7.582 0.843 399107.0
20100601 0.4583 16.42 19.42 8 0 3 15000 7.681 0.843 399097.8
20100601 0.4750 16.44 19.40 8 0 3 15000 7.781 0.843 399088.8
20100601 0.4917 16.44 19.46 8 0 3 15000 7.879 0.843 399079.8
20100601 0.5083 16.45 19.47 8 0 3 15000 7.978 0.842 399070.8
20100601 0.5250 16.48 19.44 8 0 3 15000 8.076 0.842 399061.9
20100601 0.5417 16.48 19.52 8 0 3 15000 8.174 0.842 399053.0
20100601 0.5583 16.50 19.49 8 0 3 15000 8.271 0.842 399044.1
20100601 0.5750 16.52 19.47 8 0 3 15000 8.368 0.842 399035.4
20100601 0.5917 16.48 19.50 8 0 3 15000 8.465 0.842 399026.6
20100601 0.6083 16.51 19.47 8 0 3 15000 8.561 0.842 399017.9
20100601 0.6250 16.50 19.54 8 0 3 15000 8.657 0.842 399009.3
20100601 0.6417 16.51 19.67 8 0 3 15000 8.753 0.842 399000.7
20100601 0.6583 16.48 19.61 8 0 3 15000 8.848 0.842 398992.1
20100601 0.6750 16.46 19.51 8 0 3 15000 8.942 0.842 398983.6
20100601 0.6917 16.51 19.54 8 0 3 15000 9.037 0.842 398975.2
20100601 0.7083 16.49 19.63 8 0 3 15000 9.131 0.842 398966.8
20100601 0.7250 16.50 19.58 8 0 3 15000 9.224 0.842 398958.4
20100601 0.7417 16.53 19.55 8 0 3 15000 9.317 0.842 398950.1
20100601 0.7583 16.53 19.77 8 0 3 15000 9.410 0.842 398941.9
20100601 0.7750 16.53 19.81 8 0 3 15000 9.502 0.842 398933.7
20100601 0.7917 16.47 19.78 8 0 3 15000 9.594 0.842 398925.5
20100601 0.8083 16.40 19.75 8 0 3 15000 9.686 0.842 398917.4
20100601 0.8250 16.43 19.69 8 0 3 15000 9.777 0.842 398909.4
20100601 0.8417 16.50 19.64 8 0 3 15000 9.867 0.841 398901.3
20100601 0.8583 16.43 19.67 8 0 3 15000 9.957 0.841 398893.4
20100601 0.8750 16.43 19.80 8 0 3 15000 10.047 0.841 398885.5
20100601 0.8917 16.45 19.88 8 0 3 15000 10.137 0.841 398877.6
20100601 0.9083 16.47 19.74 8 0 3 15000 10.226 0.841 398869.8
20100601 0.9250 16.46 19.72 8 0 3 15000 10.314 0.841 398862.1
20100601 0.9417 16.48 19.85 8 0 3 15000 10.402 0.841 398854.4
20100601 0.9583 16.45 19.85 8 0 3 15000 10.490 0.841 398846.7
20100601 0.9750 16.42 19.72 8 0 3 15000 10.577 0.841 398839.1
20100601 0.9917 16.45 19.78 8 0 3 15000 10.664 0.841 398831.6
20100601 -0.9917 16.36 20.81 8 0 2 20000 -5.547 0.771 402916.7
20100601 -0.9750 16.38 20.67 8 0 2 20000 -5.406 0.771 402902.5
20100601 -0.9583 16.40 20.62 8 0 2 20000 -5.266 0.771 402888.3
20100601 -0.9417 16.32 20.66 8 0 2 20000 -5.125 0.771 402874.1
20100601 -0.9250 16.39 20.71 8 0 2 20000 -4.985 0.771 402859.9
20100601 -0.9083 16.42 20.82 8 0 2 20000 -4.845 0.771 402845.8
20100601 -0.8917 16.43 20.87 8 0 2 20000 -4.705 0.771 402831.7
20100601 -0.8750 16.42 21.00 8 0 2 20000 -4.566 0.771 402817.5
20100601 -0.8583 16.41 21.12 8 0 2 20000 -4.426 0.771 402803.4
20100601 -0.8417 16.40 21.14 8 0 2 20000 -4.287 0.771 402789.4
20100601 -0.8250 16.43 21.17 8 0 2 20000 -4.148 0.771 402775.3
20100601 -0.8083 16.43 21.11 8 0 2 20000 -4.009 0.771 402761.3
20100601 -0.7917 16.41 20.95 8 0 2 20000 -3.870 0.771 402747.2
20100601 -0.7750 16.40 20.97 8 0 2 20000 -3.732 0.771 402733.2
20100601 -0.7583 16.43 21.06 8 0 2 20000 -3.593 0.770 402719.2
20100601 -0.7417 16.41 21.09 8 0 2 20000 -3.455 0.770 402705.2
20100601 -0.7250 16.40 21.18 8 0 2 20000 -3.317 0.770 402691.3
20100601 -0.7083 16.42 21.36 8 0 2 20000 -3.179 0.770 402677.3
20100601 -0.6917 16.40 21.34 8 0 2 20000 -3.041 0.770 402663.4
20100601 -0.6750 16.40 21.32 8 0 2 20000 -2.904 0.770 402649.5
20100601 -0.6583 16.38 21.41 8 0 2 20000 -2.767 0.770 402635.6
20100601 -0.6417 16.34 21.41 8 0 2 20000 -2.629 0.770 402621.8
20100601 -0.6250 16.34 21.26 8 0 2 20000 -2.492 0.770 402607.9
20100601 -0.6083 16.41 21.24 8 0 2 20000 -2.356 0.770 402594.1
20100601 -0.5917 16.42 21.40 8 0 2 20000 -2.219 0.770 402580.3
20100601 -0.5750 16.42 21.46 8 0 2 20000 -2.083 0.770 402566.5
20100601 -0.5583 16.42 21.50 8 0 2 20000 -1.203 0.770 402552.7
20100601 -0.5417 16.43 21.56 8 0 2 20000 -1.068 0.770 402539.0
20100601 -0.5250 16.43 21.62 8 0 2 20000 -0.939 0.770 402525.3
20100601 -0.5083 16.42 21.60 8 0 2 20000 -0.816 0.770 402511.6
20100601 -0.4917 16.35 21.59 8 0 2 15000 -0.696 0.770 402497.9
20100601 -0.4750 16.39 21.65 8 0 2 15000 -0.580 0.770 402484.3
20100601 -0.4583 16.45 21.62 8 0 2 15000 -0.466 0.769 402470.6
20100601 -0.4417 16.53 21.69 8 0 2 15000 -0.353 0.769 402457.0
20100601 -0.4250 16.49 21.72 8 0 2 15000 -0.241 0.769 402443.4
20100601 -0.4083 16.52 21.60 8 0 2 15000 -0.130 0.769 402429.9
20100601 -0.3917 16.51 21.49 8 0 2 15000 -0.019 0.769 402416.3
20100601 -0.3750 16.48 21.48 8 0 2 15000 0.093 0.769 402402.8
20100601 -0.3583 16.46 21.50 8 0 2 15000 0.204 0.769 402389.3
20100601 -0.3417 16.45 21.43 8 0 2 15000 0.317 0.769 402375.9
20100601 -0.3250 16.44 21.47 8 0 2 15000 0.430 0.769 402362.4
20100601 -0.3083 16.44 21.59 8 0 2 15000 0.543 0.769 402349.0
20100601 -0.2917 16.45 21.55 8 0 2 15000 0.658 0.769 402335.6
20100601 -0.2750 16.44 21.58 8 0 2 15000 0.773 0.769 402322.2
20100601 -0.2583 16.36 21.59 8 0 2 15000 0.889 0.769 402308.9
20100601 -0.2417 16.40 21.53 8 0 2 15000 1.005 0.769 402295.6
20100601 -0.2250 16.41 21.45 8 0 2 15000 1.122 0.769 402282.3
20100601 -0.2083 16.43 21.43 8 0 2 15000 1.240 0.769 402269.0
20100601 -0.1917 16.40 21.44 8 0 2 15000 1.358 0.769 402255.8
20100601 -0.1750 16.46 21.46 8 0 2 15000 1.476 0.769 402242.6
20100601 -0.1583 16.46 21.49 8 0 2 15000 1.595 0.768 402229.4
20100601 -0.1417 16.45 21.56 8 0 2 15000 1.715 0.768 402216.3
20100601 -0.1250 16.52 21.51 8 0 2 15000 1.835 0.768 402203.1
20100601 -0.1083 16.50 21.48 8 0 2 15000 1.955 0.768 402190.0
20100601 -0.0917 16.56 21.40 8 0 2 15000 2.075 0.768 402177.0
20100601 -0.0750 16.54 21.37 8 0 2 15000 2.196 0.768 402163.9
20100601 -0.0583 16.75 21.38 8 0 2 15000 2.317 0.768 402150.9
20100601 -0.0417 16.56 21.42 8 0 2 15000 2.438 0.768 402137.9
20100601 -0.0250 16.56 21.54 8 0 2 15000 2.559 0.768 402125.0
20100601 -0.0083 16.53 21.60 8 0 2 15000 2.680 0.768 402112.1
20100602 0.0083 16.51 21.66 8 0 2 15000 2.802 0.768 402099.2
20100602 0.0250 16.46 21.71 8 0 2 15000 2.923 0.768 402086.3
20100602 0.0417 16.46 21.70 8 0 2 15000 3.045 0.768 402073.5
20100602 0.0583 16.51 21.71 8 0 2 15000 3.166 0.768 402060.7
20100602 0.0750 16.52 21.78 8 0 2 15000 3.288 0.768 402047.9
20100602 0.0917 16.54 21.79 8 0 2 15000 3.410 0.768 402035.2
20100602 0.1083 16.55 21.74 8 0 2 15000 3.531 0.768 402022.5
20100602 0.1250 16.57 21.69 8 0 2 15000 3.653 0.767 402009.8
20100602 0.1417 16.57 21.67 8 0 2 15000 3.774 0.767 401997.1
20100602 0.1583 16.51 21.56 8 0 2 15000 3.896 0.767 401984.5
20100602 0.1750 16.53 21.40 8 0 2 15000 4.017 0.767 401971.9
20100602 0.1917 16.51 21.33 8 0 2 15000 4.138 0.767 401959.4
20100602 0.2083 16.55 21.24 8 0 2 15000 4.259 0.767 401946.9
20100602 0.2250 16.54 21.23 8 0 2 15000 4.380 0.767 401934.4
20100602 0.2417 16.56 21.24 8 0 2 15000 4.501 0.767 401922.0
20100602 0.2583 16.62 21.20 8 0 2 15000 4.622 0.767 401909.5
20100602 0.2750 16.66 21.20 8 0 2 15000 4.742 0.767 401897.2
20100602 0.2917 16.65 21.14 8 0 2 15000 4.863 0.767 401884.8
20100602 0.3083 16.65 21.11 8 0 2 15000 4.983 0.767 401872.5
20100602 0.3250 16.63 21.01 8 0 2 15000 5.103 0.767 401860.2
20100602 0.3417 16.63 20.98 8 0 2 15000 5.223 0.767 401848.0
20100602 0.3583 16.66 20.91 8 0 2 15000 5.343 0.767 401835.8
20100602 0.3750 16.64 20.82 8 0 2 15000 5.462 0.767 401823.6
20100602 0.3917 16.62 20.97 8 0 2 15000 5.582 0.767 401811.5
20100602 0.4083 16.61 20.94 8 0 2 15000 5.701 0.767 401799.4
20100602 0.4250 16.69 20.99 8 0 2 15000 5.820 0.766 401787.3
20100602 0.4417 16.60 21.16 8 0 2 15000 5.938 0.766 401775.3
20100602 0.4583 16.58 21.26 8 0 2 15000 6.057 0.766 401763.3
20100602 0.4750 16.56 21.33 8 0 2 15000 6.175 0.766 401751.3
20100602 0.4917 16.58 21.38 8 0 2 15000 6.293 0.766 401739.4
20100602 0.5083 16.61 21.40 8 0 2 6000 6.411 0.766 401727.5
20100602 0.5250 16.59 21.43 8 0 2 6000 6.528 0.766 401715.7
20100602 0.5417 16.57 21.44 8 0 2 6000 6.646 0.766 401703.9
20100602 0.5583 16.55 21.40 8 0 2 6000 6.763 0.766 401692.1
20100602 0.5750 16.54 21.42 8 0 2 6000 6.879 0.766 401680.4
20100602 0.5917 16.53 21.38 8 0 2 6000 6.996 0.766 401668.7
20100602 0.6083 16.54 21.25 8 0 2 6000 7.112 0.766 401657.1
20100602 0.6250 16.55 21.11 8 0 2 6000 7.228 0.766 401645.5
20100602 0.6417 16.56 21.19 8 0 2 6000 7.344 0.766 401633.9
20100602 0.6583 16.57 21.29 8 0 2 6000 7.459 0.766 401622.4
20100602 0.6750 16.58 21.30 8 0 2 6000 7.574 0.766 401610.9
20100602 0.6917 16.54 21.29 8 0 2 6000 7.689 0.766 401599.4
20100602 0.7083 16.55 21.20 8 0 2 6000 7.803 0.766 401588.0
20100602 0.7250 16.55 21.15 8 0 2 6000 7.918 0.765 401576.6
20100602 0.7417 16.56 21.17 8 0 2 6000 8.032 0.765 401565.3
20100602 0.7583 16.60 21.17 8 0 2 6000 8.145 0.765 401554.0
20100602 0.7750 16.60 20.99 8 0 2 6000 8.259 0.765 401542.7
20100602 0.7917 16.58 20.80 8 0 2 6000 8.371 0.765 401531.5
20100602 0.8083 16.55 20.78 8 0 2 6000 8.484 0.765 401520.4
20100602 0.8250 16.60 20.84 8 0 2 6000 8.597 0.765 401509.2
20100602 0.8417 16.61 20.90 8 0 2 6000 8.709 0.765 401498.2
20100602 0.8583 16.63 20.80 8 0 2 6000 8.820 0.765 401487.1
20100602 0.8750 16.60 20.79 8 0 2 6000 8.932 0.765 401476.1
20100602 0.8917 16.60 20.67 8 0 2 6000 9.043 0.765 401465.2
20100602 0.9083 16.62 20.60 8 0 2 6000 9.154 0.765 401454.3
20100602 0.9250 16.56 20.67 8 0 2 6000 9.264 0.765 401443.4
20100602 0.9417 16.56 20.63 8 0 2 6000 9.374 0.765 401432.6
20100602 0.9583 16.57 20.68 8 0 2 6000 9.484 0.765 401421.8
20100602 0.9750 16.67 20.60 8 0 2 6000 9.593 0.765 401411.0
20100602 0.9917 16.62 20.40 8 0 2 6000 9.702 0.765 401400.3
20100602 -0.9917 17.33 19.68 4 2 5 50000 -8.294 0.687 404751.8
20100602 -0.9750 17.36 19.67 4 2 5 50000 -8.146 0.687 404736.1
20100602 -0.9583 17.39 19.64 4 2 5 50000 -7.998 0.686 404720.3
20100602 -0.9417 17.43 19.61 4 2 5 50000 -7.850 0.686 404704.6
20100602 -0.9250 17.47 19.57 4 2 5 50000 -7.702 0.686 404688.9
20100602 -0.9083 17.56 19.56 4 2 5 50000 -7.554 0.686 404673.2
20100602 -0.8917 17.65 19.53 4 2 5 50000 -7.406 0.686 404657.5
20100602 -0.8750 17.76 19.50 4 2 5 50000 -7.259 0.686 404641.8
20100602 -0.8583 17.81 19.48 4 2 5 50000 -7.111 0.686 404626.1
20100602 -0.8417 17.88 19.41 4 2 5 50000 -6.964 0.686 404610.4
20100602 -0.8250 17.91 19.40 4 2 5 50000 -6.816 0.686 404594.7
20100602 -0.8083 17.93 19.40 4 2 5 50000 -6.669 0.686 404579.1
20100602 -0.7917 17.96 19.45 4 2 5 50000 -6.522 0.686 404563.4
20100602 -0.7750 17.96 19.44 4 2 5 50000 -6.375 0.686 404547.7
20100602 -0.7583 17.95 19.45 4 2 5 50000 -6.228 0.686 404532.0
20100602 -0.7417 17.97 19.47 4 2 5 50000 -6.081 0.686 404516.4
20100602 -0.7250 18.02 19.51 4 2 5 50000 -5.934 0.686 404500.7
20100602 -0.7083 18.04 19.46 4 2 5 50000 -5.787 0.686 404485.1
20100602 -0.6917 18.06 19.39 4 2 5 50000 -5.641 0.685 404469.4
20100602 -0.6750 18.09 19.36 4 2 5 50000 -5.494 0.685 404453.8
20100602 -0.6583 18.15 19.36 4 2 5 50000 -5.348 0.685 404438.2
20100602 -0.6417 18.17 19.38 4 2 5 50000 -5.201 0.685 404422.6
20100602 -0.6250 18.21 19.41 4 2 5 50000 -5.055 0.685 404406.9
20100602 -0.6083 18.26 19.44 4 2 5 50000 -4.909 0.685 404391.3
20100602 -0.5917 18.34 19.46 4 2 5 50000 -4.763 0.685 404375.7
20100602 -0.5750 18.39 19.47 4 2 5 50000 -4.617 0.685 404360.2
20100602 -0.5583 18.44 19.48 4 2 5 50000 -4.471 0.685 404344.6
20100602 -0.5417 18.51 19.47 4 2 5 50000 -4.326 0.685 404329.0
20100602 -0.5250 18.56 19.48 4 2 5 50000 -4.180 0.685 404313.5
20100602 -0.5083 18.61 19.49 4 2 5 50000 -4.035 0.685 404297.9
20100602 -0.4917 18.66 19.47 6 2 9 50000 -3.890 0.685 404282.4
20100602 -0.4750 18.72 19.47 6 2 9 50000 -3.744 0.685 404266.9
20100602 -0.4583 18.73 19.47 6 2 9 50000 -3.599 0.685 404251.3
20100602 -0.4417 18.77 19.46 6 2 9 50000 -3.454 0.685 404235.8
20100602 -0.4250 18.76 19.46 6 2 9 50000 -3.310 0.684 404220.3
20100602 -0.4083 18.74 19.48 6 2 9 50000 -3.165 0.684 404204.9
20100602 -0.3917 18.71 19.53 6 2 9 50000 -3.020 0.684 404189.4
20100602 -0.3750 18.65 19.56 6 2 9 50000 -2.876 0.684 404173.9
20100602 -0.3583 18.62 19.58 6 2 9 50000 -2.732 0.684 404158.5
20100602 -0.3417 18.59 19.58 6 2 9 50000 -2.587 0.684 404143.1
20100602 -0.3250 18.54 19.57 6 2 9 50000 -2.443 0.684 404127.7
20100602 -0.3083 18.49 19.55 6 2 9 50000 -2.299 0.684 404112.2
20100602 -0.2917 18.41 19.55 6 2 9 50000 -2.156 0.684 404096.9
20100602 -0.2750 18.33 19.51 6 2 9 50000 -2.012 0.684 404081.5
20100602 -0.2583 18.21 19.51 6 2 9 50000 -1.125 0.684 404066.1
20100602 -0.2417 18.08 19.54 6 2 9 50000 -0.986 0.684 404050.8
20100602 -0.2250 17.93 19.54 6 2 9 50000 -0.854 0.684 404035.4
20100602 -0.2083 17.84 19.55 6 2 9 50000 -0.726 0.684 404020.1
20100602 -0.1917 17.77 19.54 6 2 9 50000 -0.603 0.684 404004.8
20100602 -0.1750 17.68 19.54 6 2 9 50000 -0.482 0.684 403989.5
20100602 -0.1583 17.60 19.58 6 2 9 50000 -0.362 0.684 403974.3
20100602 -0.1417 17.51 19.62 6 2 9 50000 -0.244 0.683 403959.0
20100602 -0.1250 17.46 19.68 6 2 9 50000 -0.126 0.683 403943.8
20100602 -0.1083 17.41 19.73 6 2 9 50000 -0.008 0.683 403928.6
20100602 -0.0917 17.37 19.81 6 2 9 50000 0.110 0.683 403913.4
20100602 -0.0750 17.30 19.90 6 2 9 50000 0.229 0.683 403898.2
20100602 -0.0583 17.26 20.01 6 2 9 50000 0.348 0.683 403883.0
20100602 -0.0417 17.22 20.10 6 2 9 50000 0.469 0.683 403867.9
20100602 -0.0250 17.21 20.15 6 2 9 50000 0.590 0.683 403852.7
20100602 -0.0083 17.19 20.21 6 2 9 50000 0.712 0.683 403837.6
20100603 0.0083 17.19 20.26 6 0 9 50000 0.835 0.683 403822.5
20100603 0.0250 17.15 20.31 6 0 9 50000 0.959 0.683 403807.5
20100603 0.0417 17.07 20.34 6 0 9 50000 1.083 0.683 403792.4
20100603 0.0583 17.01 20.35 6 0 9 50000 1.208 0.683 403777.4
20100603 0.0750 16.96 20.38 6 0 9 50000 1.334 0.683 403762.3
20100603 0.0917 16.91 20.38 6 0 9 50000 1.461 0.683 403747.4
20100603 0.1083 16.85 20.39 6 0 9 50000 1.588 0.683 403732.4
20100603 0.1250 16.79 20.41 6 0 9 50000 1.716 0.682 403717.4
20100603 0.1417 16.75 20.43 6 0 9 50000 1.845 0.682 403702.5
20100603 0.1583 16.71 20.42 6 0 9 50000 1.973 0.682 403687.6
20100603 0.1750 16.73 20.41 6 0 9 50000 2.102 0.682 403672.7
20100603 0.1917 16.73 20.40 6 0 9 50000 2.232 0.682 403657.8
20100603 0.2083 16.71 20.40 6 0 9 50000 2.362 0.682 403643.0
20100603 0.2250 16.73 20.38 6 0 9 50000 2.492 0.682 403628.2
20100603 0.2417 16.75 20.36 6 0 9 50000 2.622 0.682 403613.4
20100603 0.2583 16.66 20.35 6 0 9 50000 2.753 0.682 403598.6
20100603 0.2750 16.75 20.34 6 0 9 50000 2.884 0.682 403583.8
20100603 0.2917 16.75 20.31 6 0 9 50000 3.015 0.682 403569.1
20100603 0.3083 16.69 20.28 6 0 9 50000 3.146 0.682 403554.4
20100603 0.3250 16.67 20.26 6 0 9 50000 3.277 0.682 403539.7
20100603 0.3417 16.65 20.24 6 0 9 50000 3.409 0.682 403525.1
20100603 0.3583 16.64 20.21 6 0 9 50000 3.540 0.682 403510.4
20100603 0.3750 16.66 20.18 6 0 9 50000 3.672 0.682 403495.8
20100603 0.3917 16.66 20.15 6 0 9 50000 3.803 0.681 403481.2
20100603 0.4083 16.67 20.13 6 0 9 50000 3.935 0.681 403466.7
20100603 0.4250 16.73 20.10 6 0 9 50000 4.066 0.681 403452.1
20100603 0.4417 16.71 20.08 6 0 9 50000 4.198 0.681 403437.6
20100603 0.4583 16.68 20.07 6 0 9 50000 4.329 0.681 403423.2
20100603 0.4750 16.67 20.04 6 0 9 50000 4.461 0.681 403408.7
20100603 0.4917 16.65 20.00 6 0 9 50000 4.592 0.681 403394.3
20100603 0.5083 16.65 19.97 6 0 9 45000 4.724 0.681 403379.9
20100603 0.5250 16.66 19.91 6 0 9 45000 4.855 0.681 403365.5
20100603 0.5417 16.64 19.84 6 0 9 45000 4.986 0.681 403351.2
20100603 0.5583 16.67 19.78 6 0 9 45000 5.117 0.681 403336.9
20100603 0.5750 16.62 19.72 6 0 9 45000 5.248 0.681 403322.6
20100603 0.5917 16.63 19.65 6 0 9 45000 5.379 0.681 403308.3
20100603 0.6083 16.64 19.58 6 0 9 45000 5.510 0.681 403294.1
20100603 0.6250 16.59 19.52 6 0 9 45000 5.641 0.681 403279.9
20100603 0.6417 16.63 19.50 6 0 9 45000 5.771 0.681 403265.7
20100603 0.6583 16.62 19.47 6 0 9 45000 5.902 0.680 403251.6
20100603 0.6750 16.65 19.42 6 0 9 45000 6.032 0.680 403237.5
20100603 0.6917 16.64 19.38 6 0 9 45000 6.162 0.680 403223.4
20100603 0.7083 16.65 19.37 6 0 9 45000 6.292 0.680 403209.3
20100603 0.7250 16.63 19.36 6 0 9 45000 6.422 0.680 403195.3
20100603 0.7417 16.68 19.36 6 0 9 45000 6.552 0.680 403181.3
20100603 0.7583 16.69 19.36 6 0 9 45000 6.681 0.680 403167.3
20100603 0.7750 16.72 19.36 6 0 9 45000 6.811 0.680 403153.4
20100603 0.7917 16.68 19.33 6 0 9 45000 6.940 0.680 403139.5
20100603 0.8083 16.73 19.33 6 0 9 45000 7.069 0.680 403125.7
20100603 0.8250 16.71 19.33 6 0 9 45000 7.197 0.680 403111.8
20100603 0.8417 16.76 19.32 6 0 9 45000 7.326 0.680 403098.0
20100603 0.8583 16.75 19.29 6 0 9 45000 7.454 0.680 403084.3
20100603 0.8750 16.70 19.30 6 0 9 45000 7.582 0.680 403070.5
20100603 0.8917 16.74 19.30 6 0 9 45000 7.710 0.680 403056.8
20100603 0.9083 16.74 19.30 6 0 9 45000 7.838 0.680 403043.2
20100603 0.9250 16.73 19.30 6 0 9 45000 7.965 0.679 403029.5
20100603 0.9417 16.74 19.30 6 0 9 45000 8.093 0.679 403015.9
20100603 0.9583 16.72 19.30 6 0 9 45000 8.220 0.679 403002.4
20100603 0.9750 16.70 19.29 6 0 9 45000 8.347 0.679 402988.8
20100603 0.9917 16.65 19.28 6 0 9 45000 8.473 0.679 402975.3
20100603 -0.9917 18.90 20.49 0 0 9 45000 -10.687 0.596 405369.8
20100603 -0.9750 18.90 20.50 0 0 9 45000 -10.537 0.595 405353.1
20100603 -0.9583 18.90 20.52 0 0 9 45000 -10.387 0.595 405336.3
20100603 -0.9417 18.91 20.53 0 0 9 45000 -10.236 0.595 405319.6
20100603 -0.9250 18.92 20.55 0 0 9 45000 -10.086 0.595 405302.8
20100603 -0.9083 18.93 20.56 0 0 9 45000 -9.935 0.595 405286.1
20100603 -0.8917 18.93 20.57 0 0 9 45000 -9.785 0.595 405269.3
20100603 -0.8750 18.94 20.59 0 0 9 45000 -9.635 0.595 405252.6
20100603 -0.8583 18.94 20.61 0 0 9 45000 -9.484 0.595 405235.8
20100603 -0.8417 18.95 20.62 0 0 9 45000 -9.334 0.595 405219.0
20100603 -0.8250 18.95 20.63 0 0 9 45000 -9.183 0.595 405202.2
20100603 -0.8083 18.96 20.64 0 0 9 45000 -9.033 0.595 405185.4
20100603 -0.7917 18.96 20.66 0 0 9 45000 -8.883 0.595 405168.6
20100603 -0.7750 18.95 20.67 0 0 9 45000 -8.732 0.595 405151.7
20100603 -0.7583 18.96 20.68 0 0 9 45000 -8.582 0.595 405134.9
20100603 -0.7417 18.98 20.69 0 0 9 45000 -8.431 0.595 405118.1
20100603 -0.7250 18.98 20.70 0 0 9 45000 -8.281 0.595 405101.3
20100603 -0.7083 18.98 20.71 0 0 9 45000 -8.131 0.594 405084.4
20100603 -0.6917 18.98 20.72 0 0 9 45000 -7.980 0.594 405067.6
20100603 -0.6750 18.99 20.73 0 0 9 45000 -7.830 0.594 405050.7
20100603 -0.6583 18.99 20.72 0 0 9 45000 -7.679 0.594 405033.9
20100603 -0.6417 18.99 20.69 0 0 9 45000 -7.529 0.594 405017.0
20100603 -0.6250 19.00 20.76 0 0 9 45000 -7.379 0.594 405000.1
20100603 -0.6083 19.01 20.77 0 0 9 45000 -7.228 0.594 404983.3
20100603 -0.5917 19.01 20.77 0 0 9 45000 -7.078 0.594 404966.4
20100603 -0.5750 19.00 20.78 0 0 9 45000 -6.928 0.594 404949.5
20100603 -0.5583 19.00 20.79 0 0 9 45000 -6.778 0.594 404932.7
20100603 -0.5417 19.01 20.78 0 0 9 45000 -6.627 0.594 404915.8
20100603 -0.5250 19.02 20.80 0 0 9 45000 -6.477 0.594 404898.9
20100603 -0.5083 19.03 20.80 0 0 9 45000 -6.327 0.594 404882.0
20100603 -0.4917 19.04 20.81 0 0 9 45000 -6.177 0.594 404865.1
20100603 -0.4750 19.04 20.81 0 0 9 45000 -6.027 0.594 404848.2
20100603 -0.4583 19.04 20.83 0 0 9 45000 -5.877 0.593 404831.4
20100603 -0.4417 19.04 20.83 0 0 9 45000 -5.727 0.593 404814.5
20100603 -0.4250 19.04 20.84 0 0 9 45000 -5.577 0.593 404797.6
20100603 -0.4083 19.04 20.83 0 0 9 45000 -5.427 0.593 404780.7
20100603 -0.3917 19.04 20.83 0 0 9 45000 -5.277 0.593 404763.8
20100603 -0.3750 19.04 20.84 0 0 9 45000 -5.127 0.593 404746.9
20100603 -0.3583 19.05 20.85 0 0 9 45000 -4.977 0.593 404730.0
20100603 -0.3417 19.05 20.85 0 0 9 45000 -4.827 0.593 404713.2
20100603 -0.3250 19.05 20.85 0 0 9 45000 -4.678 0.593 404696.3
20100603 -0.3083 19.05 20.86 0 0 9 45000 -4.528 0.593 404679.4
20100603 -0.2917 19.05 20.85 0 0 9 45000 -4.378 0.593 404662.5
20100603 -0.2750 19.05 20.85 0 0 9 45000 -4.228 0.593 404645.6
20100603 -0.1250 19.07 20.87 0 0 9 45000 -2.884 0.592 404493.9
20100603 -0.1083 19.09 20.86 0 0 9 45000 -2.735 0.592 404477.1
20100603 -0.0750 19.09 20.86 0 0 9 45000 -2.438 0.592 404443.4
20100603 -0.0583 19.08 20.86 0 0 9 45000 -2.289 0.592 404426.6
20100603 -0.0417 19.08 20.85 0 0 9 45000 -2.140 0.592 404409.8
20100603 -0.0250 19.09 20.85 0 0 9 45000 -1.249 0.592 404392.9
20100603 -0.0083 19.09 20.85 0 0 9 45000 -1.099 0.592 404376.1
20100604 0.0083 19.09 20.85 0 0 9 45000 -0.957 0.592 404359.4
20100604 0.0250 19.09 20.84 0 0 9 45000 -0.821 0.592 404342.6
20100604 0.0417 19.09 20.84 0 0 9 45000 -0.690 0.592 404325.8
20100604 0.0583 19.09 20.83 0 0 9 45000 -0.563 0.591 404309.0
20100604 0.0750 19.09 20.83 0 0 9 45000 -0.438 0.591 404292.3
20100604 0.0917 19.09 20.83 0 0 9 45000 -0.314 0.591 404275.5
20100604 0.1083 19.09 20.83 0 0 9 45000 -0.191 0.591 404258.8
20100604 0.1250 19.09 20.82 0 0 9 45000 -0.069 0.591 404242.0
20100604 0.1417 19.10 20.81 0 0 9 45000 0.054 0.591 404225.3
20100604 0.1583 19.09 20.80 0 0 9 45000 0.177 0.591 404208.6
20100604 0.1750 19.09 20.79 0 0 9 45000 0.302 0.591 404191.9
20100604 0.1917 19.09 20.79 0 0 9 45000 0.427 0.591 404175.2
20100604 0.2083 19.09 20.78 0 0 9 45000 0.553 0.591 404158.5
20100604 0.2250 19.09 20.77 0 0 9 45000 0.680 0.591 404141.8
20100604 0.2417 19.09 20.75 0 0 9 45000 0.808 0.591 404125.2
20100604 0.2583 19.09 20.73 0 0 9 45000 0.937 0.591 404108.5
20100604 0.2750 19.09 20.74 0 0 9 45000 1.067 0.591 404091.9
20100604 0.2917 19.08 20.73 0 0 9 45000 1.198 0.591 404075.3
20100604 0.3083 19.08 20.71 0 0 9 45000 1.330 0.590 404058.7
20100604 0.3250 19.07 20.70 0 0 9 45000 1.463 0.590 404042.1
20100604 0.3417 19.07 20.69 0 0 9 45000 1.596 0.590 404025.5
20100604 0.3583 19.05 20.69 0 0 9 45000 1.730 0.590 404008.9
20100604 0.3750 19.05 20.68 0 0 9 45000 1.865 0.590 403992.3
20100604 0.3917 19.05 20.67 0 0 9 45000 2.000 0.590 403975.8
20100604 0.4083 19.05 20.66 0 0 9 45000 2.136 0.590 403959.3
20100604 0.4250 19.05 20.65 0 0 9 45000 2.272 0.590 403942.7
20100604 0.4417 19.05 20.64 0 0 9 45000 2.409 0.590 403926.2
20100604 0.4583 19.04 20.63 0 0 9 45000 2.546 0.590 403909.8
20100604 0.4750 19.04 20.62 0 0 9 45000 2.683 0.590 403893.3
20100604 0.4917 19.04 20.61 0 0 9 45000 2.821 0.590 403876.8
20100604 0.5083 19.04 20.60 0 0 9 45000 2.959 0.590 403860.4
20100604 0.5250 19.04 20.59 0 0 9 45000 3.097 0.590 403844.0
20100604 0.5417 19.03 20.57 0 0 9 45000 3.235 0.590 403827.6
20100604 0.5583 19.05 20.56 0 0 9 45000 3.374 0.590 403811.2
20100604 0.5750 19.03 20.56 0 0 9 45000 3.513 0.589 403794.8
20100604 0.5917 19.03 20.54 0 0 9 45000 3.652 0.589 403778.5
20100604 0.6083 19.04 20.53 0 0 9 45000 3.791 0.589 403762.1
20100604 0.6250 19.03 20.52 0 0 9 45000 3.930 0.589 403745.8
20100604 0.6417 19.03 20.52 0 0 9 45000 4.070 0.589 403729.5
20100604 0.6583 19.02 20.50 0 0 9 45000 4.209 0.589 403713.2
20100604 0.6750 19.01 20.49 0 0 9 45000 4.349 0.589 403697.0
20100604 0.6917 19.00 20.47 0 0 9 45000 4.488 0.589 403680.7
20100604 0.7083 19.00 20.46 0 0 9 45000 4.628 0.589 403664.5
20100604 0.7250 19.00 20.45 0 0 9 45000 4.768 0.589 403648.3
20100604 0.7417 19.00 20.44 0 0 9 45000 4.907 0.589 403632.1
20100604 0.7583 19.00 20.42 0 0 9 45000 5.047 0.589 403615.9
20100604 0.7750 18.99 20.41 0 0 9 45000 5.186 0.589 403599.8
20100604 0.7917 18.99 20.40 0 0 9 45000 5.326 0.589 403583.7
20100604 0.8083 18.99 20.38 0 0 9 45000 5.466 0.589 403567.6
20100604 0.8250 18.99 20.36 0 0 9 45000 5.605 0.588 403551.5
20100604 0.8417 18.99 20.35 0 0 9 45000 5.745 0.588 403535.4
20100604 0.8583 18.99 20.34 0 0 9 45000 5.884 0.588 403519.4
20100604 0.8750 18.98 20.33 0 0 9 45000 6.024 0.588 403503.4
20100604 0.8917 18.98 20.32 0 0 9 45000 6.163 0.588 403487.4
20100604 0.9083 18.98 20.30 0 0 9 45000 6.302 0.588 403471.4
20100604 0.9250 18.94 20.29 0 0 9 45000 6.442 0.588 403455.5
20100604 0.9417 18.96 20.28 0 0 9 45000 6.581 0.588 403439.6
20100604 0.9583 18.95 20.26 0 0 9 45000 6.720 0.588 403423.7
20100604 0.9750 18.94 20.25 0 0 9 45000 6.859 0.588 403407.8
20100604 0.9917 18.95 20.23 0 0 9 45000 6.997 0.588 403391.9
20100604 -0.9917 18.76 20.41 0 0 9 40000 -12.691 0.501 404680.7
20100604 -0.9750 18.77 20.43 0 0 9 40000 -12.544 0.501 404663.6
20100604 -0.9583 18.78 20.45 0 0 9 40000 -12.397 0.501 404646.4
20100604 -0.9417 18.81 20.47 0 0 9 40000 -12.250 0.501 404629.2
20100604 -0.9250 18.78 20.48 0 0 9 40000 -12.102 0.501 404612.0
20100604 -0.9083 18.79 20.50 0 0 9 40000 -11.955 0.501 404594.8
20100604 -0.8917 18.79 20.52 0 0 9 40000 -11.807 0.500 404577.5
20100604 -0.8750 18.80 20.53 0 0 9 40000 -11.659 0.500 404560.3
20100604 -0.8583 18.79 20.54 0 0 9 40000 -11.511 0.500 404543.0
20100604 -0.8417 18.82 20.56 0 0 9 40000 -11.363 0.500 404525.7
20100604 -0.8250 18.83 20.57 0 0 9 40000 -11.215 0.500 404508.4
20100604 -0.8083 18.83 20.58 0 0 9 40000 -11.067 0.500 404491.0
20100604 -0.7917 18.83 20.59 0 0 9 40000 -10.919 0.500 404473.6
20100604 -0.7750 18.84 20.60 0 0 9 40000 -10.771 0.500 404456.3
20100604 -0.7583 18.84 20.61 0 0 9 40000 -10.622 0.500 404438.9
20100604 -0.7417 18.84 20.63 0 0 9 40000 -10.474 0.500 404421.4
20100604 -0.7250 18.85 20.64 0 0 9 40000 -10.325 0.500 404404.0
20100604 -0.7083 18.84 20.64 0 0 9 40000 -10.176 0.500 404386.6
20100604 -0.6917 18.84 20.65 0 0 9 40000 -10.028 0.500 404369.1
20100604 -0.6750 18.85 20.66 0 0 9 40000 -9.879 0.500 404351.6
20100604 -0.6583 18.85 20.67 0 0 9 40000 -9.730 0.500 404334.1
20100604 -0.6417 18.85 20.68 0 0 9 40000 -9.581 0.499 404316.6
20100604 -0.6250 18.85 20.69 0 0 9 40000 -9.432 0.499 404299.1
20100604 -0.6083 18.85 20.70 0 0 9 40000 -9.282 0.499 404281.5
20100604 -0.5917 18.85 20.70 0 0 9 40000 -9.133 0.499 404263.9
20100604 -0.5750 18.87 20.70 0 0 9 40000 -8.984 0.499 404246.4
20100604 -0.5583 18.88 20.70 0 0 9 40000 -8.835 0.499 404228.8
20100604 -0.5417 18.88 20.72 0 0 9 40000 -8.685 0.499 404211.2
20100604 -0.5250 18.89 20.72 0 0 9 40000 -8.536 0.499 404193.5
20100604 -0.5083 18.89 20.73 0 0 9 40000 -8.386 0.499 404175.9
20100604 -0.4917 18.89 20.73 0 0 9 40000 -8.236 0.499 404158.3
20100604 -0.4750 18.90 20.74 0 0 9 40000 -8.087 0.499 404140.6
20100604 -0.4583 18.90 20.74 0 0 9 40000 -7.937 0.499 404122.9
20100604 -0.4417 18.90 20.75 0 0 9 40000 -7.787 0.499 404105.2
20100604 -0.4250 18.90 20.75 0 0 9 40000 -7.637 0.499 404087.6
20100604 -0.4083 18.90 20.76 0 0 9 40000 -7.487 0.499 404069.8
20100604 -0.3917 18.90 20.76 0 0 9 40000 -7.337 0.498 404052.1
20100604 -0.3750 18.90 20.77 0 0 9 40000 -7.187 0.498 404034.4
20100604 -0.3583 18.90 20.77 0 0 9 40000 -7.037 0.498 404016.6
20100604 -0.3417 18.90 20.78 0 0 9 40000 -6.887 0.498 403998.9
20100604 -0.3250 18.90 20.77 0 0 9 40000 -6.737 0.498 403981.1
20100604 -0.3083 18.90 20.78 0 0 9 40000 -6.587 0.498 403963.4
20100604 -0.2917 18.90 20.79 0 0 9 40000 -6.436 0.498 403945.6
20100604 -0.2750 18.91 20.78 0 0 9 40000 -6.286 0.498 403927.8
20100604 -0.2583 18.90 20.78 0 0 9 40000 -6.136 0.498 403910.0
20100604 -0.2417 18.90 20.78 0 0 9 40000 -5.985 0.498 403892.2
20100604 -0.2250 18.90 20.79 0 0 9 40000 -5.835 0.498 403874.3
20100604 -0.2083 18.90 20.79 0 0 9 40000 -5.684 0.498 403856.5
20100604 -0.1917 18.90 20.79 0 0 9 40000 -5.534 0.498 403838.7
20100604 -0.1750 18.90 20.80 0 0 9 40000 -5.383 0.498 403820.8
20100604 -0.1583 18.91 20.80 0 0 9 40000 -5.233 0.498 403803.0
20100604 -0.1417 18.90 20.80 0 0 9 40000 -5.082 0.497 403785.1
20100604 -0.1083 18.93 20.79 0 0 9 40000 -4.781 0.497 403749.4
20100604 -0.0917 18.95 20.79 0 0 9 40000 -4.630 0.497 403731.5
20100604 -0.0750 18.93 20.79 0 0 9 40000 -4.480 0.497 403713.6
20100604 -0.0583 18.93 20.79 0 0 9 40000 -4.329 0.497 403695.7
20100604 -0.0417 18.94 20.79 0 0 9 40000 -4.178 0.497 403677.8
20100604 -0.0250 18.95 20.79 0 0 9 40000 -4.027 0.497 403659.9
20100605 0.0083 18.94 20.82 0 0 9 40000 -3.726 0.497 403624.1
20100605 0.0250 18.95 20.80 0 0 9 40000 -3.575 0.497 403606.2
20100605 0.0417 18.94 20.79 0 0 9 40000 -3.424 0.497 403588.3
20100605 0.0583 18.95 20.79 0 0 9 40000 -3.273 0.497 403570.4
20100605 0.0750 18.95 20.79 0 0 9 40000 -3.123 0.497 403552.4
20100605 0.1083 18.95 20.78 0 0 9 40000 -2.821 0.496 403516.6
20100605 0.1250 18.95 20.78 0 0 9 40000 -2.670 0.496 403498.6
20100605 0.1417 18.95 20.78 0 0 9 40000 -2.519 0.496 403480.7
20100605 0.1583 18.95 20.79 0 0 9 40000 -2.368 0.496 403462.8
20100605 0.1750 18.94 20.79 0 0 9 40000 -2.218 0.496 403444.8
20100605 0.1917 18.94 20.77 0 0 9 40000 -2.067 0.496 403426.9
20100605 0.2083 18.94 20.77 0 0 9 40000 -1.172 0.496 403408.9
20100605 0.2250 18.94 20.77 0 0 9 40000 -1.024 0.496 403391.0
20100605 0.2417 18.94 20.77 0 0 9 40000 -0.883 0.496 403373.1
20100605 0.2583 18.94 20.76 0 0 9 40000 -0.748 0.496 403355.1
20100605 0.2750 18.95 20.76 0 0 9 40000 -0.617 0.496 403337.2
20100605 0.2917 18.94 20.75 0 0 9 40000 -0.489 0.496 403319.2
20100605 0.3083 18.94 20.75 0 0 9 40000 -0.363 0.496 403301.3
20100605 0.3250 18.95 20.75 0 0 9 40000 -0.237 0.496 403283.4
20100605 0.3417 18.95 20.73 0 0 9 40000 -0.113 0.496 403265.4
20100605 0.3583 18.95 20.73 0 0 9 40000 0.012 0.495 403247.5
20100605 0.3750 18.94 20.72 0 0 9 40000 0.138 0.495 403229.6
20100605 0.3917 18.94 20.71 0 0 9 40000 0.264 0.495 403211.6
20100605 0.4083 18.94 20.71 0 0 9 40000 0.392 0.495 403193.7
20100605 0.4250 18.94 20.70 0 0 9 40000 0.520 0.495 403175.8
20100605 0.4417 18.93 20.69 0 0 9 40000 0.650 0.495 403157.8
20100605 0.4583 18.93 20.69 0 0 9 40000 0.781 0.495 403139.9
20100605 0.4750 18.93 20.68 0 0 9 40000 0.913 0.495 403122.0
20100605 0.4917 18.93 20.67 0 0 9 40000 1.045 0.495 403104.1
20100605 0.5083 18.93 20.66 0 0 9 40000 1.179 0.495 403086.2
20100605 0.5250 18.92 20.66 0 0 9 40000 1.314 0.495 403068.3
20100605 0.5417 18.92 20.65 0 0 9 40000 1.450 0.495 403050.4
20100605 0.5583 18.91 20.63 0 0 9 40000 1.587 0.495 403032.5
20100605 0.5750 18.91 20.62 0 0 9 40000 1.724 0.495 403014.6
20100605 0.5917 18.90 20.61 0 0 9 40000 1.862 0.495 402996.7
20100605 0.6083 18.90 20.61 0 0 9 40000 2.001 0.494 402978.9
20100605 0.6250 18.90 20.59 0 0 9 40000 2.141 0.494 402961.0
20100605 0.6417 18.90 20.58 0 0 9 40000 2.281 0.494 402943.1
20100605 0.6583 18.90 20.57 0 0 9 40000 2.421 0.494 402925.3
20100605 0.6750 18.90 20.56 0 0 9 40000 2.562 0.494 402907.4
20100605 0.6917 18.90 20.55 0 0 9 40000 2.704 0.494 402889.6
20100605 0.7083 18.90 20.54 0 0 9 40000 2.845 0.494 402871.8
20100605 0.7250 18.90 20.53 0 0 9 40000 2.988 0.494 402854.0
20100605 0.7417 18.89 20.52 0 0 9 40000 3.130 0.494 402836.1
20100605 0.7583 18.90 20.51 0 0 9 40000 3.273 0.494 402818.3
20100605 0.7750 18.90 20.50 0 0 9 40000 3.416 0.494 402800.5
20100605 0.7917 18.90 20.48 0 0 9 40000 3.560 0.494 402782.8
20100605 0.8083 18.88 20.46 0 0 9 40000 3.704 0.494 402765.0
20100605 0.8250 18.87 20.45 0 0 9 40000 3.847 0.494 402747.2
20100605 0.8417 18.86 20.44 0 0 9 40000 3.992 0.494 402729.5
20100605 0.8583 18.85 20.42 0 0 9 40000 4.136 0.493 402711.7
20100605 0.8750 18.85 20.41 0 0 9 40000 4.280 0.493 402694.0
20100605 0.8917 18.85 20.40 0 0 9 40000 4.425 0.493 402676.3
20100605 0.9083 18.85 20.38 0 0 9 40000 4.570 0.493 402658.5
20100605 0.9250 18.85 20.36 0 0 9 40000 4.714 0.493 402640.8
20100605 0.9417 18.85 20.35 0 0 9 40000 4.859 0.493 402623.2
20100605 0.9583 18.84 20.34 0 0 9 40000 5.004 0.493 402605.5
20100605 0.9750 18.84 20.32 0 0 9 40000 5.150 0.493 402587.8
20100605 0.9917 18.84 20.30 0 0 9 40000 5.295 0.493 402570.2
20100605 -0.9917 18.68 20.51 3 0 9 40000 -14.273 0.405 402690.8
20100605 -0.9750 18.69 20.53 3 0 9 40000 -14.135 0.405 402673.9
20100605 -0.9583 18.70 20.54 3 0 9 40000 -13.996 0.405 402656.9
20100605 -0.9417 18.71 20.56 3 0 9 40000 -13.858 0.405 402639.9
20100605 -0.9250 18.71 20.58 3 0 9 40000 -13.719 0.405 402622.9
20100605 -0.9083 18.72 20.59 3 0 9 40000 -13.580 0.405 402605.9
20100605 -0.8917 18.73 20.60 3 0 9 40000 -13.440 0.405 402588.8
20100605 -0.8750 18.73 20.62 3 0 9 40000 -13.301 0.405 402571.7
20100605 -0.8583 18.73 20.63 3 0 9 40000 -13.161 0.405 402554.5
20100605 -0.8417 18.74 20.64 3 0 9 40000 -13.021 0.405 402537.3
20100605 -0.8250 18.74 20.65 3 0 9 40000 -12.881 0.405 402520.1
20100605 -0.8083 18.73 20.67 3 0 9 40000 -12.741 0.404 402502.9
20100605 -0.7917 18.73 20.68 3 0 9 40000 -12.600 0.404 402485.6
20100605 -0.7750 18.72 20.69 3 0 9 40000 -12.460 0.404 402468.3
20100605 -0.7583 18.73 20.70 3 0 9 40000 -12.319 0.404 402451.0
20100605 -0.7417 18.75 20.71 3 0 9 40000 -12.178 0.404 402433.6
20100605 -0.7250 18.73 20.72 3 0 9 40000 -12.037 0.404 402416.2
20100605 -0.7083 18.73 20.73 3 0 9 40000 -11.895 0.404 402398.8
20100605 -0.6917 18.73 20.74 3 0 9 40000 -11.754 0.404 402381.4
20100605 -0.6750 18.73 20.75 3 0 9 40000 -11.612 0.404 402363.9
20100605 -0.6583 18.73 20.76 3 0 9 40000 -11.470 0.404 402346.4
20100605 -0.6417 18.73 20.77 3 0 9 40000 -11.328 0.404 402328.9
20100605 -0.6250 18.73 20.77 3 0 9 40000 -11.185 0.404 402311.4
20100605 -0.6083 18.76 20.78 3 0 9 40000 -11.043 0.404 402293.8
20100605 -0.5917 18.77 20.79 3 0 9 40000 -10.900 0.404 402276.2
20100605 -0.5750 18.78 20.80 3 0 9 40000 -10.757 0.404 402258.6
20100605 -0.5583 18.78 20.80 3 0 9 40000 -10.614 0.403 402240.9
20100605 -0.5417 18.78 20.81 3 0 9 40000 -10.471 0.403 402223.2
20100605 -0.5250 18.78 20.82 3 0 9 40000 -10.328 0.403 402205.5
20100605 -0.5083 18.78 20.82 3 0 9 40000 -10.184 0.403 402187.8
20100605 -0.4917 18.78 20.83 3 0 9 40000 -10.041 0.403 402170.1
20100605 -0.4750 18.79 20.83 3 0 9 40000 -9.897 0.403 402152.3
20100605 -0.4583 18.80 20.83 3 0 9 40000 -9.753 0.403 402134.5
20100605 -0.4417 18.80 20.83 3 0 9 40000 -9.609 0.403 402116.7
20100605 -0.4250 18.80 20.83 3 0 9 40000 -9.465 0.403 402098.8
20100605 -0.4083 18.80 20.83 3 0 9 40000 -9.320 0.403 402080.9
20100605 -0.3917 18.78 20.85 3 0 9 40000 -9.176 0.403 402063.0
20100605 -0.3750 18.78 20.83 3 0 9 40000 -9.031 0.403 402045.1
20100605 -0.3583 18.80 20.83 3 0 9 40000 -8.886 0.403 402027.2
20100605 -0.3417 18.81 20.83 3 0 9 40000 -8.741 0.403 402009.2
20100605 -0.3250 18.81 20.83 3 0 9 40000 -8.596 0.403 401991.2
20100605 -0.3083 18.81 20.82 3 0 9 40000 -8.451 0.402 401973.2
20100605 -0.2917 18.81 20.82 3 0 9 40000 -8.305 0.402 401955.2
20100605 -0.2750 18.80 20.82 3 0 9 40000 -8.160 0.402 401937.2
20100605 -0.2583 18.81 20.82 3 0 9 40000 -8.014 0.402 401919.1
20100605 -0.2417 18.80 20.83 3 0 9 40000 -7.868 0.402 401901.0
20100605 -0.2250 18.80 20.83 3 0 9 40000 -7.722 0.402 401882.9
20100605 -0.2083 18.78 20.84 3 0 9 40000 -7.576 0.402 401864.8
20100605 -0.1917 18.78 20.84 3 0 9 40000 -7.430 0.402 401846.6
20100605 -0.1750 18.78 20.85 3 0 9 40000 -7.284 0.402 401828.5
20100605 -0.1583 18.78 20.86 3 0 9 40000 -7.137 0.402 401810.3
20100605 -0.1417 18.77 20.85 3 0 9 40000 -6.991 0.402 401792.1
20100605 -0.1250 18.75 20.85 3 0 9 40000 -6.844 0.402 401773.8
20100605 -0.1083 18.73 20.85 3 0 9 40000 -6.697 0.402 401755.6
20100605 -0.0917 18.72 20.84 3 0 9 40000 -6.550 0.402 401737.4
20100605 -0.0750 18.70 20.84 3 0 9 40000 -6.403 0.402 401719.1
20100605 -0.0583 18.69 20.84 3 0 9 40000 -6.256 0.401 401700.8
20100605 -0.0417 18.66 20.84 3 0 9 40000 -6.109 0.401 401682.5
20100605 -0.0250 18.65 20.84 3 0 9 40000 -5.962 0.401 401664.1
20100605 -0.0083 18.65 20.83 3 0 9 40000 -5.814 0.401 401645.8
20100606 0.0083 18.64 20.83 3 0 9 40000 -5.666 0.401 401627.4
20100606 0.0250 18.64 20.82 3 0 9 40000 -5.519 0.401 401609.1
20100606 0.0417 18.62 20.81 3 0 9 40000 -5.371 0.401 401590.7
20100606 0.0583 18.64 20.82 3 0 9 40000 -5.223 0.401 401572.3
20100606 0.0750 18.63 20.80 3 0 9 40000 -5.075 0.401 401553.9
20100606 0.0917 18.60 20.80 3 0 9 40000 -4.927 0.401 401535.4
20100606 0.1083 18.60 20.80 3 0 9 40000 -4.779 0.401 401517.0
20100606 0.1250 18.60 20.78 3 0 9 40000 -4.630 0.401 401498.5
20100606 0.1417 18.59 20.79 3 0 9 40000 -4.482 0.401 401480.0
20100606 0.1583 18.58 20.90 3 0 9 40000 -4.334 0.401 401461.5
20100606 0.1750 18.59 20.89 3 0 9 40000 -4.185 0.401 401443.0
20100606 0.1917 18.59 20.73 3 0 9 40000 -4.036 0.401 401424.5
20100606 0.2083 18.59 20.71 3 0 9 40000 -3.888 0.400 401406.0
20100606 0.2250 18.59 20.69 3 0 9 40000 -3.739 0.400 401387.4
20100606 0.2417 18.59 20.66 3 0 9 40000 -3.590 0.400 401368.9
20100606 0.2583 18.59 20.64 3 0 9 40000 -3.441 0.400 401350.3
20100606 0.2750 18.59 20.62 3 0 9 40000 -3.292 0.400 401331.7
20100606 0.2917 18.60 20.59 3 0 9 40000 -3.142 0.400 401313.2
20100606 0.3083 18.60 20.56 3 0 9 40000 -2.993 0.400 401294.6
20100606 0.3250 18.60 20.54 3 0 9 40000 -2.844 0.400 401275.9
20100606 0.3417 18.60 20.59 3 0 9 40000 -2.695 0.400 401257.3
20100606 0.3583 18.59 20.50 3 0 9 40000 -2.545 0.400 401238.7
20100606 0.3750 18.59 20.47 3 0 9 40000 -2.395 0.400 401220.1
20100606 0.3917 18.59 20.45 3 0 9 40000 -2.246 0.400 401201.4
20100606 0.4083 18.58 20.43 3 0 9 40000 -2.096 0.400 401182.7
20100606 0.4250 18.58 20.41 3 0 9 40000 -1.203 0.400 401164.1
20100606 0.4417 18.59 20.40 3 0 9 40000 -1.054 0.400 401145.4
20100606 0.4583 18.58 20.38 3 0 9 40000 -0.913 0.399 401126.7
20100606 0.4750 18.58 20.36 3 0 9 40000 -0.778 0.399 401108.0
20100606 0.4917 18.59 20.35 3 0 9 40000 -0.646 0.399 401089.3
20100606 0.5083 18.59 20.35 3 0 9 40000 -0.518 0.399 401070.6
20100606 0.5250 18.59 20.33 3 0 9 40000 -0.392 0.399 401051.9
20100606 0.5417 18.59 20.33 3 0 9 40000 -0.268 0.399 401033.2
20100606 0.5583 18.60 20.34 3 0 9 40000 -0.143 0.399 401014.5
20100606 0.5750 18.59 20.35 3 0 9 40000 -0.018 0.399 400995.7
20100606 0.5917 18.59 20.35 3 0 9 40000 0.107 0.399 400977.0
20100606 0.6083 18.59 20.37 3 0 9 40000 0.233 0.399 400958.2
20100606 0.6250 18.59 20.48 3 0 9 40000 0.360 0.399 400939.5
20100606 0.6417 18.59 20.40 3 0 9 40000 0.488 0.399 400920.7
20100606 0.6583 18.59 20.39 3 0 9 40000 0.617 0.399 400902.0
20100606 0.6750 18.59 20.40 3 0 9 40000 0.747 0.399 400883.2
20100606 0.6917 18.58 20.40 3 0 9 40000 0.879 0.399 400864.4
20100606 0.7083 18.58 20.40 3 0 9 40000 1.012 0.398 400845.7
20100606 0.7250 18.59 20.38 3 0 9 40000 1.146 0.398 400826.9
20100606 0.7417 18.59 20.37 3 0 9 40000 1.280 0.398 400808.1
20100606 0.7583 18.59 20.36 3 0 9 40000 1.416 0.398 400789.3
20100606 0.7750 18.58 20.34 3 0 9 40000 1.553 0.398 400770.6
20100606 0.7917 18.58 20.33 3 0 9 40000 1.691 0.398 400751.8
20100606 0.8083 18.58 20.31 3 0 9 40000 1.829 0.398 400733.0
20100606 0.8250 18.59 20.29 3 0 9 40000 1.969 0.398 400714.2
20100606 0.8417 18.59 20.28 3 0 9 40000 2.108 0.398 400695.4
20100606 0.8583 18.58 20.27 3 0 9 40000 2.249 0.398 400676.6
20100606 0.8750 18.59 20.26 3 0 9 40000 2.390 0.398 400657.8
20100606 0.8917 18.59 20.24 3 0 9 40000 2.532 0.398 400639.0
20100606 0.9083 18.63 20.22 3 0 9 40000 2.674 0.398 400620.2
20100606 0.9250 18.61 20.20 3 0 9 40000 2.817 0.398 400601.4
20100606 0.9417 18.60 20.19 3 0 9 40000 2.960 0.398 400582.6
20100606 0.9583 18.58 20.16 3 0 9 40000 3.104 0.397 400563.8
20100606 0.9750 18.58 20.14 3 0 9 40000 3.248 0.397 400545.0
20100606 0.9917 18.57 20.12 3 0 9 40000 3.393 0.397 400526.3
20100606 -0.9917 18.56 20.19 5 -2 9 30000 -15.400 0.312 399506.8
20100606 -0.9750 18.58 20.24 5 -2 9 30000 -15.276 0.311 399490.8
20100606 -0.9583 18.58 20.29 5 -2 9 30000 -15.152 0.311 399474.7
20100606 -0.9417 18.59 20.33 5 -2 9 30000 -15.028 0.311 399458.7
20100606 -0.9250 18.59 20.36 5 -2 9 30000 -14.903 0.311 399442.5
20100606 -0.9083 18.59 20.40 5 -2 9 30000 -14.778 0.311 399426.3
20100606 -0.8917 18.60 20.44 5 -2 9 30000 -14.653 0.311 399410.1
20100606 -0.8750 18.61 20.47 5 -2 9 30000 -14.528 0.311 399393.9
20100606 -0.8583 18.59 20.49 5 -2 9 30000 -14.402 0.311 399377.5
20100606 -0.8417 18.60 20.52 5 -2 9 30000 -14.276 0.311 399361.2
20100606 -0.8083 18.64 20.55 5 -2 9 30000 -14.023 0.311 399328.4
20100606 -0.7750 18.60 20.59 5 -2 9 30000 -13.768 0.311 399295.4
20100606 -0.7583 18.60 20.60 5 -2 9 30000 -13.641 0.311 399278.9
20100606 -0.7417 18.61 20.62 5 -2 9 30000 -13.513 0.311 399262.3
20100606 -0.7250 18.60 20.63 5 -2 9 30000 -13.384 0.311 399245.7
20100606 -0.7083 18.60 20.63 5 -2 9 30000 -13.256 0.310 399229.1
20100606 -0.6917 18.58 20.64 5 -2 9 30000 -13.127 0.310 399212.4
20100606 -0.6750 18.58 20.65 5 -2 9 30000 -12.998 0.310 399195.6
20100606 -0.6583 18.57 20.66 5 -2 9 30000 -12.869 0.310 399178.9
20100606 -0.6417 18.58 20.67 5 -2 9 30000 -12.739 0.310 399162.1
20100606 -0.6250 18.55 20.67 5 -2 9 30000 -12.610 0.310 399145.2
20100606 -0.6083 18.57 20.67 5 -2 9 30000 -12.479 0.310 399128.3
20100606 -0.5917 18.57 20.69 5 -2 9 30000 -12.349 0.310 399111.4
20100606 -0.5750 18.57 20.69 5 -2 9 30000 -12.218 0.310 399094.5
20100606 -0.5583 18.58 20.70 5 -2 9 30000 -12.087 0.310 399077.5
20100606 -0.5417 18.58 20.70 5 -2 9 30000 -11.956 0.310 399060.5
20100606 -0.5250 18.59 20.70 5 -2 9 30000 -11.825 0.310 399043.4
20100606 -0.5083 18.59 20.70 5 -2 9 30000 -11.693 0.310 399026.3
20100606 -0.4917 18.59 20.71 3 -2 9 30000 -11.561 0.310 399009.2
20100606 -0.4750 18.60 20.70 3 -2 9 30000 -11.429 0.310 398992.0
20100606 -0.4583 18.61 20.69 3 -2 9 30000 -11.297 0.310 398974.8
20100606 -0.4417 18.60 20.70 3 -2 9 30000 -11.164 0.309 398957.6
20100606 -0.4250 18.59 20.69 3 -2 9 30000 -11.031 0.309 398940.3
20100606 -0.4083 18.59 20.68 3 -2 9 30000 -10.898 0.309 398923.0
20100606 -0.3917 18.64 20.68 3 -2 9 30000 -10.764 0.309 398905.7
20100606 -0.3750 18.64 20.69 3 -2 9 30000 -10.630 0.309 398888.3
20100606 -0.3583 18.63 20.68 3 -2 9 30000 -10.496 0.309 398870.9
20100606 -0.3417 18.64 20.68 3 -2 9 30000 -10.362 0.309 398853.5
20100606 -0.3250 18.64 20.67 3 -2 9 30000 -10.228 0.309 398836.0
20100606 -0.3083 18.65 20.67 3 -2 9 30000 -10.093 0.309 398818.5
20100606 -0.2917 18.66 20.67 3 -2 9 30000 -9.958 0.309 398801.0
20100606 -0.2750 18.66 20.68 3 -2 9 30000 -9.823 0.309 398783.4
20100606 -0.2583 18.66 20.69 3 -2 9 30000 -9.688 0.309 398765.8
20100606 -0.2417 18.67 20.69 3 -2 9 30000 -9.552 0.309 398748.2
20100606 -0.2250 18.66 20.70 3 -2 9 30000 -9.416 0.309 398730.5
20100606 -0.2083 18.68 20.70 3 -2 9 30000 -9.280 0.309 398712.9
20100606 -0.1917 18.69 20.71 3 -2 9 30000 -9.144 0.308 398695.1
20100606 -0.1750 18.69 20.72 3 -2 9 30000 -9.008 0.308 398677.4
20100606 -0.1583 18.69 20.72 3 -2 9 30000 -8.871 0.308 398659.6
20100606 -0.1417 18.69 20.73 3 -2 9 30000 -8.734 0.308 398641.8
20100606 -0.1250 18.70 20.75 3 -2 9 30000 -8.597 0.308 398624.0
20100606 -0.1083 18.71 20.75 3 -2 9 30000 -8.459 0.308 398606.1
20100606 -0.0917 18.71 20.75 3 -2 9 30000 -8.322 0.308 398588.2
20100606 -0.0750 18.71 20.76 3 -2 9 30000 -8.184 0.308 398570.3
20100606 -0.0583 18.71 20.75 3 -2 9 30000 -8.046 0.308 398552.4
20100606 -0.0417 18.72 20.75 3 -2 9 30000 -7.908 0.308 398534.4
20100606 -0.0250 18.72 20.75 3 -2 9 30000 -7.769 0.308 398516.4
20100606 -0.0083 18.72 20.73 3 -2 9 30000 -7.631 0.308 398498.3
20100607 0.0083 18.72 20.73 3 0 9 30000 -7.492 0.308 398480.3
20100607 0.0250 18.72 20.72 3 0 9 30000 -7.353 0.308 398462.2
20100607 0.0417 18.72 20.72 3 0 9 30000 -7.214 0.308 398444.1
20100607 0.0583 18.73 20.71 3 0 9 30000 -7.074 0.308 398425.9
20100607 0.0750 18.73 20.71 3 0 9 30000 -6.935 0.307 398407.8
20100607 0.0917 18.73 20.71 3 0 9 30000 -6.795 0.307 398389.6
20100607 0.1083 18.72 20.70 3 0 9 30000 -6.655 0.307 398371.4
20100607 0.1250 18.72 20.70 3 0 9 30000 -6.515 0.307 398353.1
20100607 0.1417 18.71 20.70 3 0 9 30000 -6.375 0.307 398334.8
20100607 0.1583 18.68 20.68 3 0 9 30000 -6.234 0.307 398316.6
20100607 0.1750 18.66 20.68 3 0 9 30000 -6.093 0.307 398298.2
20100607 0.1917 18.64 20.67 3 0 9 30000 -5.952 0.307 398279.9
20100607 0.2083 18.64 20.65 3 0 9 30000 -5.811 0.307 398261.5
20100607 0.2250 18.60 20.63 3 0 9 30000 -5.670 0.307 398243.1
20100607 0.2417 18.60 20.60 3 0 9 30000 -5.528 0.307 398224.7
20100607 0.2583 18.59 20.57 3 0 9 30000 -5.387 0.307 398206.3
20100607 0.2750 18.58 20.53 3 0 9 30000 -5.245 0.307 398187.8
20100607 0.2917 18.57 20.48 3 0 9 30000 -5.103 0.307 398169.3
20100607 0.3083 18.54 20.43 3 0 9 30000 -4.961 0.307 398150.8
20100607 0.3250 18.52 20.40 3 0 9 30000 -4.819 0.307 398132.3
20100607 0.3417 18.51 20.37 3 0 9 30000 -4.676 0.306 398113.8
20100607 0.3583 18.51 20.35 3 0 9 30000 -4.533 0.306 398095.2
20100607 0.3750 18.51 20.34 3 0 9 30000 -4.391 0.306 398076.6
20100607 0.3917 18.51 20.34 3 0 9 30000 -4.248 0.306 398058.0
20100607 0.4083 18.52 20.35 3 0 9 30000 -4.105 0.306 398039.4
20100607 0.4250 18.53 20.37 3 0 9 30000 -3.961 0.306 398020.7
20100607 0.4417 18.58 20.39 3 0 9 30000 -3.818 0.306 398002.0
20100607 0.4583 18.59 20.40 3 0 9 30000 -3.674 0.306 397983.3
20100607 0.4750 18.63 20.42 3 0 9 30000 -3.530 0.306 397964.6
20100607 0.4917 18.65 20.43 3 0 9 30000 -3.387 0.306 397945.9
20100607 0.5083 18.65 20.45 3 0 7 30000 -3.242 0.306 397927.2
20100607 0.5250 18.66 20.45 3 0 7 30000 -3.098 0.306 397908.4
20100607 0.5417 18.67 20.46 3 0 7 30000 -2.954 0.306 397889.6
20100607 0.5583 18.67 20.47 3 0 7 30000 -2.809 0.306 397870.8
20100607 0.5750 18.70 20.47 3 0 7 30000 -2.665 0.306 397852.0
20100607 0.5917 18.70 20.48 3 0 7 30000 -2.520 0.306 397833.1
20100607 0.6083 18.71 20.48 3 0 7 30000 -2.375 0.305 397814.3
20100607 0.6250 18.71 20.49 3 0 7 30000 -2.230 0.305 397795.4
20100607 0.6417 18.72 20.50 3 0 7 30000 -2.085 0.305 397776.5
20100607 0.6583 18.72 20.50 3 0 7 30000 -1.195 0.305 397757.6
20100607 0.6750 18.74 20.51 3 0 7 30000 -1.052 0.305 397738.7
20100607 0.6917 18.73 20.51 3 0 7 30000 -0.914 0.305 397719.7
20100607 0.7083 18.74 20.51 3 0 7 30000 -0.783 0.305 397700.8
20100607 0.7250 18.74 20.50 3 0 7 30000 -0.655 0.305 397681.8
20100607 0.7417 18.74 20.50 3 0 7 30000 -0.530 0.305 397662.8
20100607 0.7583 18.74 20.50 3 0 7 30000 -0.407 0.305 397643.8
20100607 0.7750 18.74 20.50 3 0 7 30000 -0.286 0.305 397624.8
20100607 0.7917 18.74 20.48 3 0 7 30000 -0.164 0.305 397605.8
20100607 0.8083 18.73 20.46 3 0 7 30000 -0.043 0.305 397586.7
20100607 0.8250 18.74 20.43 3 0 7 30000 0.079 0.305 397567.7
20100607 0.8417 18.73 20.39 3 0 7 30000 0.202 0.305 397548.6
20100607 0.8583 18.73 20.35 3 0 7 30000 0.326 0.304 397529.5
20100607 0.8750 18.73 20.34 3 0 7 30000 0.450 0.304 397510.4
20100607 0.8917 18.72 20.35 3 0 7 30000 0.576 0.304 397491.3
20100607 0.9083 18.71 20.35 3 0 7 30000 0.704 0.304 397472.2
20100607 0.9250 18.68 20.35 3 0 7 30000 0.832 0.304 397453.1
20100607 0.9417 18.65 20.35 3 0 7 30000 0.961 0.304 397433.9
20100607 0.9583 18.64 20.33 3 0 7 30000 1.092 0.304 397414.8
20100607 0.9750 18.64 20.30 3 0 7 30000 1.224 0.304 397395.6
20100607 0.9917 18.64 20.29 3 0 7 30000 1.357 0.304 397376.4
20100607 -0.9917 18.59 20.27 1 0 9 35000 -16.038 0.223 395332.8
20100607 -0.9750 18.59 20.28 1 0 9 35000 -15.934 0.223 395318.5
20100607 -0.9583 18.59 20.30 1 0 9 35000 -15.830 0.223 395304.1
20100607 -0.9417 18.60 20.31 1 0 9 35000 -15.726 0.223 395289.6
20100607 -0.9250 18.60 20.33 1 0 9 35000 -15.621 0.223 395275.1
20100607 -0.9083 18.60 20.35 1 0 9 35000 -15.516 0.223 395260.6
20100607 -0.8917 18.60 20.36 1 0 9 35000 -15.411 0.223 395246.0
20100607 -0.8750 18.59 20.38 1 0 9 35000 -15.305 0.223 395231.3
20100607 -0.8583 18.60 20.39 1 0 9 35000 -15.199 0.223 395216.6
20100607 -0.8417 18.60 20.40 1 0 9 35000 -15.092 0.223 395201.9
20100607 -0.8250 18.60 20.41 1 0 9 35000 -14.985 0.223 395187.1
20100607 -0.8083 18.60 20.42 1 0 9 35000 -14.877 0.223 395172.2
20100607 -0.7917 18.60 20.44 1 0 9 35000 -14.769 0.223 395157.3
20100607 -0.7750 18.60 20.45 1 0 9 35000 -14.661 0.222 395142.4
20100607 -0.7583 18.60 20.46 1 0 9 35000 -14.552 0.222 395127.4
20100607 -0.7417 18.59 20.47 1 0 9 35000 -14.443 0.222 395112.3
20100607 -0.7250 18.60 20.48 1 0 9 35000 -14.334 0.222 395097.3
20100607 -0.7083 18.59 20.50 1 0 9 35000 -14.224 0.222 395082.1
20100607 -0.6917 18.59 20.51 1 0 9 35000 -14.114 0.222 395066.9
20100607 -0.6750 18.59 20.53 1 0 9 35000 -14.003 0.222 395051.7
20100607 -0.6583 18.60 20.53 1 0 9 35000 -13.892 0.222 395036.4
20100607 -0.6417 18.60 20.54 1 0 9 35000 -13.781 0.222 395021.1
20100607 -0.6250 18.60 20.55 1 0 9 35000 -13.669 0.222 395005.8
20100607 -0.6083 18.59 20.56 1 0 9 35000 -13.557 0.222 394990.3
20100607 -0.5917 18.59 20.57 1 0 9 35000 -13.445 0.222 394974.9
20100607 -0.5750 18.58 20.58 1 0 9 35000 -13.332 0.222 394959.4
20100607 -0.5583 18.53 20.58 1 0 9 35000 -13.219 0.222 394943.8
20100607 -0.5417 18.52 20.59 1 0 9 35000 -13.106 0.222 394928.3
20100607 -0.5250 18.52 20.59 1 0 9 35000 -12.992 0.222 394912.6
20100607 -0.5083 18.49 20.60 1 0 9 35000 -12.877 0.222 394896.9
20100607 -0.4917 18.46 20.62 1 0 9 30000 -12.763 0.221 394881.2
20100607 -0.4750 18.49 20.61 1 0 9 30000 -12.648 0.221 394865.4
20100607 -0.4583 18.53 20.63 1 0 9 30000 -12.533 0.221 394849.6
20100607 -0.4417 18.59 20.63 1 0 9 30000 -12.417 0.221 394833.8
20100607 -0.4250 18.59 20.64 1 0 9 30000 -12.301 0.221 394817.9
20100607 -0.4083 18.62 20.65 1 0 9 30000 -12.185 0.221 394801.9
20100607 -0.3917 18.66 20.65 1 0 9 30000 -12.068 0.221 394785.9
20100607 -0.3750 18.66 20.66 1 0 9 30000 -11.951 0.221 394769.9
20100607 -0.3417 18.68 20.67 1 0 9 30000 -11.716 0.221 394737.7
20100607 -0.3250 18.68 20.66 1 0 9 30000 -11.598 0.221 394721.6
20100607 -0.3083 18.67 20.66 1 0 9 30000 -11.480 0.221 394705.4
20100607 -0.2917 18.66 20.65 1 0 9 30000 -11.361 0.221 394689.1
20100607 -0.2750 18.66 20.66 1 0 9 30000 -11.242 0.221 394672.9
20100607 -0.2583 18.66 20.66 1 0 9 30000 -11.123 0.221 394656.5
20100607 -0.2417 18.65 20.65 1 0 9 30000 -11.003 0.221 394640.2
20100607 -0.2250 18.65 20.66 1 0 9 30000 -10.883 0.221 394623.8
20100607 -0.2083 18.64 20.65 1 0 9 30000 -10.763 0.220 394607.3
20100607 -0.1917 18.65 20.65 1 0 9 30000 -10.642 0.220 394590.9
20100607 -0.1750 18.65 20.65 1 0 9 30000 -10.521 0.220 394574.3
20100607 -0.1583 18.65 20.66 1 0 9 30000 -10.400 0.220 394557.8
20100607 -0.1417 18.64 20.65 1 0 9 30000 -10.279 0.220 394541.2
20100607 -0.1250 18.64 20.66 1 0 9 30000 -10.157 0.220 394524.5
20100607 -0.1083 18.64 20.66 1 0 9 30000 -10.035 0.220 394507.8
20100607 -0.0917 18.64 20.66 1 0 9 30000 -9.912 0.220 394491.1
20100607 -0.0750 18.65 20.67 1 0 9 30000 -9.789 0.220 394474.4
20100607 -0.0583 18.65 20.67 1 0 9 30000 -9.666 0.220 394457.6
20100607 -0.0417 18.65 20.68 1 0 9 30000 -9.543 0.220 394440.7
20100607 -0.0250 18.66 20.69 1 0 9 30000 -9.419 0.220 394423.9
20100607 -0.0083 18.66 20.70 1 0 9 30000 -9.295 0.220 394406.9
20100608 0.0083 18.67 20.70 1 -1 9 30000 -9.171 0.220 394390.0
20100608 0.0250 18.67 20.70 1 -1 9 30000 -9.046 0.220 394373.0
20100608 0.0417 18.68 20.69 1 -1 9 30000 -8.921 0.220 394356.0
20100608 0.0583 18.69 20.70 1 -1 9 30000 -8.796 0.220 394338.9
20100608 0.0750 18.68 20.69 1 -1 9 30000 -8.671 0.219 394321.8
20100608 0.0917 18.68 20.69 1 -1 9 30000 -8.545 0.219 394304.7
20100608 0.1083 18.67 20.69 1 -1 9 30000 -8.419 0.219 394287.5
20100608 0.1250 18.66 20.70 1 -1 9 30000 -8.293 0.219 394270.3
20100608 0.1417 18.66 20.70 1 -1 9 30000 -8.166 0.219 394253.1
20100608 0.1583 18.66 20.70 1 -1 9 30000 -8.039 0.219 394235.8
20100608 0.1750 18.66 20.70 1 -1 9 30000 -7.912 0.219 394218.5
20100608 0.1917 18.66 20.70 1 -1 9 30000 -7.784 0.219 394201.2
20100608 0.2083 18.66 20.69 1 -1 9 30000 -7.657 0.219 394183.8
20100608 0.2250 18.65 20.69 1 -1 9 30000 -7.529 0.219 394166.4
20100608 0.2417 18.65 20.69 1 -1 9 30000 -7.401 0.219 394148.9
20100608 0.2583 18.65 20.68 1 -1 9 30000 -7.272 0.219 394131.4
20100608 0.2750 18.65 20.68 1 -1 9 30000 -7.143 0.219 394113.9
20100608 0.2917 18.66 20.67 1 -1 9 30000 -7.014 0.219 394096.4
20100608 0.3083 18.65 20.67 1 -1 9 30000 -6.885 0.219 394078.8
20100608 0.3250 18.65 20.67 1 -1 9 30000 -6.755 0.219 394061.2
20100608 0.3417 18.65 20.65 1 -1 9 30000 -6.625 0.219 394043.5
20100608 0.3583 18.65 20.65 1 -1 9 30000 -6.495 0.218 394025.9
20100608 0.3750 18.65 20.64 1 -1 9 30000 -6.365 0.218 394008.1
20100608 0.3917 18.65 20.64 1 -1 9 30000 -6.234 0.218 393990.4
20100608 0.4083 18.65 20.64 1 -1 9 30000 -6.103 0.218 393972.6
20100608 0.4250 18.65 20.63 1 -1 9 30000 -5.972 0.218 393954.8
20100608 0.4417 18.66 20.62 1 -1 9 30000 -5.841 0.218 393937.0
20100608 0.4583 18.66 20.62 1 -1 9 30000 -5.709 0.218 393919.1
20100608 0.4750 18.66 20.61 1 -1 9 30000 -5.577 0.218 393901.2
20100608 0.4917 18.66 20.60 1 -1 9 30000 -5.445 0.218 393883.3
20100608 0.5083 18.66 20.60 0 -1 9 30000 -5.313 0.218 393865.3
20100608 0.5250 18.66 20.59 0 -1 9 30000 -5.180 0.218 393847.3
20100608 0.5417 18.66 20.58 0 -1 9 30000 -5.048 0.218 393829.3
20100608 0.5583 18.66 20.57 0 -1 9 30000 -4.914 0.218 393811.3
20100608 0.5750 18.66 20.56 0 -1 9 30000 -4.781 0.218 393793.2
20100608 0.5917 18.66 20.55 0 -1 9 30000 -4.648 0.218 393775.1
20100608 0.6083 18.67 20.55 0 -1 9 30000 -4.514 0.218 393757.0
20100608 0.6250 18.66 20.53 0 -1 9 30000 -4.380 0.218 393738.8
20100608 0.6417 18.66 20.53 0 -1 9 30000 -4.246 0.217 393720.6
20100608 0.6583 18.66 20.52 0 -1 9 30000 -4.111 0.217 393702.4
20100608 0.6750 18.66 20.50 0 -1 9 30000 -3.976 0.217 393684.2
20100608 0.6917 18.66 20.48 0 -1 9 30000 -3.842 0.217 393665.9
20100608 0.7083 18.65 20.46 0 -1 9 30000 -3.706 0.217 393647.6
20100608 0.7250 18.65 20.45 0 -1 9 30000 -3.571 0.217 393629.3
20100608 0.7417 18.65 20.45 0 -1 9 30000 -3.435 0.217 393610.9
20100608 0.7583 18.65 20.46 0 -1 9 30000 -3.300 0.217 393592.5
20100608 0.7750 18.65 20.46 0 -1 9 30000 -3.164 0.217 393574.1
20100608 0.7917 18.65 20.45 0 -1 9 30000 -3.027 0.217 393555.7
20100608 0.8083 18.65 20.43 0 -1 9 30000 -2.891 0.217 393537.2
20100608 0.8250 18.65 20.42 0 -1 9 30000 -2.754 0.217 393518.8
20100608 0.8417 18.65 20.41 0 -1 9 30000 -2.617 0.217 393500.3
20100608 0.8583 18.65 20.39 0 -1 9 30000 -2.480 0.217 393481.7
20100608 0.8750 18.65 20.38 0 -1 9 30000 -2.343 0.217 393463.2
20100608 0.8917 18.65 20.36 0 -1 9 30000 -2.206 0.217 393444.6
20100608 0.9083 18.65 20.35 0 -1 9 30000 -2.068 0.217 393426.0
20100608 0.9250 18.64 20.32 0 -1 9 30000 -1.186 0.216 393407.4
20100608 0.9417 18.64 20.29 0 -1 9 30000 -1.050 0.216 393388.7
20100608 0.9583 18.64 20.24 0 -1 9 30000 -0.919 0.216 393370.1
20100608 0.9750 18.65 20.17 0 -1 9 30000 -0.794 0.216 393351.4
20100608 0.9917 18.64 20.11 0 -1 9 30000 -0.672 0.216 393332.7
20100608 -0.9917 16.81 19.58 6 -4 7 30000 -16.155 0.144 390459.6
20100608 -0.9750 16.76 19.60 6 -4 7 30000 -16.077 0.144 390447.7
20100608 -0.9583 16.82 19.62 6 -4 7 30000 -15.998 0.144 390435.7
20100608 -0.9417 16.83 19.65 6 -4 7 30000 -15.919 0.144 390423.6
20100608 -0.9250 16.83 19.65 6 -4 7 30000 -15.839 0.144 390411.5
20100608 -0.9083 16.75 19.67 6 -4 7 30000 -15.759 0.144 390399.4
20100608 -0.8917 16.68 19.70 6 -4 7 30000 -15.679 0.144 390387.1
20100608 -0.8750 16.64 19.72 6 -4 7 30000 -15.598 0.144 390374.9
20100608 -0.8583 16.68 19.75 6 -4 7 30000 -15.516 0.144 390362.5
20100608 -0.8417 16.71 19.77 6 -4 7 30000 -15.434 0.144 390350.1
20100608 -0.8250 16.75 19.81 6 -4 7 30000 -15.352 0.144 390337.7
20100608 -0.8083 16.84 19.84 6 -4 7 30000 -15.269 0.143 390325.2
20100608 -0.7917 16.89 19.89 6 -4 7 30000 -15.186 0.143 390312.6
20100608 -0.7750 16.89 19.95 6 -4 7 30000 -15.102 0.143 390300.0
20100608 -0.7583 16.84 20.00 6 -4 7 30000 -15.017 0.143 390287.4
20100608 -0.7417 16.82 20.08 6 -4 7 30000 -14.933 0.143 390274.7
20100608 -0.7250 16.78 20.13 6 -4 7 30000 -14.847 0.143 390261.9
20100608 -0.7083 16.83 20.19 6 -4 7 30000 -14.762 0.143 390249.1
20100608 -0.6917 16.84 20.23 6 -4 7 30000 -14.675 0.143 390236.2
20100608 -0.6750 16.83 20.27 6 -4 7 30000 -14.589 0.143 390223.2
20100608 -0.6583 16.80 20.28 6 -4 7 30000 -14.502 0.143 390210.3
20100608 -0.6417 16.76 20.29 6 -4 7 30000 -14.414 0.143 390197.2
20100608 -0.6250 16.72 20.31 6 -4 7 30000 -14.326 0.143 390184.1
20100608 -0.6083 16.74 20.30 6 -4 7 30000 -14.237 0.143 390171.0
20100608 -0.5917 16.76 20.29 6 -4 7 30000 -14.148 0.143 390157.8
20100608 -0.5750 16.84 20.28 6 -4 7 30000 -14.059 0.143 390144.5
20100608 -0.5583 16.88 20.28 6 -4 7 30000 -13.969 0.143 390131.2
20100608 -0.5417 16.94 20.28 6 -4 7 30000 -13.879 0.143 390117.9
20100608 -0.5250 16.99 20.28 6 -4 7 30000 -13.788 0.143 390104.5
20100608 -0.5083 17.01 20.28 6 -4 7 30000 -13.697 0.143 390091.0
20100608 -0.4917 17.05 20.28 2 -4 9 35000 -13.605 0.143 390077.5
20100608 -0.4750 17.11 20.28 2 -4 9 35000 -13.513 0.142 390063.9
20100608 -0.4583 17.18 20.28 2 -4 9 35000 -13.421 0.142 390050.3
20100608 -0.4417 17.19 20.30 2 -4 9 35000 -13.328 0.142 390036.6
20100608 -0.4250 17.22 20.33 2 -4 9 35000 -13.234 0.142 390022.9
20100608 -0.4083 17.31 20.36 2 -4 9 35000 -13.141 0.142 390009.2
20100608 -0.3917 17.47 20.41 2 -4 9 35000 -13.046 0.142 389995.3
20100608 -0.3750 17.69 20.46 2 -4 9 35000 -12.952 0.142 389981.5
20100608 -0.3583 17.91 20.49 2 -4 9 35000 -12.856 0.142 389967.5
20100608 -0.3417 18.08 20.53 2 -4 9 35000 -12.761 0.142 389953.6
20100608 -0.3250 18.19 20.56 2 -4 9 35000 -12.665 0.142 389939.6
20100608 -0.3083 18.31 20.58 2 -4 9 35000 -12.569 0.142 389925.5
20100608 -0.2917 18.41 20.58 2 -4 9 35000 -12.472 0.142 389911.4
20100608 -0.2750 18.51 20.56 2 -4 9 35000 -12.375 0.142 389897.2
20100608 -0.2583 18.58 20.53 2 -4 9 35000 -12.277 0.142 389883.0
20100608 -0.2417 18.60 20.51 2 -4 9 35000 -12.179 0.142 389868.7
20100608 -0.2250 18.60 20.52 2 -4 9 35000 -12.080 0.142 389854.4
20100608 -0.2083 18.64 20.55 2 -4 9 35000 -11.981 0.142 389840.0
20100608 -0.1917 18.64 20.57 2 -4 9 35000 -11.882 0.142 389825.6
20100608 -0.1750 18.63 20.60 2 -4 9 35000 -11.782 0.142 389811.1
20100608 -0.1583 18.64 20.61 2 -4 9 35000 -11.682 0.142 389796.6
20100608 -0.1417 18.64 20.62 2 -4 9 35000 -11.582 0.141 389782.1
20100608 -0.1250 18.63 20.63 2 -4 9 35000 -11.481 0.141 389767.5
20100608 -0.1083 18.64 20.63 2 -4 9 35000 -11.380 0.141 389752.8
20100608 -0.0917 18.64 20.64 2 -4 9 35000 -11.278 0.141 389738.1
20100608 -0.0750 18.64 20.65 2 -4 9 35000 -11.176 0.141 389723.3
20100608 -0.0583 18.64 20.67 2 -4 9 35000 -11.073 0.141 389708.5
20100608 -0.0417 18.64 20.68 2 -4 9 35000 -10.970 0.141 389693.7
20100608 -0.0250 18.65 20.69 2 -4 9 35000 -10.867 0.141 389678.8
20100608 -0.0083 18.66 20.69 2 -4 9 35000 -10.763 0.141 389663.9
20100609 0.0083 18.66 20.70 2 4 9 35000 -10.659 0.141 389648.9
20100609 0.0250 18.68 20.69 2 4 9 35000 -10.555 0.141 389633.8
20100609 0.0417 18.71 20.69 2 4 9 35000 -10.450 0.141 389618.8
20100609 0.0583 18.72 20.70 2 4 9 35000 -10.345 0.141 389603.6
20100609 0.0750 18.73 20.69 2 4 9 35000 -10.239 0.141 389588.5
20100609 0.0917 18.73 20.69 2 4 9 35000 -10.133 0.141 389573.3
20100609 0.1083 18.76 20.68 2 4 9 35000 -10.027 0.141 389558.0
20100609 0.1250 18.76 20.67 2 4 9 35000 -9.920 0.141 389542.7
20100609 0.1417 18.77 20.67 2 4 9 35000 -9.813 0.141 389527.4
20100609 0.1583 18.77 20.65 2 4 9 35000 -9.706 0.141 389512.0
20100609 0.1750 18.77 20.63 2 4 9 35000 -9.598 0.140 389496.5
20100609 0.1917 18.74 20.62 2 4 9 35000 -9.490 0.140 389481.0
20100609 0.2083 18.72 20.59 2 4 9 35000 -9.381 0.140 389465.5
20100609 0.2250 18.71 20.56 2 4 9 35000 -9.272 0.140 389449.9
20100609 0.2417 18.65 20.53 2 4 9 35000 -9.163 0.140 389434.3
20100609 0.2583 18.56 20.51 2 4 9 35000 -9.053 0.140 389418.7
20100609 0.2750 18.39 20.50 2 4 9 35000 -8.943 0.140 389403.0
20100609 0.2917 18.20 20.49 2 4 9 35000 -8.833 0.140 389387.2
20100609 0.3083 17.99 20.50 2 4 9 35000 -8.722 0.140 389371.4
20100609 0.3250 17.79 20.52 2 4 9 35000 -8.611 0.140 389355.6
20100609 0.3417 17.63 20.53 2 4 9 35000 -8.499 0.140 389339.7
20100609 0.3583 17.49 20.53 2 4 9 35000 -8.388 0.140 389323.8
20100609 0.3750 17.45 20.53 2 4 9 35000 -8.275 0.140 389307.9
20100609 0.3917 17.40 20.52 2 4 9 35000 -8.163 0.140 389291.9
20100609 0.4083 17.36 20.51 2 4 9 35000 -8.050 0.140 389275.8
20100609 0.4250 17.33 20.49 2 4 9 35000 -7.937 0.140 389259.8
20100609 0.4417 17.35 20.47 2 4 9 35000 -7.823 0.140 389243.6
20100609 0.4583 17.39 20.43 2 4 9 35000 -7.710 0.140 389227.5
20100609 0.4750 17.43 20.41 2 4 9 35000 -7.595 0.140 389211.3
20100609 0.4917 17.48 20.40 2 4 9 35000 -7.481 0.140 389195.0
20100609 0.5083 17.57 20.38 6 4 9 30000 -7.366 0.139 389178.8
20100609 0.5250 17.63 20.34 6 4 9 30000 -7.251 0.139 389162.4
20100609 0.5417 17.72 20.31 6 4 9 30000 -7.135 0.139 389146.1
20100609 0.5583 17.81 20.27 6 4 9 30000 -7.019 0.139 389129.7
20100609 0.5750 17.92 20.24 6 4 9 30000 -6.903 0.139 389113.2
20100609 0.5917 18.04 20.22 6 4 9 30000 -6.787 0.139 389096.8
20100609 0.6083 18.15 20.23 6 4 9 30000 -6.670 0.139 389080.2
20100609 0.6250 18.19 20.26 6 4 9 30000 -6.553 0.139 389063.7
20100609 0.6417 18.27 20.32 6 4 9 30000 -6.435 0.139 389047.1
20100609 0.6583 18.34 20.37 6 4 9 30000 -6.317 0.139 389030.5
20100609 0.6750 18.38 20.41 6 4 9 30000 -6.199 0.139 389013.8
20100609 0.6917 18.35 20.41 6 4 9 30000 -6.081 0.139 388997.1
20100609 0.7083 18.32 20.41 6 4 9 30000 -5.962 0.139 388980.3
20100609 0.7250 18.20 20.40 6 4 9 30000 -5.843 0.139 388963.6
20100609 0.7417 18.05 20.37 6 4 9 30000 -5.724 0.139 388946.7
20100609 0.7583 17.86 20.35 6 4 9 30000 -5.604 0.139 388929.9
20100609 0.7750 17.67 20.31 6 4 9 30000 -5.484 0.139 388913.0
20100609 0.7917 17.50 20.26 6 4 9 30000 -5.364 0.139 388896.1
20100609 0.8083 17.35 20.20 6 4 9 30000 -5.243 0.139 388879.1
20100609 0.8250 17.23 20.13 6 4 9 30000 -5.122 0.139 388862.1
20100609 0.8417 17.10 20.07 6 4 9 30000 -5.001 0.138 388845.1
20100609 0.8583 17.01 20.01 6 4 9 30000 -4.880 0.138 388828.0
20100609 0.8750 16.96 19.96 6 4 9 30000 -4.758 0.138 388810.9
20100609 0.8917 16.92 19.91 6 4 9 30000 -4.636 0.138 388793.7
20100609 0.9083 16.93 19.86 6 4 9 30000 -4.513 0.138 388776.6
20100609 0.9250 16.88 19.81 6 4 9 30000 -4.391 0.138 388759.4
20100609 0.9417 16.91 19.77 6 4 9 30000 -4.268 0.138 388742.1
20100609 0.9583 16.90 19.72 6 4 9 30000 -4.145 0.138 388724.8
20100609 0.9750 16.89 19.67 6 4 9 30000 -4.021 0.138 388707.5
20100609 0.9917 16.90 19.62 6 4 9 30000 -3.897 0.138 388690.2
20100609 -0.9917 18.05 19.64 3 3 9 35000 -15.726 0.078 385245.3
20100609 -0.9750 18.03 19.63 3 3 9 35000 -15.677 0.078 385236.5
20100609 -0.9583 17.97 19.64 3 3 9 35000 -15.629 0.078 385227.6
20100609 -0.9417 17.98 19.64 3 3 9 35000 -15.579 0.078 385218.7
20100609 -0.9250 17.98 19.66 3 3 9 35000 -15.529 0.078 385209.7
20100609 -0.9083 18.01 19.70 3 3 9 35000 -15.479 0.078 385200.7
20100609 -0.8917 18.05 19.73 3 3 9 35000 -15.428 0.078 385191.6
20100609 -0.8750 18.09 19.77 3 3 9 35000 -15.376 0.078 385182.4
20100609 -0.8583 18.15 19.80 3 3 9 35000 -15.324 0.078 385173.2
20100609 -0.8417 18.16 19.83 3 3 9 35000 -15.272 0.078 385163.9
20100609 -0.8250 18.17 19.86 3 3 9 35000 -15.218 0.078 385154.5
20100609 -0.8083 18.15 19.89 3 3 9 35000 -15.165 0.078 385145.1
20100609 -0.7917 18.08 19.93 3 3 9 35000 -15.111 0.078 385135.7
20100609 -0.7750 18.05 19.96 3 3 9 35000 -15.056 0.078 385126.2
20100609 -0.7583 17.96 19.96 3 3 9 35000 -15.000 0.078 385116.6
20100609 -0.7417 17.90 19.94 3 3 9 35000 -14.945 0.078 385106.9
20100609 -0.7250 17.80 19.87 3 3 9 35000 -14.888 0.078 385097.2
20100609 -0.7083 17.73 19.79 3 3 9 35000 -14.831 0.078 385087.5
20100609 -0.6917 17.67 19.73 3 3 9 35000 -14.774 0.078 385077.7
20100609 -0.6750 17.63 19.68 3 3 9 35000 -14.716 0.077 385067.8
20100609 -0.6583 17.60 19.66 3 3 9 35000 -14.657 0.077 385057.9
20100609 -0.6417 17.50 19.66 3 3 9 35000 -14.598 0.077 385047.9
20100609 -0.6250 17.44 19.66 3 3 9 35000 -14.539 0.077 385037.8
20100609 -0.6083 17.35 19.70 3 3 9 35000 -14.479 0.077 385027.7
20100609 -0.5917 17.24 19.72 3 3 9 35000 -14.418 0.077 385017.5
20100609 -0.5750 17.19 19.73 3 3 9 35000 -14.357 0.077 385007.3
20100609 -0.5583 17.15 19.75 3 3 9 35000 -14.295 0.077 384997.0
20100609 -0.5417 17.09 19.79 3 3 9 35000 -14.233 0.077 384986.7
20100609 -0.5250 17.05 19.84 3 3 9 35000 -14.171 0.077 384976.3
20100609 -0.5083 17.04 19.92 3 3 9 35000 -14.107 0.077 384965.8
20100609 -0.4917 17.05 20.04 6 3 9 30000 -14.044 0.077 384955.3
20100609 -0.4750 17.07 20.13 6 3 9 30000 -13.980 0.077 384944.8
20100609 -0.4583 17.13 20.22 6 3 9 30000 -13.915 0.077 384934.1
20100609 -0.4417 17.19 20.30 6 3 9 30000 -13.850 0.077 384923.4
20100609 -0.4250 17.24 20.34 6 3 9 30000 -13.784 0.077 384912.7
20100609 -0.4083 17.26 20.35 6 3 9 30000 -13.718 0.077 384901.9
20100609 -0.3917 17.32 20.36 6 3 9 30000 -13.651 0.077 384891.0
20100609 -0.3750 17.37 20.33 6 3 9 30000 -13.584 0.077 384880.1
20100609 -0.3583 17.40 20.32 6 3 9 30000 -13.516 0.077 384869.2
20100609 -0.3417 17.42 20.33 6 3 9 30000 -13.448 0.077 384858.1
20100609 -0.3250 17.42 20.34 6 3 9 30000 -13.379 0.077 384847.1
20100609 -0.3083 17.42 20.35 6 3 9 30000 -13.310 0.077 384835.9
20100609 -0.2917 17.44 20.35 6 3 9 30000 -13.240 0.077 384824.7
20100609 -0.2750 17.44 20.36 6 3 9 30000 -13.170 0.077 384813.5
20100609 -0.2583 17.46 20.39 6 3 9 30000 -13.099 0.076 384802.2
20100609 -0.2417 17.42 20.37 6 3 9 30000 -13.028 0.076 384790.8
20100609 -0.2250 17.44 20.34 6 3 9 30000 -12.956 0.076 384779.4
20100609 -0.2083 17.48 20.29 6 3 9 30000 -12.884 0.076 384767.9
20100609 -0.1917 17.51 20.24 6 3 9 30000 -12.811 0.076 384756.4
20100609 -0.1750 17.62 20.20 6 3 9 30000 -12.738 0.076 384744.8
20100609 -0.1583 17.69 20.16 6 3 9 30000 -12.664 0.076 384733.2
20100609 -0.1417 17.78 20.14 6 3 9 30000 -12.590 0.076 384721.5
20100609 -0.1250 17.80 20.13 6 3 9 30000 -12.516 0.076 384709.7
20100609 -0.1083 17.82 20.12 6 3 9 30000 -12.441 0.076 384697.9
20100609 -0.0917 17.81 20.13 6 3 9 30000 -12.365 0.076 384686.1
20100609 -0.0750 17.80 20.15 6 3 9 30000 -12.289 0.076 384674.2
20100609 -0.0583 17.81 20.19 6 3 9 30000 -12.212 0.076 384662.2
20100609 -0.0417 17.83 20.24 6 3 9 30000 -12.135 0.076 384650.2
20100609 -0.0250 17.87 20.28 6 3 9 30000 -12.058 0.076 384638.1
20100609 -0.0083 17.93 20.32 6 3 9 30000 -11.980 0.076 384626.0
20100610 0.0083 17.96 20.34 6 0 9 30000 -11.902 0.076 384613.8
20100610 0.0250 17.96 20.36 6 0 9 30000 -11.823 0.076 384601.6
20100610 0.0417 17.97 20.37 6 0 9 30000 -11.743 0.076 384589.3
20100610 0.0583 17.98 20.38 6 0 9 30000 -11.664 0.076 384576.9
20100610 0.0750 18.04 20.39 6 0 9 30000 -11.583 0.076 384564.5
20100610 0.0917 18.06 20.41 6 0 9 30000 -11.503 0.076 384552.1
20100610 0.1083 18.07 20.42 6 0 9 30000 -11.421 0.076 384539.6
20100610 0.1250 18.15 20.43 6 0 9 30000 -11.340 0.076 384527.0
20100610 0.1417 18.23 20.45 6 0 9 30000 -11.258 0.076 384514.4
20100610 0.1583 18.30 20.47 6 0 9 30000 -11.175 0.075 384501.8
20100610 0.1750 18.41 20.48 6 0 9 30000 -11.092 0.075 384489.1
20100610 0.1917 18.49 20.48 6 0 9 30000 -11.009 0.075 384476.3
20100610 0.2083 18.57 20.50 6 0 9 30000 -10.925 0.075 384463.5
20100610 0.2250 18.60 20.50 6 0 9 30000 -10.840 0.075 384450.7
20100610 0.2417 18.65 20.51 6 0 9 30000 -10.755 0.075 384437.7
20100610 0.2583 18.66 20.52 6 0 9 30000 -10.670 0.075 384424.8
20100610 0.2750 18.71 20.54 6 0 9 30000 -10.585 0.075 384411.8
20100610 0.2917 18.73 20.53 6 0 9 30000 -10.498 0.075 384398.7
20100610 0.3083 18.76 20.51 6 0 9 30000 -10.412 0.075 384385.6
20100610 0.3250 18.78 20.49 6 0 9 30000 -10.325 0.075 384372.4
20100610 0.3417 18.80 20.48 6 0 9 30000 -10.237 0.075 384359.2
20100610 0.3583 18.83 20.49 6 0 9 30000 -10.149 0.075 384345.9
20100610 0.3750 18.83 20.50 6 0 9 30000 -10.061 0.075 384332.6
20100610 0.3917 18.84 20.50 6 0 9 30000 -9.972 0.075 384319.2
20100610 0.4083 18.84 20.52 6 0 9 30000 -9.883 0.075 384305.8
20100610 0.4250 18.87 20.51 6 0 9 30000 -9.794 0.075 384292.3
20100610 0.4417 18.88 20.51 6 0 9 30000 -9.704 0.075 384278.8
20100610 0.4583 18.87 20.51 6 0 9 30000 -9.613 0.075 384265.3
20100610 0.4750 18.89 20.51 6 0 9 30000 -9.522 0.075 384251.6
20100610 0.4917 18.88 20.51 6 0 9 30000 -9.431 0.075 384238.0
20100610 0.5083 18.88 20.50 6 0 9 35000 -9.339 0.075 384224.3
20100610 0.5250 18.89 20.51 6 0 9 35000 -9.247 0.075 384210.5
20100610 0.5417 18.87 20.52 6 0 9 35000 -9.154 0.075 384196.7
20100610 0.5583 18.85 20.54 6 0 9 35000 -9.062 0.075 384182.8
20100610 0.5750 18.85 20.56 6 0 9 35000 -8.968 0.075 384168.9
20100610 0.5917 18.84 20.56 6 0 9 35000 -8.874 0.074 384155.0
20100610 0.6083 18.84 20.56 6 0 9 35000 -8.780 0.074 384141.0
20100610 0.6250 18.84 20.55 6 0 9 35000 -8.686 0.074 384126.9
20100610 0.6417 18.85 20.55 6 0 9 35000 -8.590 0.074 384112.8
20100610 0.6583 18.84 20.55 6 0 9 35000 -8.495 0.074 384098.7
20100610 0.6750 18.83 20.54 6 0 9 35000 -8.399 0.074 384084.5
20100610 0.6917 18.84 20.53 6 0 9 35000 -8.303 0.074 384070.3
20100610 0.7083 18.84 20.51 6 0 9 35000 -8.206 0.074 384056.0
20100610 0.7250 18.83 20.50 6 0 9 35000 -8.109 0.074 384041.6
20100610 0.7417 18.83 20.49 6 0 9 35000 -8.012 0.074 384027.3
20100610 0.7583 18.82 20.48 6 0 9 35000 -7.914 0.074 384012.8
20100610 0.7750 18.80 20.47 6 0 9 35000 -7.816 0.074 383998.4
20100610 0.7917 18.78 20.46 6 0 9 35000 -7.717 0.074 383983.9
20100610 0.8083 18.78 20.45 6 0 9 35000 -7.618 0.074 383969.3
20100610 0.8250 18.78 20.43 6 0 9 35000 -7.519 0.074 383954.7
20100610 0.8417 18.75 20.41 6 0 9 35000 -7.419 0.074 383940.0
20100610 0.8583 18.69 20.41 6 0 9 35000 -7.319 0.074 383925.3
20100610 0.8750 18.58 20.39 6 0 9 35000 -7.218 0.074 383910.6
20100610 0.8917 18.50 20.38 6 0 9 35000 -7.117 0.074 383895.8
20100610 0.9083 18.43 20.37 6 0 9 35000 -7.016 0.074 383881.0
20100610 0.9250 18.38 20.35 6 0 9 35000 -6.914 0.074 383866.1
20100610 0.9417 18.34 20.34 6 0 9 35000 -6.812 0.074 383851.2
20100610 0.9583 18.27 20.32 6 0 9 35000 -6.710 0.074 383836.2
20100610 0.9750 18.19 20.31 6 0 9 35000 -6.607 0.074 383821.2
20100610 0.9917 18.11 20.29 6 0 9 35000 -6.504 0.074 383806.2
20100610 -0.9917 18.52 20.14 1 0 9 25000 -14.744 0.030 380085.8
20100610 -0.9750 18.53 20.16 1 0 9 25000 -14.728 0.030 380080.7
20100610 -0.9583 18.54 20.19 1 0 9 25000 -14.712 0.030 380075.6
20100610 -0.9417 18.55 20.21 1 0 9 25000 -14.696 0.030 380070.5
20100610 -0.9250 18.56 20.22 1 0 9 25000 -14.679 0.030 380065.2
20100610 -0.9083 18.56 20.24 1 0 9 25000 -14.661 0.030 380060.0
20100610 -0.8917 18.58 20.27 1 0 9 25000 -14.643 0.030 380054.6
20100610 -0.8750 18.58 20.29 1 0 9 25000 -14.624 0.030 380049.2
20100610 -0.8583 18.58 20.30 1 0 9 25000 -14.605 0.030 380043.7
20100610 -0.8417 18.59 20.32 1 0 9 25000 -14.585 0.030 380038.2
20100610 -0.8250 18.59 20.34 1 0 9 25000 -14.565 0.030 380032.6
20100610 -0.8083 18.61 20.35 1 0 9 25000 -14.544 0.030 380027.0
20100610 -0.7917 18.60 20.36 1 0 9 25000 -14.522 0.030 380021.2
20100610 -0.7750 18.60 20.38 1 0 9 25000 -14.500 0.030 380015.5
20100610 -0.7583 18.60 20.40 1 0 9 25000 -14.477 0.030 380009.6
20100610 -0.7417 18.60 20.41 1 0 9 25000 -14.454 0.030 380003.7
20100610 -0.7250 18.59 20.42 1 0 9 25000 -14.430 0.030 379997.8
20100610 -0.7083 18.61 20.43 1 0 9 25000 -14.406 0.030 379991.7
20100610 -0.6917 18.60 20.45 1 0 9 25000 -14.381 0.030 379985.7
20100610 -0.6750 18.60 20.46 1 0 9 25000 -14.355 0.030 379979.5
20100610 -0.6583 18.60 20.47 1 0 9 25000 -14.329 0.030 379973.3
20100610 -0.6417 18.60 20.47 1 0 9 25000 -14.302 0.030 379967.0
20100610 -0.6250 18.60 20.49 1 0 9 25000 -14.275 0.030 379960.7
20100610 -0.6083 18.60 20.50 1 0 9 25000 -14.247 0.030 379954.3
20100610 -0.5917 18.60 20.51 1 0 9 25000 -14.219 0.030 379947.9
20100610 -0.5750 18.61 20.52 1 0 9 25000 -14.190 0.030 379941.3
20100610 -0.5583 18.60 20.53 1 0 9 25000 -14.160 0.029 379934.8
20100610 -0.5417 18.60 20.54 1 0 9 25000 -14.130 0.029 379928.1
20100610 -0.5250 18.60 20.55 1 0 9 25000 -14.100 0.029 379921.4
20100610 -0.5083 18.60 20.56 1 0 9 25000 -14.069 0.029 379914.7
20100610 -0.4917 18.60 20.56 1 0 9 27000 -14.037 0.029 379907.9
20100610 -0.4750 18.61 20.57 1 0 9 27000 -14.005 0.029 379901.0
20100610 -0.4583 18.61 20.58 1 0 9 27000 -13.972 0.029 379894.1
20100610 -0.4417 18.62 20.58 1 0 9 27000 -13.938 0.029 379887.1
20100610 -0.4250 18.61 20.59 1 0 9 27000 -13.904 0.029 379880.0
20100610 -0.4083 18.63 20.59 1 0 9 27000 -13.870 0.029 379872.9
20100610 -0.3917 18.65 20.60 1 0 9 27000 -13.835 0.029 379865.7
20100610 -0.3750 18.65 20.60 1 0 9 27000 -13.799 0.029 379858.5
20100610 -0.3583 18.64 20.62 1 0 9 27000 -13.763 0.029 379851.2
20100610 -0.3417 18.65 20.62 1 0 9 27000 -13.726 0.029 379843.8
20100610 -0.3250 18.65 20.63 1 0 9 27000 -13.689 0.029 379836.4
20100610 -0.3083 18.65 20.63 1 0 9 27000 -13.651 0.029 379828.9
20100610 -0.2917 18.65 20.63 1 0 9 27000 -13.613 0.029 379821.4
20100610 -0.2583 18.66 20.66 1 0 9 27000 -13.535 0.029 379806.1
20100610 -0.2417 18.66 20.65 1 0 9 27000 -13.495 0.029 379798.4
20100610 -0.2250 18.66 20.66 1 0 9 27000 -13.454 0.029 379790.6
20100610 -0.2083 18.66 20.66 1 0 9 27000 -13.413 0.029 379782.8
20100610 -0.1917 18.66 20.66 1 0 9 27000 -13.371 0.029 379774.9
20100610 -0.1750 18.66 20.67 1 0 9 27000 -13.329 0.029 379766.9
20100610 -0.1583 18.67 20.66 1 0 9 27000 -13.287 0.029 379758.9
20100610 -0.1417 18.66 20.67 1 0 9 27000 -13.243 0.029 379750.8
20100610 -0.1250 18.67 20.67 1 0 9 27000 -13.200 0.029 379742.7
20100610 -0.1083 18.66 20.68 1 0 9 27000 -13.155 0.029 379734.5
20100610 -0.0917 18.66 20.68 1 0 9 27000 -13.110 0.029 379726.2
20100610 -0.0750 18.67 20.68 1 0 9 27000 -13.065 0.029 379717.9
20100610 -0.0583 18.68 20.68 1 0 9 27000 -13.019 0.029 379709.5
20100610 -0.0417 18.68 20.68 1 0 9 27000 -12.973 0.029 379701.1
20100610 -0.0250 18.70 20.68 1 0 9 27000 -12.926 0.029 379692.6
20100610 -0.0083 18.72 20.68 1 0 9 27000 -12.878 0.029 379684.1
20100611 0.0083 18.72 20.69 1 -1 9 27000 -12.830 0.029 379675.5
20100611 0.0250 18.73 20.69 1 -1 9 27000 -12.781 0.029 379666.8
20100611 0.0417 18.73 20.69 1 -1 9 27000 -12.732 0.029 379658.1
20100611 0.0583 18.72 20.69 1 -1 9 27000 -12.683 0.029 379649.3
20100611 0.0750 18.73 20.69 1 -1 9 27000 -12.633 0.029 379640.4
20100611 0.0917 18.73 20.69 1 -1 9 27000 -12.582 0.028 379631.5
20100611 0.1083 18.73 20.69 1 -1 9 27000 -12.531 0.028 379622.6
20100611 0.1250 18.76 20.69 1 -1 9 27000 -12.479 0.028 379613.6
20100611 0.1417 18.77 20.68 1 -1 9 27000 -12.427 0.028 379604.5
20100611 0.1583 18.78 20.68 1 -1 9 27000 -12.374 0.028 379595.4
20100611 0.1750 18.78 20.69 1 -1 9 27000 -12.321 0.028 379586.2
20100611 0.1917 18.79 20.74 1 -1 9 27000 -12.267 0.028 379576.9
20100611 0.2083 18.78 20.68 1 -1 9 27000 -12.213 0.028 379567.6
20100611 0.2250 18.78 20.68 1 -1 9 27000 -12.158 0.028 379558.3
20100611 0.2417 18.79 20.68 1 -1 9 27000 -12.102 0.028 379548.9
20100611 0.2583 18.78 20.68 1 -1 9 27000 -12.047 0.028 379539.4
20100611 0.2750 18.79 20.67 1 -1 9 27000 -11.990 0.028 379529.9
20100611 0.2917 18.78 20.66 1 -1 9 27000 -11.933 0.028 379520.3
20100611 0.3083 18.79 20.66 1 -1 9 27000 -11.876 0.028 379510.6
20100611 0.3250 18.79 20.67 1 -1 9 27000 -11.818 0.028 379500.9
20100611 0.3417 18.79 20.65 1 -1 9 27000 -11.760 0.028 379491.2
20100611 0.3583 18.79 20.65 1 -1 9 27000 -11.701 0.028 379481.4
20100611 0.3750 18.79 20.65 1 -1 9 27000 -11.641 0.028 379471.5
20100611 0.4083 18.79 20.63 1 -1 9 27000 -11.521 0.028 379451.6
20100611 0.4250 18.79 20.63 1 -1 9 27000 -11.460 0.028 379441.5
20100611 0.4417 18.79 20.62 1 -1 9 27000 -11.399 0.028 379431.5
20100611 0.4583 18.78 20.61 1 -1 9 27000 -11.337 0.028 379421.3
20100611 0.4750 18.78 20.61 1 -1 9 27000 -11.274 0.028 379411.1
20100611 0.4917 18.78 20.61 1 -1 9 27000 -11.211 0.028 379400.8
20100611 0.5083 18.78 20.60 0 -1 9 25000 -11.148 0.028 379390.5
20100611 0.5250 18.78 20.60 0 -1 9 25000 -11.084 0.028 379380.2
20100611 0.5417 18.78 20.60 0 -1 9 25000 -11.020 0.028 379369.7
20100611 0.5583 18.79 20.59 0 -1 9 25000 -10.955 0.028 379359.2
20100611 0.5750 18.78 20.58 0 -1 9 25000 -10.889 0.028 379348.7
20100611 0.5917 18.78 20.57 0 -1 9 25000 -10.824 0.028 379338.1
20100611 0.6083 18.78 20.56 0 -1 9 25000 -10.757 0.028 379327.5
20100611 0.6250 18.77 20.55 0 -1 9 25000 -10.690 0.028 379316.8
20100611 0.6417 18.78 20.55 0 -1 9 25000 -10.623 0.028 379306.0
20100611 0.6583 18.77 20.55 0 -1 9 25000 -10.555 0.028 379295.2
20100611 0.6750 18.77 20.53 0 -1 9 25000 -10.487 0.028 379284.3
20100611 0.6917 18.77 20.52 0 -1 9 25000 -10.418 0.028 379273.4
20100611 0.7083 18.76 20.51 0 -1 9 25000 -10.349 0.028 379262.5
20100611 0.7250 18.76 20.50 0 -1 9 25000 -10.279 0.028 379251.4
20100611 0.7417 18.76 20.49 0 -1 9 25000 -10.209 0.028 379240.3
20100611 0.7583 18.77 20.48 0 -1 9 25000 -10.138 0.027 379229.2
20100611 0.7750 18.77 20.47 0 -1 9 25000 -10.067 0.027 379218.0
20100611 0.7917 18.77 20.46 0 -1 9 25000 -9.996 0.027 379206.8
20100611 0.8083 18.73 20.45 0 -1 9 25000 -9.924 0.027 379195.5
20100611 0.8250 18.73 20.43 0 -1 9 25000 -9.851 0.027 379184.2
20100611 0.8417 18.73 20.42 0 -1 9 25000 -9.778 0.027 379172.8
20100611 0.8583 18.73 20.41 0 -1 9 25000 -9.705 0.027 379161.3
20100611 0.8750 18.73 20.40 0 -1 9 25000 -9.631 0.027 379149.8
20100611 0.8917 18.73 20.38 0 -1 9 25000 -9.556 0.027 379138.2
20100611 0.9083 18.72 20.36 0 -1 9 25000 -9.481 0.027 379126.6
20100611 0.9250 18.72 20.35 0 -1 9 25000 -9.406 0.027 379115.0
20100611 0.9417 18.72 20.34 0 -1 9 25000 -9.330 0.027 379103.3
20100611 0.9583 18.72 20.32 0 -1 9 25000 -9.254 0.027 379091.5
20100611 0.9750 18.73 20.30 0 -1 9 25000 -9.177 0.027 379079.7
20100611 0.9917 18.71 20.28 0 -1 9 25000 -9.100 0.027 379067.8
20100611 -0.9917 18.73 20.10 1 0 7 35000 -13.228 0.004 375374.4
20100611 -0.9750 18.77 20.13 1 0 7 35000 -13.247 0.004 375373.5
20100611 -0.9583 18.78 20.14 1 0 7 35000 -13.265 0.004 375372.7
20100611 -0.9417 18.78 20.17 1 0 7 35000 -13.283 0.004 375371.7
20100611 -0.9250 18.78 20.20 1 0 7 35000 -13.300 0.004 375370.7
20100611 -0.9083 18.80 20.22 1 0 7 35000 -13.317 0.004 375369.7
20100611 -0.8917 18.82 20.24 1 0 7 35000 -13.334 0.004 375368.5
20100611 -0.8750 18.83 20.26 1 0 7 35000 -13.349 0.004 375367.4
20100611 -0.8583 18.83 20.29 1 0 7 35000 -13.364 0.004 375366.1
20100611 -0.8417 18.84 20.30 1 0 7 35000 -13.379 0.004 375364.8
20100611 -0.8250 18.84 20.32 1 0 7 35000 -13.393 0.004 375363.4
20100611 -0.8083 18.84 20.34 1 0 7 35000 -13.406 0.004 375362.0
20100611 -0.7917 18.84 20.35 1 0 7 35000 -13.419 0.004 375360.5
20100611 -0.7750 18.86 20.37 1 0 7 35000 -13.432 0.004 375359.0
20100611 -0.7583 18.88 20.39 1 0 7 35000 -13.443 0.004 375357.4
20100611 -0.7417 18.89 20.41 1 0 7 35000 -13.455 0.004 375355.7
20100611 -0.7250 18.90 20.42 1 0 7 35000 -13.465 0.004 375353.9
20100611 -0.7083 18.91 20.44 1 0 7 35000 -13.475 0.004 375352.2
20100611 -0.6917 18.90 20.45 1 0 7 35000 -13.485 0.004 375350.3
20100611 -0.6750 18.91 20.47 1 0 7 35000 -13.494 0.004 375348.4
20100611 -0.6583 18.91 20.48 1 0 7 35000 -13.502 0.004 375346.4
20100611 -0.6417 18.94 20.50 1 0 7 35000 -13.510 0.004 375344.4
20100611 -0.6250 18.95 20.51 1 0 7 35000 -13.517 0.004 375342.3
20100611 -0.6083 18.93 20.52 1 0 7 35000 -13.524 0.004 375340.1
20100611 -0.5917 18.93 20.53 1 0 7 35000 -13.530 0.004 375337.9
20100611 -0.5750 18.94 20.55 1 0 7 35000 -13.536 0.004 375335.6
20100611 -0.5583 18.94 20.55 1 0 7 35000 -13.541 0.004 375333.3
20100611 -0.5417 18.94 20.56 1 0 7 35000 -13.545 0.004 375330.8
20100611 -0.5250 18.95 20.57 1 0 7 35000 -13.549 0.004 375328.4
20100611 -0.5083 18.95 20.58 1 0 7 35000 -13.552 0.004 375325.9
20100611 -0.4917 18.96 20.59 1 0 7 40000 -13.555 0.004 375323.3
20100611 -0.4750 18.96 20.60 1 0 7 40000 -13.557 0.004 375320.6
20100611 -0.4583 18.98 20.61 1 0 7 40000 -13.559 0.004 375317.9
20100611 -0.4417 18.98 20.62 1 0 7 40000 -13.560 0.004 375315.1
20100611 -0.4250 18.98 20.63 1 0 7 40000 -13.560 0.004 375312.3
20100611 -0.4083 18.98 20.64 1 0 7 40000 -13.560 0.004 375309.4
20100611 -0.3917 18.99 20.65 1 0 7 40000 -13.559 0.004 375306.4
20100611 -0.3750 18.99 20.66 1 0 7 40000 -13.558 0.004 375303.4
20100611 -0.3583 18.99 20.67 1 0 7 40000 -13.556 0.004 375300.3
20100611 -0.3417 19.00 20.67 1 0 7 40000 -13.554 0.004 375297.2
20100611 -0.3250 18.99 20.68 1 0 7 40000 -13.551 0.004 375294.0
20100611 -0.3083 18.99 20.68 1 0 7 40000 -13.547 0.004 375290.7
20100611 -0.2917 18.99 20.68 1 0 7 40000 -13.543 0.004 375287.4
20100611 -0.2750 19.00 20.69 1 0 7 40000 -13.539 0.004 375284.0
20100611 -0.2583 19.00 20.70 1 0 7 40000 -13.534 0.004 375280.6
20100611 -0.2417 19.00 20.70 1 0 7 40000 -13.528 0.004 375277.1
20100611 -0.2250 19.00 20.71 1 0 7 40000 -13.521 0.003 375273.5
20100611 -0.2083 19.00 20.71 1 0 7 40000 -13.515 0.003 375269.9
20100611 -0.1917 19.02 20.71 1 0 7 40000 -13.507 0.003 375266.2
20100611 -0.1750 19.00 20.72 1 0 7 40000 -13.499 0.003 375262.4
20100611 -0.1583 18.99 20.73 1 0 7 40000 -13.490 0.003 375258.6
20100611 -0.1417 18.99 20.73 1 0 7 40000 -13.481 0.003 375254.7
20100611 -0.1250 19.00 20.73 1 0 7 40000 -13.472 0.003 375250.8
20100611 -0.1083 18.99 20.73 1 0 7 40000 -13.461 0.003 375246.8
20100611 -0.0917 19.00 20.73 1 0 7 40000 -13.450 0.003 375242.8
20100611 -0.0750 18.99 20.74 1 0 7 40000 -13.439 0.003 375238.6
20100611 -0.0583 18.99 20.74 1 0 7 40000 -13.427 0.003 375234.5
20100611 -0.0417 19.00 20.74 1 0 7 40000 -13.415 0.003 375230.2
20100611 -0.0250 19.00 20.76 1 0 7 40000 -13.401 0.003 375225.9
20100611 -0.0083 19.00 20.76 1 0 7 40000 -13.388 0.003 375221.6
20100612 0.0083 19.00 20.75 1 1 7 40000 -13.374 0.003 375217.1
20100612 0.0250 19.01 20.76 1 1 7 40000 -13.359 0.003 375212.6
20100612 0.0417 19.01 20.76 1 1 7 40000 -13.343 0.003 375208.1
20100612 0.0583 18.99 20.76 1 1 7 40000 -13.328 0.003 375203.5
20100612 0.0750 18.99 20.75 1 1 7 40000 -13.311 0.003 375198.8
20100612 0.0917 18.99 20.76 1 1 7 40000 -13.294 0.003 375194.1
20100612 0.1083 19.00 20.76 1 1 7 40000 -13.276 0.003 375189.3
20100612 0.1250 19.04 20.75 1 1 7 40000 -13.258 0.003 375184.5
20100612 0.1417 19.04 20.76 1 1 7 40000 -13.240 0.003 375179.5
20100612 0.1583 19.05 20.76 1 1 7 40000 -13.220 0.003 375174.6
20100612 0.1750 19.05 20.76 1 1 7 40000 -13.200 0.003 375169.5
20100612 0.1917 19.05 20.76 1 1 7 40000 -13.180 0.003 375164.5
20100612 0.2083 19.03 20.76 1 1 7 40000 -13.159 0.003 375159.3
20100612 0.2250 19.04 20.75 1 1 7 40000 -13.138 0.003 375154.1
20100612 0.2417 19.03 20.74 1 1 7 40000 -13.116 0.003 375148.8
20100612 0.2583 19.05 20.74 1 1 7 40000 -13.093 0.003 375143.5
20100612 0.2750 19.02 20.74 1 1 7 40000 -13.070 0.003 375138.1
20100612 0.2917 19.00 20.72 1 1 7 40000 -13.046 0.003 375132.6
20100612 0.3083 19.00 20.72 1 1 7 40000 -13.022 0.003 375127.1
20100612 0.3250 19.00 20.71 1 1 7 40000 -12.997 0.003 375121.5
20100612 0.3417 19.00 20.71 1 1 7 40000 -12.972 0.003 375115.9
20100612 0.3583 19.00 20.71 1 1 7 40000 -12.946 0.003 375110.2
20100612 0.3750 18.99 20.71 1 1 7 40000 -12.919 0.003 375104.5
20100612 0.3917 19.00 20.70 1 1 7 40000 -12.892 0.003 375098.6
20100612 0.4083 18.99 20.70 1 1 7 40000 -12.865 0.003 375092.8
20100612 0.4250 19.00 20.69 1 1 7 40000 -12.836 0.003 375086.8
20100612 0.4417 19.00 20.69 1 1 7 40000 -12.808 0.003 375080.8
20100612 0.4583 18.99 20.69 1 1 7 40000 -12.779 0.003 375074.8
20100612 0.4750 18.98 20.67 1 1 7 40000 -12.749 0.003 375068.7
20100612 0.4917 18.98 20.67 1 1 7 40000 -12.718 0.003 375062.5
20100612 0.5083 18.98 20.67 2 1 7 40000 -12.688 0.003 375056.3
20100612 0.5250 18.98 20.66 2 1 7 40000 -12.656 0.003 375050.0
20100612 0.5417 18.96 20.65 2 1 7 40000 -12.624 0.003 375043.6
20100612 0.5583 18.96 20.65 2 1 7 40000 -12.592 0.003 375037.2
20100612 0.5750 18.96 20.63 2 1 7 40000 -12.559 0.003 375030.7
20100612 0.5917 18.95 20.63 2 1 7 40000 -12.525 0.003 375024.2
20100612 0.6250 18.95 20.61 2 1 7 40000 -12.456 0.003 375011.0
20100612 0.6417 18.95 20.61 2 1 7 40000 -12.421 0.003 375004.3
20100612 0.6583 18.95 20.59 2 1 7 40000 -12.385 0.003 374997.5
20100612 0.6750 18.95 20.58 2 1 7 40000 -12.349 0.003 374990.7
20100612 0.6917 18.95 20.57 2 1 7 40000 -12.312 0.003 374983.8
20100612 0.7083 18.96 20.56 2 1 7 40000 -12.275 0.003 374976.8
20100612 0.7250 18.99 20.55 2 1 7 40000 -12.237 0.003 374969.8
20100612 0.7417 18.98 20.53 2 1 7 40000 -12.198 0.003 374962.8
20100612 0.7583 18.99 20.52 2 1 7 40000 -12.159 0.003 374955.6
20100612 0.7750 18.99 20.51 2 1 7 40000 -12.120 0.003 374948.5
20100612 0.7917 19.00 20.50 2 1 7 40000 -12.080 0.003 374941.2
20100612 0.8083 19.00 20.48 2 1 7 40000 -12.039 0.003 374933.9
20100612 0.8250 19.00 20.47 2 1 7 40000 -11.998 0.003 374926.6
20100612 0.8417 19.00 20.46 2 1 7 40000 -11.956 0.003 374919.2
20100612 0.8583 19.01 20.44 2 1 7 40000 -11.914 0.003 374911.7
20100612 0.8750 19.01 20.42 2 1 7 40000 -11.872 0.003 374904.2
20100612 0.8917 19.00 20.40 2 1 7 40000 -11.828 0.003 374896.6
20100612 0.9083 19.01 20.36 2 1 7 40000 -11.784 0.003 374888.9
20100612 0.9250 18.99 20.32 2 1 7 40000 -11.740 0.003 374881.2
20100612 0.9417 18.98 20.29 2 1 7 40000 -11.695 0.003 374873.5
20100612 0.9583 18.97 20.28 2 1 7 40000 -11.650 0.003 374865.6
20100612 0.9750 18.95 20.28 2 1 7 40000 -11.604 0.003 374857.8
20100612 0.9917 18.95 20.26 2 1 7 40000 -11.558 0.003 374849.8
20100612 -0.9917 18.57 20.05 2 -1 7 20000 -11.231 0.003 371454.5
20100612 -0.9750 18.59 20.07 2 -1 7 20000 -11.284 0.003 371458.1
20100612 -0.9583 18.60 20.10 2 -1 7 20000 -11.336 0.003 371461.7
20100612 -0.9417 18.64 20.10 2 -1 7 20000 -11.388 0.003 371465.1
20100612 -0.9250 18.65 20.10 2 -1 7 20000 -11.439 0.003 371468.6
20100612 -0.9083 18.67 20.14 2 -1 7 20000 -11.490 0.003 371471.9
20100612 -0.8917 18.70 20.14 2 -1 7 20000 -11.540 0.003 371475.2
20100612 -0.8750 18.70 20.03 2 -1 7 20000 -11.590 0.003 371478.5
20100612 -0.8583 18.71 20.01 2 -1 7 20000 -11.640 0.003 371481.7
20100612 -0.8417 18.71 20.01 2 -1 7 20000 -11.688 0.003 371484.8
20100612 -0.8250 18.72 20.01 2 -1 7 20000 -11.737 0.003 371487.9
20100612 -0.8083 18.73 20.00 2 -1 7 20000 -11.784 0.003 371490.9
20100612 -0.7917 18.73 20.01 2 -1 7 20000 -11.831 0.003 371493.9
20100612 -0.7750 18.77 20.06 2 -1 7 20000 -11.878 0.003 371496.8
20100612 -0.7583 18.78 20.06 2 -1 7 20000 -11.924 0.003 371499.6
20100612 -0.7417 18.78 20.04 2 -1 7 20000 -11.970 0.003 371502.4
20100612 -0.7250 18.78 20.07 2 -1 7 20000 -12.015 0.003 371505.2
20100612 -0.7083 18.78 20.07 2 -1 7 20000 -12.060 0.003 371507.8
20100612 -0.6917 18.78 20.12 2 -1 7 20000 -12.104 0.003 371510.5
20100612 -0.6750 18.82 20.17 2 -1 7 20000 -12.147 0.003 371513.0
20100612 -0.6583 18.83 20.30 2 -1 7 20000 -12.190 0.003 371515.5
20100612 -0.6417 18.82 20.38 2 -1 7 20000 -12.233 0.003 371518.0
20100612 -0.6250 18.82 20.43 2 -1 7 20000 -12.275 0.003 371520.4
20100612 -0.6083 18.83 20.46 2 -1 7 20000 -12.316 0.003 371522.7
20100612 -0.5917 18.84 20.47 2 -1 7 20000 -12.357 0.003 371525.0
20100612 -0.5750 18.84 20.47 2 -1 7 20000 -12.397 0.003 371527.2
20100612 -0.5583 18.84 20.46 2 -1 7 20000 -12.437 0.003 371529.3
20100612 -0.5417 18.87 20.48 2 -1 7 20000 -12.476 0.003 371531.4
20100612 -0.5250 18.89 20.50 2 -1 7 20000 -12.515 0.003 371533.4
20100612 -0.5083 18.90 20.51 2 -1 7 20000 -12.553 0.003 371535.4
20100612 -0.4917 18.93 20.52 1 -1 9 20000 -12.591 0.003 371537.3
20100612 -0.4750 18.94 20.54 1 -1 9 20000 -12.628 0.003 371539.2
20100612 -0.4583 18.95 20.55 1 -1 9 20000 -12.665 0.003 371541.0
20100612 -0.4417 18.96 20.56 1 -1 9 20000 -12.701 0.003 371542.7
20100612 -0.4250 18.95 20.56 1 -1 9 20000 -12.736 0.003 371544.4
20100612 -0.4083 18.95 20.57 1 -1 9 20000 -12.771 0.003 371546.1
20100612 -0.3917 18.96 20.58 1 -1 9 20000 -12.806 0.003 371547.6
20100612 -0.3750 18.96 20.59 1 -1 9 20000 -12.840 0.003 371549.1
20100612 -0.3583 18.98 20.60 1 -1 9 20000 -12.873 0.003 371550.6
20100612 -0.3417 18.98 20.62 1 -1 9 20000 -12.906 0.003 371552.0
20100612 -0.3250 18.98 20.63 1 -1 9 20000 -12.938 0.003 371553.3
20100612 -0.3083 18.99 20.64 1 -1 9 20000 -12.970 0.003 371554.6
20100612 -0.2917 18.99 20.65 1 -1 9 20000 -13.001 0.003 371555.8
20100612 -0.2750 18.99 20.65 1 -1 9 20000 -13.032 0.003 371556.9
20100612 -0.2583 18.99 20.67 1 -1 9 20000 -13.062 0.003 371558.0
20100612 -0.2417 19.00 20.66 1 -1 9 20000 -13.091 0.003 371559.0
20100612 -0.2250 19.00 20.68 1 -1 9 20000 -13.120 0.003 371560.0
20100612 -0.2083 19.01 20.68 1 -1 9 20000 -13.149 0.003 371560.9
20100612 -0.1917 19.00 20.68 1 -1 9 20000 -13.176 0.003 371561.8
20100612 -0.1750 19.00 20.69 1 -1 9 20000 -13.204 0.003 371562.5
20100612 -0.1583 19.01 20.69 1 -1 9 20000 -13.231 0.003 371563.3
20100612 -0.1417 19.02 20.69 1 -1 9 20000 -13.257 0.003 371563.9
20100612 -0.1250 19.03 20.69 1 -1 9 20000 -13.282 0.003 371564.6
20100612 -0.1083 19.04 20.69 1 -1 9 20000 -13.308 0.003 371565.1
20100612 -0.0917 19.03 20.68 1 -1 9 20000 -13.332 0.003 371565.6
20100612 -0.0750 19.04 20.69 1 -1 9 20000 -13.356 0.003 371566.0
20100612 -0.0583 19.04 20.69 1 -1 9 20000 -13.379 0.003 371566.4
20100612 -0.0417 19.04 20.69 1 -1 9 20000 -13.402 0.003 371566.7
20100612 -0.0250 19.04 20.70 1 -1 9 20000 -13.425 0.003 371567.0
20100612 -0.0083 19.04 20.70 1 -1 9 20000 -13.446 0.003 371567.1
20100613 0.0083 19.05 20.70 1 -1 9 20000 -13.468 0.003 371567.3
20100613 0.0250 19.06 20.70 1 -1 9 20000 -13.488 0.003 371567.3
20100613 0.0417 19.09 20.71 1 -1 9 20000 -13.508 0.003 371567.3
20100613 0.0583 19.06 20.70 1 -1 9 20000 -13.528 0.003 371567.3
20100613 0.0750 19.05 20.70 1 -1 9 20000 -13.547 0.003 371567.2
20100613 0.0917 19.06 20.70 1 -1 9 20000 -13.565 0.003 371567.0
20100613 0.1083 19.05 20.69 1 -1 9 20000 -13.583 0.003 371566.8
20100613 0.1250 19.04 20.70 1 -1 9 20000 -13.601 0.003 371566.5
20100613 0.1417 19.04 20.70 1 -1 9 20000 -13.617 0.003 371566.1
20100613 0.1583 19.05 20.70 1 -1 9 20000 -13.633 0.003 371565.7
20100613 0.1750 19.05 20.70 1 -1 9 20000 -13.649 0.003 371565.2
20100613 0.1917 19.05 20.70 1 -1 9 20000 -13.664 0.003 371564.7
20100613 0.2083 19.05 20.70 1 -1 9 20000 -13.679 0.003 371564.1
20100613 0.2250 19.06 20.70 1 -1 9 20000 -13.692 0.003 371563.4
20100613 0.2417 19.06 20.69 1 -1 9 20000 -13.706 0.003 371562.7
20100613 0.2583 19.08 20.69 1 -1 9 20000 -13.719 0.003 371561.9
20100613 0.2750 19.07 20.69 1 -1 9 20000 -13.731 0.003 371561.1
20100613 0.2917 19.07 20.68 1 -1 9 20000 -13.743 0.003 371560.2
20100613 0.3083 19.08 20.69 1 -1 9 20000 -13.754 0.003 371559.2
20100613 0.3250 19.08 20.68 1 -1 9 20000 -13.764 0.003 371558.2
20100613 0.3417 19.08 20.68 1 -1 9 20000 -13.774 0.003 371557.1
20100613 0.3583 19.08 20.67 1 -1 9 20000 -13.784 0.003 371555.9
20100613 0.3750 19.08 20.68 1 -1 9 20000 -13.792 0.003 371554.7
20100613 0.3917 19.09 20.67 1 -1 9 20000 -13.801 0.003 371553.5
20100613 0.4083 19.08 20.66 1 -1 9 20000 -13.808 0.003 371552.1
20100613 0.4250 19.08 20.65 1 -1 9 20000 -13.816 0.003 371550.7
20100613 0.4417 19.07 20.65 1 -1 9 20000 -13.822 0.003 371549.3
20100613 0.4583 19.08 20.65 1 -1 9 20000 -13.828 0.003 371547.8
20100613 0.4750 19.08 20.64 1 -1 9 20000 -13.834 0.003 371546.2
20100613 0.4917 19.09 20.63 1 -1 9 20000 -13.838 0.003 371544.6
20100613 0.5083 19.09 20.63 0 -1 9 27000 -13.843 0.003 371542.9
20100613 0.5250 19.09 20.62 0 -1 9 27000 -13.847 0.003 371541.1
20100613 0.5417 19.09 20.62 0 -1 9 27000 -13.850 0.003 371539.3
20100613 0.5583 19.08 20.61 0 -1 9 27000 -13.852 0.003 371537.4
20100613 0.5750 19.07 20.60 0 -1 9 27000 -13.854 0.003 371535.5
20100613 0.5917 19.06 20.60 0 -1 9 27000 -13.856 0.004 371533.5
20100613 0.6083 19.05 20.58 0 -1 9 27000 -13.857 0.004 371531.4
20100613 0.6250 19.05 20.58 0 -1 9 27000 -13.857 0.004 371529.3
20100613 0.6417 19.05 20.57 0 -1 9 27000 -13.857 0.004 371527.1
20100613 0.6583 19.05 20.56 0 -1 9 27000 -13.856 0.004 371524.8
20100613 0.6750 19.04 20.55 0 -1 9 27000 -13.855 0.004 371522.5
20100613 0.6917 19.04 20.54 0 -1 9 27000 -13.853 0.004 371520.1
20100613 0.7083 19.04 20.53 0 -1 9 27000 -13.850 0.004 371517.7
20100613 0.7250 19.04 20.52 0 -1 9 27000 -13.847 0.004 371515.2
20100613 0.7417 19.04 20.51 0 -1 9 27000 -13.844 0.004 371512.7
20100613 0.7583 19.04 20.50 0 -1 9 27000 -13.839 0.004 371510.1
20100613 0.7750 19.03 20.48 0 -1 9 27000 -13.835 0.004 371507.4
20100613 0.7917 19.02 20.47 0 -1 9 27000 -13.829 0.004 371504.6
20100613 0.8083 19.02 20.46 0 -1 9 27000 -13.823 0.004 371501.8
20100613 0.8250 19.02 20.44 0 -1 9 27000 -13.817 0.004 371499.0
20100613 0.8417 19.00 20.42 0 -1 9 27000 -13.810 0.004 371496.1
20100613 0.8583 19.00 20.41 0 -1 9 27000 -13.802 0.004 371493.1
20100613 0.8750 18.99 20.40 0 -1 9 27000 -13.794 0.004 371490.0
20100613 0.8917 18.98 20.38 0 -1 9 27000 -13.785 0.004 371486.9
20100613 0.9083 18.98 20.36 0 -1 9 27000 -13.776 0.004 371483.8
20100613 0.9250 18.98 20.34 0 -1 9 27000 -13.766 0.004 371480.5
20100613 0.9417 18.95 20.33 0 -1 9 27000 -13.756 0.004 371477.3
20100613 0.9583 18.96 20.31 0 -1 9 27000 -13.745 0.004 371473.9
20100613 0.9750 18.96 20.30 0 -1 9 27000 -13.733 0.004 371470.5
20100613 0.9917 18.95 20.28 0 -1 9 27000 -13.721 0.004 371467.0
20100613 -0.9917 18.53 20.01 4 1 7 40000 -8.842 0.028 368575.2
20100613 -0.9750 18.56 20.04 4 1 7 40000 -8.927 0.028 368583.1
20100613 -0.9583 18.58 20.07 4 1 7 40000 -9.010 0.028 368591.0
20100613 -0.9417 18.60 20.13 4 1 7 40000 -9.093 0.028 368598.8
20100613 -0.9250 18.60 20.13 4 1 7 40000 -9.176 0.028 368606.5
20100613 -0.9083 18.64 20.15 4 1 7 40000 -9.259 0.028 368614.2
20100613 -0.8917 18.65 20.17 4 1 7 40000 -9.340 0.028 368621.8
20100613 -0.8750 18.65 20.19 4 1 7 40000 -9.422 0.028 368629.4
20100613 -0.8583 18.66 20.20 4 1 7 40000 -9.503 0.028 368636.9
20100613 -0.8417 18.68 20.22 4 1 7 40000 -9.583 0.028 368644.4
20100613 -0.8250 18.71 20.24 4 1 7 40000 -9.664 0.028 368651.9
20100613 -0.8083 18.72 20.26 4 1 7 40000 -9.743 0.028 368659.3
20100613 -0.7917 18.73 20.28 4 1 7 40000 -9.822 0.028 368666.6
20100613 -0.7750 18.76 20.29 4 1 7 40000 -9.901 0.028 368673.9
20100613 -0.7583 18.76 20.31 4 1 7 40000 -9.980 0.028 368681.1
20100613 -0.7417 18.77 20.32 4 1 7 40000 -10.057 0.028 368688.3
20100613 -0.7250 18.77 20.34 4 1 7 40000 -10.135 0.028 368695.4
20100613 -0.7083 18.78 20.35 4 1 7 40000 -10.212 0.028 368702.5
20100613 -0.6917 18.78 20.37 4 1 7 40000 -10.288 0.028 368709.5
20100613 -0.6750 18.78 20.39 4 1 7 40000 -10.364 0.028 368716.5
20100613 -0.6583 18.78 20.40 4 1 7 40000 -10.440 0.028 368723.4
20100613 -0.6417 18.77 20.42 4 1 7 40000 -10.515 0.028 368730.3
20100613 -0.6250 18.78 20.43 4 1 7 40000 -10.590 0.029 368737.1
20100613 -0.6083 18.77 20.45 4 1 7 40000 -10.664 0.029 368743.9
20100613 -0.5917 18.76 20.47 4 1 7 40000 -10.738 0.029 368750.6
20100613 -0.5750 18.72 20.49 4 1 7 40000 -10.811 0.029 368757.3
20100613 -0.5583 18.70 20.50 4 1 7 40000 -10.884 0.029 368763.9
20100613 -0.5417 18.65 20.51 4 1 7 40000 -10.956 0.029 368770.4
20100613 -0.5250 18.64 20.52 4 1 7 40000 -11.028 0.029 368776.9
20100613 -0.5083 18.61 20.53 4 1 7 40000 -11.099 0.029 368783.4
20100613 -0.4917 18.61 20.53 5 1 7 35000 -11.170 0.029 368789.8
20100613 -0.4750 18.64 20.55 5 1 7 35000 -11.240 0.029 368796.1
20100613 -0.4583 18.64 20.56 5 1 7 35000 -11.310 0.029 368802.4
20100613 -0.4417 18.65 20.57 5 1 7 35000 -11.380 0.029 368808.6
20100613 -0.4250 18.68 20.57 5 1 7 35000 -11.449 0.029 368814.8
20100613 -0.4083 18.73 20.58 5 1 7 35000 -11.517 0.029 368821.0
20100613 -0.3917 18.76 20.59 5 1 7 35000 -11.585 0.029 368827.0
20100613 -0.3750 18.77 20.58 5 1 7 35000 -11.653 0.029 368833.1
20100613 -0.3583 18.78 20.58 5 1 7 35000 -11.720 0.029 368839.0
20100613 -0.3417 18.78 20.58 5 1 7 35000 -11.786 0.029 368844.9
20100613 -0.3250 18.78 20.57 5 1 7 35000 -11.853 0.029 368850.8
20100613 -0.3083 18.78 20.56 5 1 7 35000 -11.918 0.029 368856.6
20100613 -0.2917 18.78 20.54 5 1 7 35000 -11.983 0.029 368862.3
20100613 -0.2750 18.78 20.53 5 1 7 35000 -12.048 0.029 368868.0
20100613 -0.2583 18.78 20.52 5 1 7 35000 -12.112 0.029 368873.7
20100613 -0.2417 18.78 20.51 5 1 7 35000 -12.175 0.029 368879.2
20100613 -0.2250 18.77 20.50 5 1 7 35000 -12.239 0.029 368884.8
20100613 -0.2083 18.77 20.49 5 1 7 35000 -12.301 0.029 368890.2
20100613 -0.1917 18.73 20.48 5 1 7 35000 -12.363 0.029 368895.7
20100613 -0.1750 18.72 20.48 5 1 7 35000 -12.425 0.029 368901.0
20100613 -0.1583 18.72 20.48 5 1 7 35000 -12.486 0.029 368906.3
20100613 -0.1417 18.73 20.49 5 1 7 35000 -12.547 0.029 368911.6
20100613 -0.1250 18.73 20.49 5 1 7 35000 -12.607 0.029 368916.8
20100613 -0.1083 18.72 20.50 5 1 7 35000 -12.666 0.029 368921.9
20100613 -0.0917 18.72 20.52 5 1 7 35000 -12.725 0.029 368927.0
20100613 -0.0750 18.71 20.53 5 1 7 35000 -12.784 0.029 368932.0
20100613 -0.0583 18.71 20.54 5 1 7 35000 -12.842 0.029 368937.0
20100613 -0.0417 18.70 20.53 5 1 7 35000 -12.899 0.029 368941.9
20100613 -0.0250 18.69 20.54 5 1 7 35000 -12.956 0.030 368946.7
20100613 -0.0083 18.66 20.55 5 1 7 35000 -13.013 0.030 368951.5
20100614 0.0083 18.64 20.56 5 2 7 35000 -13.069 0.030 368956.3
20100614 0.0250 18.60 20.56 5 2 7 35000 -13.124 0.030 368960.9
20100614 0.0417 18.59 20.56 5 2 7 35000 -13.179 0.030 368965.6
20100614 0.0583 18.57 20.57 5 2 7 35000 -13.234 0.030 368970.1
20100614 0.0750 18.58 20.57 5 2 7 35000 -13.288 0.030 368974.6
20100614 0.0917 18.57 20.57 5 2 7 35000 -13.341 0.030 368979.1
20100614 0.1083 18.57 20.57 5 2 7 35000 -13.394 0.030 368983.5
20100614 0.1250 18.56 20.57 5 2 7 35000 -13.447 0.030 368987.8
20100614 0.1417 18.56 20.57 5 2 7 35000 -13.498 0.030 368992.1
20100614 0.1583 18.58 20.57 5 2 7 35000 -13.550 0.030 368996.3
20100614 0.1750 18.52 20.56 5 2 7 35000 -13.600 0.030 369000.5
20100614 0.1917 18.53 20.55 5 2 7 35000 -13.651 0.030 369004.6
20100614 0.2083 18.53 20.54 5 2 7 35000 -13.700 0.030 369008.6
20100614 0.2250 18.53 20.53 5 2 7 35000 -13.750 0.030 369012.6
20100614 0.2417 18.51 20.52 5 2 7 35000 -13.798 0.030 369016.6
20100614 0.2583 18.49 20.51 5 2 7 35000 -13.846 0.030 369020.4
20100614 0.2750 18.44 20.50 5 2 7 35000 -13.894 0.030 369024.3
20100614 0.2917 18.41 20.48 5 2 7 35000 -13.941 0.030 369028.0
20100614 0.3083 18.36 20.46 5 2 7 35000 -13.988 0.030 369031.7
20100614 0.3250 18.31 20.44 5 2 7 35000 -14.034 0.030 369035.3
20100614 0.3417 18.27 20.45 5 2 7 35000 -14.079 0.030 369038.9
20100614 0.3583 18.23 20.46 5 2 7 35000 -14.124 0.030 369042.5
20100614 0.3750 18.18 20.47 5 2 7 35000 -14.168 0.030 369045.9
20100614 0.3917 18.17 20.50 5 2 7 35000 -14.212 0.030 369049.3
20100614 0.4083 18.17 20.51 5 2 7 35000 -14.256 0.030 369052.7
20100614 0.4250 18.15 20.51 5 2 7 35000 -14.298 0.030 369055.9
20100614 0.4417 18.11 20.52 5 2 7 35000 -14.341 0.030 369059.2
20100614 0.4583 18.07 20.51 5 2 7 35000 -14.382 0.030 369062.3
20100614 0.4750 18.03 20.51 5 2 7 35000 -14.423 0.030 369065.5
20100614 0.4917 18.02 20.50 5 2 7 35000 -14.464 0.030 369068.5
20100614 0.5083 17.96 20.49 7 2 7 30000 -14.504 0.030 369071.5
20100614 0.5250 17.95 20.48 7 2 7 30000 -14.543 0.030 369074.4
20100614 0.5417 17.96 20.47 7 2 7 30000 -14.582 0.030 369077.3
20100614 0.5583 17.96 20.45 7 2 7 30000 -14.621 0.030 369080.1
20100614 0.5750 17.96 20.44 7 2 7 30000 -14.659 0.030 369082.8
20100614 0.5917 17.94 20.43 7 2 7 30000 -14.696 0.031 369085.5
20100614 0.6083 17.86 20.42 7 2 7 30000 -14.733 0.031 369088.2
20100614 0.6250 17.72 20.41 7 2 7 30000 -14.769 0.031 369090.7
20100614 0.6417 17.61 20.40 7 2 7 30000 -14.804 0.031 369093.2
20100614 0.6583 17.54 20.39 7 2 7 30000 -14.839 0.031 369095.7
20100614 0.6750 17.53 20.38 7 2 7 30000 -14.874 0.031 369098.1
20100614 0.6917 17.60 20.37 7 2 7 30000 -14.908 0.031 369100.4
20100614 0.7083 17.57 20.37 7 2 7 30000 -14.941 0.031 369102.7
20100614 0.7250 17.52 20.35 7 2 7 30000 -14.974 0.031 369104.9
20100614 0.7417 17.50 20.34 7 2 7 30000 -15.006 0.031 369107.0
20100614 0.7583 17.48 20.32 7 2 7 30000 -15.038 0.031 369109.1
20100614 0.7750 17.45 20.29 7 2 7 30000 -15.069 0.031 369111.1
20100614 0.7917 17.45 20.25 7 2 7 30000 -15.100 0.031 369113.1
20100614 0.8083 17.45 20.21 7 2 7 30000 -15.130 0.031 369115.0
20100614 0.8250 17.45 20.16 7 2 7 30000 -15.159 0.031 369116.9
20100614 0.8417 17.44 20.11 7 2 7 30000 -15.188 0.031 369118.6
20100614 0.8583 17.44 20.07 7 2 7 30000 -15.217 0.031 369120.4
20100614 0.8750 17.42 20.03 7 2 7 30000 -15.244 0.031 369122.0
20100614 0.8917 17.39 19.99 7 2 7 30000 -15.272 0.031 369123.6
20100614 0.9083 17.37 19.94 7 2 7 30000 -15.298 0.031 369125.2
20100614 0.9250 17.32 19.90 7 2 7 30000 -15.324 0.031 369126.6
20100614 0.9417 17.26 19.85 7 2 7 30000 -15.350 0.031 369128.1
20100614 0.9583 17.25 19.81 7 2 7 30000 -15.375 0.031 369129.4
20100614 0.9750 17.26 19.77 7 2 7 30000 -15.399 0.031 369130.7
20100614 0.9917 17.27 19.74 7 2 7 30000 -15.423 0.031 369132.0
20100614 -0.9917 18.33 19.97 6 0 8 40000 -6.181 0.079 366861.6
[truncated: 703,808 more chars]
